# Supplementary material for: Insights into Body Size Evolution: A Comparative Transcriptome Study on Three Species of Asian Sisoridae Catfish
Source: Int J Mol Sci. 2019 Feb 21;20(4):944. doi: 10.3390/ijms20040944 (PMC6412271; doi:10.3390/ijms20040944)
Supplement: Supplementary file 1 [file ijms-20-00944-s001.zip]

Archive with 3 entries (2 files):
- ijms-443256-supplementary/
- ijms-443256-supplementary/Figure S1-S2.pdf
- ijms-443256-supplementary/Table S1-S12.xlsx
