# Supplementary material for: Insights into Body Size Evolution: A Comparative Transcriptome Study on Three Species of Asian Sisoridae Catfish
Source: Int J Mol Sci. 2019 Feb 21;20(4):944. doi: 10.3390/ijms20040944 (PMC6412271; doi:10.3390/ijms20040944)
Supplement: Supplementary file 1 [file ijms-20-00944-s001.zip › ijms-443256-supplementary/Table S1-S12.xlsx]

## Sheet: Table S1
Table S1 Summary of the sequence assembly after Illumina sequencing
Seqences ID	Raw Reads	Clean Reads	Clean Bases(Gb)	Q20(%)	Q30(%)	GC(%)
Bagariusyarrelli_R77-T01	41010285	35343960	8.9	96.44	88.36	45.63
Bagariusyarrelli_R77-T02	42074910	36516521	9.19	96.36	88.31	47.42
Bagariusyarrelli_R77-T03	37313399	32009810	8.06	96.19	88.08	44.53
Bagariusyarrelli_R77-T04	36466468	31322491	7.88	96.66	88.88	46.67
Bagariusyarrelli_R77-T05	35756737	30500603	7.68	96.19	87.84	47.5
Bagariusyarrelli_R77-T06	35234909	30500365	7.68	96.18	87.88	45.43
Bagariusyarrelli_R77-T07	35952567	31229961	7.86	96.5	88.5	46.16
Bagariusyarrelli_R77-T08	40726596	35237974	8.87	96.29	88.11	47.27
Bagariusyarrelli_R77-T09	41527055	36235588	9.12	96.19	88.09	44.83
Glyptothorax_R77-T10	36176957	30938109	7.79	96.39	88.26	46.8
Glyptothorax_R77-T11	46725218	40094949	10.1	96.29	88.14	47.84
Glyptothorax_R77-T13	30244798	28577741	7.2	47.23	94.9	47.23
Glyptothorax_R77-T14	30698165	28981238	7.3	48.32	94.89	48.32
Glyptothorax_R77-T15	36643807	34540835	8.7	46.1	94.51	46.1
Glyptothorax_R77-T16	40045471	37771089	9.52	47.29	95.21	47.29
Glyptothorax_R77-T17	32559424	30867603	7.78	47.9	94.83	47.9
Glyptothorax_R77-T18	30171771	28534353	7.19	46.1	94.11	46.1
Oreoglanis_R77-T19	29483602	27408333	6.91	46.96	95.33	46.96
Oreoglanis_R77-T20	28741728	27208107	6.86	48.77	94.63	48.77
Oreoglanis_R77-T21	27130334	25839277	6.51	47.31	94.27	47.31
Oreoglanis_R77-T22	28539274	26467884	6.67	95.75	90.4	47.14
Oreoglanis_R77-T23	27487847	26017349	6.56	48.65	94.89	48.65
Oreoglanis_R77-T24	32501773	30832758	7.77	47.26	94.34	47.26
Oreoglanis_R77-T25	29531343	27089362	6.82	97.72	92.04	46.98
Oreoglanis_R77-T26	29739087	27118795	6.83	97.38	91.28	47.31
Oreoglanis_R77-T27	28579067	25475375	6.42	96.75	89.95	47.09
Average	3.42716e+07	30871555	7.77577	75.7373	91.3858	46.9419
Total	891062592	802660430	202.17	1969.17	2376.03	1220.49
Gb: Giga base; Q20: percentage of bases with a Phred value of at least 20. Q30: percentage of bases with a Phred value of at least 30.

## Sheet: Table S2
Table S2. De novo assembly statistics using Trinity
	BY	GM	OS
Total trinity 'genes'	501496	470826	551036
Total trinity transcripts	611175	533812	615344
Percent GC	41.1	42.45	44.21
Stats based on All transcript contigs:
N10	4866	5459	4398
N20	3331	3653	2855
N30	2407	2560	1885
N40	1689	1719	1208
N50	1135	1105	818
Median contig length	382	386	370
average contig	714.78	719.9	629.12
Totall assembled bases	436855393	384291897	387125705
Stats based on ONLY LONGEST ISOFORM per 'GENE':
N10	3508	3656	2860
N20	1958	2112	1562
N30	1173	1300	1008
N40	804	890	739
N50	601	661	575
Median contig length	348	367	357
average contig	533.45	568.76	519.28
Totall assembled bases	267524159	267786052	286143370

## Sheet: Table S3
Table S3. BY genes mapped to GO categories from zebrafish
mrps31	GO:0005763	GO:0003735	GO:0005763	GO:0003735
tmem108	GO:0016020	GO:0016021
hk1	GO:0005536	GO:0004396	GO:0046835	GO:0016740	GO:0000166	GO:0001678	GO:0001678	GO:0005524	GO:0016773	GO:0016301	GO:0005975	GO:0016310	GO:0008865	GO:0019158	GO:0006096	GO:0006096	GO:0004340	GO:0005829
tp53	GO:0051782	GO:0048730	GO:0051289	GO:0090398	GO:0043525	GO:0071456	GO:2000779	GO:0051597	GO:0016525	GO:0060729	GO:0007049	GO:0060216	GO:0000077	GO:0006351	GO:0046872	GO:0045786	GO:0007283	GO:0031065	GO:0005657	GO:0097193	GO:0006914	GO:0043280	GO:0000785	GO:0000785	GO:0051262	GO:0009411	GO:0006915	GO:0006915	GO:0006355	GO:0043565	GO:0010165	GO:0000122	GO:0005829	GO:0031571	GO:0006978	GO:0042771	GO:0042771	GO:0003682	GO:0010332	GO:0003690	GO:0005667	GO:0003684	GO:0005739	GO:0002039	GO:0034644	GO:0005515	GO:0045944	GO:0044212	GO:0003677
cbfb	GO:0016513	GO:0001076	GO:0048769	GO:0030097	GO:0003712	GO:0003713	GO:0030018	GO:0046982	GO:0006357	GO:0060047	GO:0003677	GO:0045214	GO:0005634	GO:0005634	GO:0016513	GO:0001076	GO:0048769	GO:0030097	GO:0003712	GO:0003713	GO:0030018	GO:0046982	GO:0006357	GO:0060047	GO:0003677	GO:0045214	GO:0005634	GO:0005634
nthl1	GO:0000703	GO:0016798	GO:0008152	GO:0016829	GO:0006285	GO:0019104	GO:0046872	GO:0003824	GO:0003906	GO:0016787	GO:0051536	GO:0051539	GO:0006974	GO:0006284	GO:0006281	GO:0005739	GO:0003677	GO:0005634
pum1	GO:0005575	GO:0008150	GO:0003723
wdr18	GO:0070121	GO:0007275	GO:0007368
cnot10	GO:0031047	GO:0030014	GO:0006351	GO:0006417	GO:0006355	GO:0005737	GO:0005634	GO:0031047	GO:0030014	GO:0006351	GO:0006417	GO:0006355	GO:0005737	GO:0005634
trmt10b	GO:0052666	GO:0051995	GO:0009383	GO:0008988	GO:0008174	GO:0003880	GO:0043834	GO:0043803	GO:0043780	GO:0043770	GO:0034807	GO:0030792	GO:0016434	GO:0016278	GO:0016205	GO:0052735	GO:0052665	GO:0051994	GO:0080012	GO:0043852	GO:0043833	GO:0043791	GO:0043777	GO:0034933	GO:0034541	GO:0019702	GO:0016436	GO:0016274	GO:0052667	GO:0052624	GO:0071424	GO:0008172	GO:0008169	GO:0070677	GO:0043851	GO:0043827	GO:0043782	GO:0043776	GO:0034931	GO:0018707	GO:0016426	GO:0016433	GO:0009008	GO:0000179	GO:0008170	GO:0008425	GO:0009019	GO:0005575	GO:0008276
pelo	GO:0044824	GO:0043765	GO:0070966	GO:0070481	GO:0071025	GO:0042578	GO:0004518	GO:0051301	GO:0007049	GO:0046872	GO:0016787	GO:0004519	GO:0005737	GO:0005634
btc	GO:0005154	GO:0007173	GO:0016020	GO:0008083	GO:0008284	GO:0005615	GO:0016021	GO:0005154	GO:0007173	GO:0016020	GO:0008083	GO:0008284	GO:0005615	GO:0016021
adprh	GO:0003875	GO:0051725	GO:0005575	GO:0000287
dzip1l	GO:0042995	GO:0046872	GO:0005856	GO:0005929	GO:0005737
gpr146	GO:0007186	GO:0016020	GO:0016021	GO:0004930	GO:0007186	GO:0016020	GO:0016021	GO:0004930
hcar1-3	GO:0007165	GO:0007186	GO:0016020	GO:0004871	GO:0016021	GO:0004930	GO:0007165	GO:0007186	GO:0016020	GO:0004871	GO:0016021	GO:0004930
ccnb1	GO:0001556	GO:0005634	GO:0001556	GO:0005634	GO:0001556	GO:0005634
map4k3a	GO:0016740	GO:0000166	GO:0004672	GO:0005524	GO:0016301	GO:0023014	GO:0006468	GO:0008349	GO:0007346	GO:0031098	GO:0032147	GO:0016310	GO:0004674	GO:0042981	GO:0005737
zgc:162969	GO:0030529	GO:0006396	GO:0003723	GO:0005634	GO:0030529	GO:0006396	GO:0003723	GO:0005634
pofut1	GO:0016740	GO:0046922	GO:0016757	GO:0016740	GO:0046922	GO:0016757
tmx1	GO:0045454	GO:0016020	GO:0003756	GO:0034976	GO:0016021
hfm1	GO:0004386	GO:0000166	GO:0005524	GO:0003676	GO:0016787
gzmk	GO:0006508	GO:0004252
uox	GO:0004846	GO:0019628	GO:0006144	GO:0055114	GO:0016491	GO:0005777	GO:0004846	GO:0019628	GO:0006144	GO:0055114	GO:0016491	GO:0005777
mre11a	GO:0030870	GO:0030145	GO:0004527	GO:0051321	GO:0004518	GO:0016787	GO:0004519	GO:0008408	GO:0006974	GO:0006281	GO:0006302	GO:0005634
vps35	GO:0015031	GO:0030904	GO:0030904	GO:0042147	GO:0042147	GO:0005770	GO:0008565	GO:0008565	GO:0006886	GO:0015031	GO:0030904	GO:0030904	GO:0042147	GO:0042147	GO:0005770	GO:0008565	GO:0008565	GO:0006886
adgrg1	GO:0007166	GO:0004888	GO:0007186	GO:0016020	GO:0016021	GO:0004930	GO:0007166	GO:0004888	GO:0007186	GO:0016020	GO:0016021	GO:0004930
bhmt	GO:0003323	GO:0006579	GO:0009086	GO:0016740	GO:0008898	GO:0046872	GO:0008168	GO:0055123	GO:0047150	GO:0047150	GO:0032259	GO:0008270	GO:0005737
zdhhc9	GO:0019706	GO:0016740	GO:0016746	GO:0046872	GO:0016020	GO:0008270	GO:0016021
radil	GO:0005575	GO:0007165	GO:0007275	GO:0007155	GO:0001755	GO:0005575	GO:0007165	GO:0007275	GO:0007155	GO:0001755
aars2	GO:0016876	GO:0000166	GO:0004813	GO:0043039	GO:0006419	GO:0005524	GO:0003676	GO:0005737
pak1	GO:0003232	GO:0060026	GO:0016740	GO:0000166	GO:0048703	GO:0004672	GO:0005524	GO:0016301	GO:0006468	GO:0007346	GO:0007266	GO:0043408	GO:0048365	GO:0031098	GO:0032147	GO:0016310	GO:0004674	GO:0004702	GO:0042981	GO:0030036	GO:0001947	GO:0001755	GO:0005737	GO:0007507	GO:0003232	GO:0060026	GO:0016740	GO:0000166	GO:0048703	GO:0004672	GO:0005524	GO:0016301	GO:0006468	GO:0007346	GO:0007266	GO:0043408	GO:0048365	GO:0031098	GO:0032147	GO:0016310	GO:0004674	GO:0004702	GO:0042981	GO:0030036	GO:0001947	GO:0001755	GO:0005737	GO:0007507
glt8d2	GO:0016740	GO:0000271	GO:0016757	GO:0005794
pvalb4	GO:0005575	GO:0046872	GO:0005509
prdm14	GO:0046872	GO:0003676	GO:0007409	GO:0005634	GO:0046872	GO:0003676	GO:0007409	GO:0007409	GO:0005634
ccdc12	GO:0003674	GO:0005575	GO:0008150
adora1a	GO:0007165	GO:0007186	GO:0016020	GO:0004871	GO:0016021	GO:0004930
zgc:92664	GO:0003674	GO:0005575	GO:0008150
cnbpb	GO:0046872	GO:0003676	GO:0008270	GO:0046872	GO:0003676	GO:0008270
pigq	GO:0000506	GO:0017176	GO:0017176	GO:0006506	GO:0016020	GO:0016021
pan2	GO:0010606	GO:0004527	GO:0004518	GO:0000289	GO:0000289	GO:0031251	GO:0031251	GO:0003676	GO:0004535	GO:0004535	GO:0016787	GO:0006397	GO:0000932	GO:0005737	GO:0005634
cux2b	GO:0006355	GO:0043565	GO:0003677	GO:0005634
tssc4	GO:0003674	GO:0005575	GO:0072113	GO:0003674	GO:0005575	GO:0072113
rab3ip	GO:0003674	GO:0070121	GO:0032402
cilp	GO:0005575
e2f3	GO:0006351	GO:0006355	GO:0005667	GO:0003677	GO:0003700	GO:0005634	GO:0006351	GO:0006355	GO:0005667	GO:0003677	GO:0003700	GO:0005634
cops2	GO:1903507	GO:0008180	GO:0005737	GO:0005634	GO:0005634
zyg11	GO:0051438	GO:0031462	GO:0004842
myo9b	GO:0003774	GO:0016459	GO:0000166	GO:0005524	GO:0046872	GO:0007165	GO:0043547	GO:0035556	GO:0005096
sepp1b	GO:0005576	GO:0005576	GO:0005576	GO:0005576	GO:0016020	GO:0016020	GO:0016020	GO:0016020	GO:0016021	GO:0016021	GO:0016021	GO:0016021
rmnd5b	GO:0003674	GO:0005575	GO:0008150	GO:0003674	GO:0005575	GO:0008150
aldh8a1	GO:0043870	GO:0034832	GO:0034603	GO:0034538	GO:0034520	GO:0018474	GO:0044104	GO:0043796	GO:0034822	GO:0034602	GO:0034530	GO:0019115	GO:0018473	GO:0052814	GO:0043878	GO:0043745	GO:0034604	GO:0034601	GO:0034525	GO:0018475	GO:0018472	GO:0016620	GO:0008152	GO:0001889	GO:0004028	GO:0001758	GO:0055114	GO:0016491	GO:0004029	GO:0005737
masp1	GO:0006956	GO:0008233	GO:0016787	GO:0030246	GO:0005576	GO:0005509	GO:0006508	GO:0004252	GO:0001755	GO:0001755	GO:0005737	GO:0006956	GO:0008233	GO:0016787	GO:0030246	GO:0005576	GO:0005509	GO:0006508	GO:0004252	GO:0001755	GO:0001755	GO:0005737
shisa9a	GO:0003674	GO:0032591	GO:0042995	GO:0030054	GO:0048172	GO:0008328	GO:0045202	GO:0016020	GO:0032281	GO:0005886	GO:0016021
glyr1	GO:0052693	GO:0043883	GO:0043738	GO:0008748	GO:0043826	GO:0004616	GO:0043914	GO:0055114	GO:0035064	GO:0016491	GO:0051287	GO:0005634
pgam5	GO:0012501	GO:0004721	GO:0016787	GO:0016020	GO:0005741	GO:0005739	GO:0016021
zgc:174972	GO:0003674	GO:0005575	GO:0008150
prom1a	GO:0031528	GO:0042995	GO:0005793	GO:0016020	GO:0005886	GO:0005783	GO:0016324	GO:0016021
snx12	GO:0016050	GO:0019898	GO:0006897	GO:0035091	GO:0035091	GO:0005768	GO:0016050	GO:0019898	GO:0006897	GO:0035091	GO:0005768	GO:0016050	GO:0019898	GO:0006897	GO:0035091	GO:0035091	GO:0005768	GO:0016050	GO:0019898	GO:0006897	GO:0035091	GO:0035091	GO:0005768
prkrip1	GO:0003725	GO:0004860	GO:0019901	GO:0005730	GO:0005634
soat2	GO:0016740	GO:0016746	GO:0008374	GO:0034736	GO:0008203	GO:0016020	GO:0005789	GO:0005783	GO:0016021
egln3	GO:0016705	GO:0005506	GO:0031418	GO:0055114	GO:0016491	GO:0016705	GO:0005506	GO:0031418	GO:0055114	GO:0016491
glb1l2	GO:0004553	GO:0097546	GO:0016798	GO:0008152	GO:0016787	GO:0004565	GO:0005975	GO:0060271
ascc3	GO:0004386	GO:0000166	GO:0005524	GO:0003676	GO:0016787	GO:0004386	GO:0000166	GO:0005524	GO:0003676	GO:0016787
tspan5a	GO:0003674	GO:0090002	GO:0007166	GO:0045747	GO:0016020	GO:0005887	GO:0016021
ifit8	GO:0003723	GO:0051607
surf1	GO:0048568	GO:0021522	GO:0004129	GO:0016020
cct6a	GO:0000166	GO:0005524	GO:0051082	GO:0006457	GO:0005737	GO:0000166	GO:0005524	GO:0051082	GO:0006457	GO:0005737	GO:0000166	GO:0005524	GO:0051082	GO:0006457	GO:0005737
aamp	GO:0003674	GO:0003674
lmtk3	GO:0004672	GO:0005524	GO:0006468
ncam2	GO:0001666	GO:0016020	GO:0007155	GO:0016021
gramd4b	GO:0016020	GO:0016021
vsig8b	GO:0005911	GO:0016337	GO:0016020	GO:0009986	GO:0005886	GO:0016021
plp1a	GO:0003674	GO:0042552	GO:0016020	GO:0016021
mynn	GO:0006351	GO:0046872	GO:0003676	GO:0006355	GO:0003677	GO:0005634	GO:0006351	GO:0046872	GO:0003676	GO:0006355	GO:0003677	GO:0005634
ubxn1	GO:0071796	GO:0031397	GO:0032435	GO:0005737
calhm1	GO:0005227	GO:0005244	GO:0006812	GO:0005261	GO:0016020	GO:0005887	GO:0016021
pdgfab	GO:0051781	GO:0043406	GO:0005161	GO:0016020	GO:0008083	GO:0031954	GO:0048008	GO:0008284	GO:0070374	GO:0014068	GO:0005615	GO:0030335
ldhba	GO:0004459	GO:0019752	GO:0016616	GO:0003824	GO:0055114	GO:0016491	GO:0005975	GO:0005737
stard9	GO:0000166	GO:0008289	GO:0005524	GO:0005874	GO:0030705	GO:0005871	GO:0003777	GO:0007018	GO:0008017	GO:0016887
zgc:92287	GO:0008150	GO:0016020	GO:0016021	GO:0003677
rbm34	GO:0005575	GO:0000166	GO:0003676
mmp28	GO:0008233	GO:0031012	GO:0046872	GO:0016787	GO:0008237	GO:0004222	GO:0005509	GO:0005578	GO:0006508	GO:0008270
apc2	GO:0045732	GO:0007389	GO:0007026	GO:0030178	GO:0045295	GO:0045595	GO:0008283	GO:0090090	GO:0005881	GO:0016477	GO:0030877	GO:0008017	GO:0016055	GO:0008013	GO:0001708
ttll12	GO:0006464
sdad1	GO:0015031	GO:0000055	GO:0042273	GO:0006810	GO:0005730	GO:0042254	GO:0030036	GO:0005634
srcap	GO:0046912	GO:0019752	GO:0005575	GO:0005524	GO:0003677
mettl11b	GO:0006480	GO:0008168
zc4h2	GO:0021522	GO:0048665	GO:0046872	GO:0030054	GO:0007528	GO:0048666	GO:0045211	GO:0007275	GO:0045202	GO:0016020	GO:0005886	GO:0005737	GO:0005634
nr1d2a	GO:0043401	GO:0004887	GO:0032922	GO:0006351	GO:0046872	GO:0003707	GO:0006355	GO:0008270	GO:0043565	GO:0003677	GO:0003700	GO:0005634	GO:0043401	GO:0004887	GO:0032922	GO:0006351	GO:0046872	GO:0003707	GO:0006355	GO:0006355	GO:0008270	GO:0043565	GO:0003677	GO:0003700	GO:0005634
rims2a	GO:0048791	GO:0048786	GO:0017157	GO:0046872	GO:0017137	GO:0006886	GO:0048791	GO:0048786	GO:0017157	GO:0046872	GO:0017137	GO:0006886
psmb10	GO:0005839	GO:0004298	GO:0008233	GO:0000502	GO:0016787	GO:0051603	GO:0006508	GO:0004175	GO:0005737	GO:0005634	GO:0005839	GO:0004298	GO:0008233	GO:0000502	GO:0016787	GO:0051603	GO:0006508	GO:0004175	GO:0005737	GO:0005634	GO:0005839	GO:0004298	GO:0008233	GO:0000502	GO:0016787	GO:0051603	GO:0006508	GO:0004175	GO:0005737	GO:0005634
gpx8	GO:0004601	GO:0006979	GO:0055114	GO:0016491	GO:0016020	GO:0004602	GO:0016021
rabgef1	GO:0005575	GO:0008150	GO:0008270	GO:0003677	GO:0005575	GO:0008150	GO:0008270	GO:0003677
fbln1	GO:0016504	GO:0035122	GO:0090497	GO:0043589	GO:0030198	GO:0005576	GO:0005509	GO:0007275	GO:0005578	GO:0007507	GO:0016504	GO:0035122	GO:0090497	GO:0043589	GO:0030198	GO:0005576	GO:0005509	GO:0007275	GO:0005578	GO:0007507
ldlra	GO:0090118	GO:0005509	GO:0016020	GO:0016021	GO:0090118	GO:0005509	GO:0016020	GO:0016021
cd151	GO:0003674	GO:0007166	GO:0016020	GO:0005887	GO:0016021
dguok	GO:0019206	GO:0005575	GO:0005524	GO:0006139	GO:0019206	GO:0005575	GO:0005524	GO:0006139
pgap2	GO:0006506	GO:0005794	GO:0000139	GO:0016020	GO:0005789	GO:0008565	GO:0005783	GO:0016021
b4galnt3a	GO:0008376	GO:0016740	GO:0032580	GO:0016020	GO:0016021
cdkl5	GO:0016740	GO:0000166	GO:0004672	GO:0005524	GO:0016301	GO:0006468	GO:0016310	GO:0016740	GO:0000166	GO:0004672	GO:0005524	GO:0016301	GO:0006468	GO:0016310	GO:0016740	GO:0000166	GO:0004672	GO:0005524	GO:0016301	GO:0006468	GO:0016310
shbg	GO:0005497	GO:0005496
ddrgk1	GO:0003674	GO:1990592	GO:0005783
dmc1	GO:0000166	GO:0070192	GO:0006259	GO:0005524	GO:0000794	GO:0000730	GO:0007131	GO:0006312	GO:0000150	GO:0004520	GO:0010212	GO:0042148	GO:0005654	GO:0008094	GO:0006281	GO:0000400	GO:0003690	GO:0003697	GO:0003677	GO:0005634
usp20	GO:0036459	GO:0008277	GO:0021551	GO:0008234	GO:0008233	GO:0046872	GO:0070536	GO:0016787	GO:0006897	GO:0005856	GO:0006511	GO:0071108	GO:0004843	GO:0016579	GO:0048471	GO:0004197	GO:0005813	GO:0006508	GO:0008270	GO:0005737
smad5	GO:2000223	GO:0048262	GO:0060022	GO:0036342	GO:0001945	GO:0048922	GO:0000975	GO:0060030	GO:0060037	GO:0048919	GO:0003143	GO:0006351	GO:0046872	GO:0009880	GO:0007179	GO:0030509	GO:0005622	GO:0007275	GO:0048514	GO:0006355	GO:0046982	GO:0005667	GO:0043049	GO:0007368	GO:0001947	GO:0003677	GO:0005737	GO:0009953	GO:0048264	GO:0003700	GO:0005634	GO:0045893
mto1	GO:0005575	GO:0050660	GO:0055114	GO:0008033	GO:0002098	GO:0016491
kirrelb	GO:0039022	GO:0016020	GO:0016021	GO:0032836	GO:0072015	GO:0039022	GO:0016020	GO:0016021	GO:0032836	GO:0072015
ccne2	GO:0000082	GO:0051726	GO:0005634
dnajc19	GO:0015031	GO:0006810	GO:0005743	GO:0016020	GO:0005739	GO:0016021
ergic3	GO:0003674	GO:0033116	GO:0006810	GO:0005794	GO:0016020	GO:0005789	GO:0016192	GO:0005783	GO:0016021	GO:0003674	GO:0033116	GO:0006810	GO:0005794	GO:0016020	GO:0005789	GO:0016192	GO:0005783	GO:0016021
maf1	GO:0016480	GO:0006351	GO:0000994	GO:0070217	GO:0006355	GO:0005737	GO:0005634	GO:0016480	GO:0006351	GO:0000994	GO:0070217	GO:0006355	GO:0005737	GO:0005634
rgp1	GO:0003674	GO:0005575	GO:0008150	GO:0003674	GO:0005575	GO:0008150
tma16	GO:0003674	GO:0005575	GO:0008150
ptbp2a	GO:0000166	GO:0003676	GO:0006397	GO:0003723	GO:0005634
elmo3	GO:0016477
ubb	GO:0003674	GO:0005737	GO:0003674	GO:0005737	GO:0003674	GO:0005737
sfxn2	GO:0015075	GO:0006811	GO:0031966	GO:0016020	GO:0005739	GO:0055085	GO:0016021	GO:0015075	GO:0006811	GO:0031966	GO:0016020	GO:0005739	GO:0055085	GO:0016021
sall2	GO:0046872	GO:0003676	GO:0006366	GO:0007165	GO:0007275	GO:0043565	GO:0044212	GO:0003700	GO:0005634
cbx6b	GO:0005634	GO:0005634
tyr	GO:0004503	GO:0006585	GO:0004097	GO:0008152	GO:0050935	GO:0046872	GO:0032438	GO:0055114	GO:0016491	GO:0016020	GO:0016021
tacc1	GO:0021987	GO:0008283	GO:0000226	GO:0015630	GO:0005737
nfkb2	GO:0034097	GO:0033256	GO:0038061	GO:0038061	GO:0007165	GO:0007249	GO:0006954	GO:0000977	GO:0045087	GO:0006355	GO:0000981	GO:0006357	GO:0000122	GO:0005829	GO:0003682	GO:0045944	GO:0003677	GO:0005737	GO:0003700	GO:0005634	GO:0034097	GO:0033256	GO:0038061	GO:0038061	GO:0007165	GO:0007249	GO:0006954	GO:0000977	GO:0045087	GO:0006355	GO:0000981	GO:0006357	GO:0000122	GO:0005829	GO:0003682	GO:0045944	GO:0003677	GO:0005737	GO:0003700	GO:0005634
trim46b	GO:0046872	GO:0005622	GO:0008270
cplx2l	GO:0005575	GO:0006836	GO:0019905	GO:0005575	GO:0006836	GO:0019905	GO:0005575	GO:0006836	GO:0019905	GO:0005575	GO:0006836	GO:0019905
si:dkeyp-118h3.6	GO:0003674	GO:0048598	GO:0072669
bokb	GO:0005794	GO:0000139	GO:0016020	GO:0006915	GO:0005789	GO:0042803	GO:0005741	GO:0008630	GO:0046982	GO:0097192	GO:0042981	GO:0005783	GO:0016021
glipr1b	GO:0003674	GO:0008150
acyp1	GO:0003998	GO:0051604	GO:0016743	GO:0016787	GO:0016020	GO:0008270	GO:0016021
snap25a	GO:0000281	GO:0030054	GO:0031629	GO:0017075	GO:0070032	GO:0016082	GO:0031083	GO:0043005	GO:0045202	GO:0016020	GO:0016020	GO:0005484	GO:0031201	GO:0005886	GO:0005886	GO:0005737	GO:0000281	GO:0030054	GO:0031629	GO:0017075	GO:0070032	GO:0016082	GO:0031083	GO:0043005	GO:0045202	GO:0016020	GO:0016020	GO:0005484	GO:0031201	GO:0005886	GO:0005886	GO:0005737	GO:0000281	GO:0030054	GO:0031629	GO:0017075	GO:0070032	GO:0016082	GO:0031083	GO:0043005	GO:0045202	GO:0016020	GO:0016020	GO:0005484	GO:0031201	GO:0005886	GO:0005886	GO:0005737
slc9a1	GO:0015299	GO:0006885	GO:0015385	GO:0006811	GO:0006814	GO:0006812	GO:0006810	GO:0015297	GO:0016020	GO:0055085	GO:0016021
edf1	GO:0006351	GO:0006355	GO:0043565	GO:0003677	GO:0005634
atf5b	GO:0000977	GO:0006355	GO:0000981	GO:0043565	GO:0006357	GO:0003700	GO:0005634
poldip2	GO:0003677	GO:0003779	GO:0003677	GO:0043009
nr0b2a	GO:0043401	GO:0006351	GO:0003707	GO:0043433	GO:0008134	GO:0003714	GO:0006355	GO:0000122	GO:0003677	GO:0005737	GO:0005634	GO:0005634
ric8a	GO:0001965	GO:0007186	GO:0016020	GO:0005085	GO:0005085	GO:0005096	GO:0005886	GO:0005886	GO:0005886	GO:0005737	GO:0005737	GO:0005737	GO:0001965	GO:0007186	GO:0016020	GO:0005085	GO:0005096	GO:0005886	GO:0005737
llgl1	GO:0048919	GO:0003407	GO:0030864	GO:0008593	GO:0032878	GO:0030866	GO:0051294	GO:0050708	GO:0016323	GO:0017137	GO:0022008	GO:0005096	GO:0048919	GO:0003407	GO:0030864	GO:0008593	GO:0032878	GO:0030866	GO:0051294	GO:0050708	GO:0016323	GO:0017137	GO:0022008	GO:0005096
aspn	GO:0005518	GO:0006469	GO:0046426	GO:0004860	GO:0005509	GO:0019221	GO:0005737	GO:0005518	GO:0006469	GO:0046426	GO:0004860	GO:0005509	GO:0019221	GO:0005737
zgc:77151	GO:0006357	GO:0044212	GO:0003677	GO:0005634
kdrl	GO:0004714	GO:0048844	GO:0004713	GO:0016740	GO:0000166	GO:0001568	GO:0030878	GO:0004672	GO:0005524	GO:0002040	GO:0016301	GO:0007169	GO:0007275	GO:0006468	GO:0016310	GO:0016020	GO:0030154	GO:0005886	GO:0005515	GO:0016021	GO:0035050	GO:0001525
zranb1b	GO:0021551	GO:0022604	GO:0008234	GO:0008233	GO:1990168	GO:0046872	GO:0035523	GO:0071947	GO:0070536	GO:0016787	GO:0007420	GO:0007010	GO:0016477	GO:0070530	GO:0004843	GO:0006508	GO:0008270	GO:0016055	GO:0030177	GO:0005737	GO:0005634
dnaja2	GO:0009408	GO:0031072	GO:0005524	GO:0046872	GO:0051082	GO:0006457	GO:0005829
med18	GO:0006351	GO:0070847	GO:0006369	GO:0001104	GO:0016592	GO:0006355	GO:0006357	GO:0005634
fars2	GO:0006418	GO:0004812	GO:0000166	GO:0043039	GO:0005524	GO:0004826	GO:0000049	GO:0008033	GO:0006432	GO:0000287	GO:0005739	GO:0005737
padi2	GO:0004668	GO:0018101	GO:0005509	GO:0005737	GO:0004668	GO:0018101	GO:0005509	GO:0005737
rpl7	GO:0030529	GO:0002181	GO:0000463	GO:0005840	GO:0044822	GO:0051726	GO:0022625	GO:0003735
cfb	GO:0006956	GO:0009617	GO:0005576	GO:0006508	GO:0004252	GO:0006956	GO:0009617	GO:0005576	GO:0006508	GO:0004252
dnase1l3	GO:0016888	GO:0004518	GO:0004536	GO:0016787	GO:0004519	GO:0006308	GO:0005634
snx27a	GO:1990126	GO:0005769	GO:0007165	GO:0035091	GO:0006886
rxfp3	GO:0008528	GO:0007186	GO:0016020	GO:0007218	GO:0005887	GO:0016021	GO:0004930	GO:0007200
rxfp3.3b	GO:0004945	GO:0007186	GO:0016020	GO:0016021	GO:0004930
rnf11a	GO:0046872	GO:0008270
casc4	GO:0016020	GO:0016021
znf541	GO:0046872	GO:0003676
si:dkey-19e4.5	GO:0004045
cpa6	GO:0004180	GO:0004181	GO:0006508	GO:0008270	GO:0005615
phospho2	GO:0005575	GO:0008152	GO:0016791
edc3	GO:1990174	GO:0031087	GO:0003723	GO:0033962	GO:0000932	GO:0003729	GO:0005737
faf1	GO:0060037	GO:0051216
ppifa	GO:0000413	GO:0016853	GO:0006457	GO:0003755	GO:0003755	GO:0000413	GO:0016853	GO:0006457	GO:0003755
thg1l	GO:0016740	GO:0000166	GO:0016779	GO:0008193	GO:0008193	GO:0046872	GO:0005525	GO:0008033	GO:0008033	GO:0006400	GO:0000287
coch	GO:0045089	GO:0031012	GO:0007605	GO:0042742
tpra1	GO:0016020	GO:0016021
ift27	GO:1902908	GO:0007264	GO:0005525	GO:0042384	GO:0001822
fgf5	GO:0005104	GO:0061550	GO:0008543	GO:0005102	GO:0005576	GO:0008083
ufd1l	GO:0006511	GO:0071466	GO:0006511	GO:0071466	GO:0006511	GO:0071466	GO:0006511	GO:0071466
klhl43	GO:0031463	GO:0004842
pomgnt2	GO:0052824	GO:0052640	GO:0035496	GO:0008755	GO:0000033	GO:0000026	GO:0019187	GO:0018717	GO:0001962	GO:0052757	GO:0052639	GO:0045140	GO:0033556	GO:0019112	GO:0018716	GO:0016759	GO:0052641	GO:0052638	GO:0008921	GO:0080062	GO:0042283	GO:0031278	GO:0018718	GO:0018715	GO:0004583	GO:0046920	GO:0003980	GO:0004576	GO:0008376	GO:0008375	GO:0008378	GO:0046921	GO:0048747	GO:0004376	GO:0000009	GO:0008417	GO:0016740	GO:0042281	GO:0046527	GO:0006493	GO:0060041	GO:0035269	GO:0007420	GO:0000030	GO:0016757	GO:0016020	GO:0005789	GO:0005783	GO:0001764
optn	GO:0051648	GO:0000042	GO:0043122	GO:0090161	GO:0005794	GO:0007409	GO:0070530	GO:0016023	GO:0005737	GO:0005634	GO:0051648	GO:0000042	GO:0043122	GO:0090161	GO:0005794	GO:0007409	GO:0070530	GO:0016023	GO:0005737	GO:0005634
trpc3	GO:0005216	GO:0006811	GO:0006810	GO:0016020	GO:0005262	GO:0070588	GO:0055085	GO:0016021
creld2	GO:0005576	GO:0005509	GO:0005783
si:ch211-79g12.1	GO:0046872	GO:0003676	GO:0000978	GO:0006355	GO:0005634
si:ch211-161c3.6	GO:0003906	GO:0006284	GO:0006355	GO:0003700	GO:0005634
itgbl1	GO:0007229
enpp2	GO:0004551	GO:0030247	GO:0004528	GO:0005044	GO:0005575	GO:0050848	GO:0060217	GO:0008152	GO:0001944	GO:0070121	GO:0008081	GO:0004622	GO:0046872	GO:0045765	GO:0003676	GO:0003824	GO:0016787	GO:0006935	GO:0006955	GO:0042384	GO:0060215	GO:0007368	GO:0048709	GO:0030334	GO:0061371
rpe65b	GO:0008150	GO:0046872	GO:0016787	GO:0016020	GO:0005886	GO:0005737
trip4	GO:0006366	GO:0003713	GO:0006355	GO:0008270	GO:0005634	GO:0045893
shrprbck1r	GO:0070737	GO:0043774	GO:0070739	GO:0043773	GO:0008766	GO:0070735	GO:0018169	GO:0097039	GO:0070736	GO:0071797	GO:0070740	GO:0070738	GO:0048701	GO:0016874	GO:0046872	GO:0043123	GO:0043130	GO:0008270	GO:0071600
tmem11	GO:0003674	GO:0031305	GO:0007005	GO:0005743	GO:0016020	GO:0005739	GO:0016021
scamp3	GO:0003674	GO:0015031	GO:0016020	GO:0016021
scamp1	GO:0003674	GO:0015031	GO:0016020	GO:0016021
hdac8	GO:0032041	GO:0016568	GO:0006351	GO:0046872	GO:0016787	GO:0016575	GO:0004407	GO:0006355	GO:0005737	GO:0005634
ogfr	GO:0016020	GO:0004872
cntn2	GO:0045773	GO:0048677	GO:0007417	GO:0007409	GO:0001764
ftr04	GO:0046872	GO:0005622	GO:0008270	GO:0046872	GO:0005622	GO:0008270
cacna2d4a	GO:0005246	GO:0051924	GO:0005891	GO:0070588	GO:0005246	GO:0051924	GO:0005891	GO:0070588
slc9a8	GO:0015299	GO:0006885	GO:0015385	GO:0006811	GO:0006814	GO:0006812	GO:0006810	GO:0015297	GO:0016020	GO:0055085	GO:0016021
hmbox1b	GO:0003677	GO:0005634	GO:0045893
fryl	GO:0030427	GO:0090527	GO:0031175	GO:0005938	GO:0000902	GO:0007507	GO:0030427	GO:0090527	GO:0031175	GO:0005938	GO:0000902	GO:0007507
ighv5-2	GO:0034987	GO:0050853	GO:0050871	GO:0006958	GO:0042571	GO:0006910	GO:0006911	GO:0072562	GO:0009897	GO:0003823	GO:0045087	GO:0042742
trim32	GO:0039023	GO:0070121	GO:0007369	GO:0046872	GO:0032402	GO:0005622	GO:0008270
glrx2	GO:0003147	GO:0060914	GO:0080058	GO:0001944	GO:0015035	GO:0045454	GO:0007417	GO:0009055	GO:0016491	GO:0016020	GO:0005829	GO:0016021	GO:0001755	GO:0003147	GO:0060914	GO:0080058	GO:0001944	GO:0015035	GO:0045454	GO:0007417	GO:0009055	GO:0016491	GO:0016020	GO:0005829	GO:0016021	GO:0001755
cox7b	GO:0004129	GO:0016020	GO:0016021	GO:0005746
rnf144aa	GO:0070737	GO:0043774	GO:0070739	GO:0043773	GO:0008766	GO:0070735	GO:0018169	GO:0070736	GO:0070740	GO:0070738	GO:0016874	GO:0046872	GO:0031624	GO:0032436	GO:0005794	GO:0016020	GO:0061630	GO:0016567	GO:0008270	GO:0004842	GO:0042787	GO:0000209	GO:0000151	GO:0016021
tsnax	GO:0008150	GO:0043565
ston2	GO:0036465	GO:0030100	GO:0006897
srek1	GO:0000166	GO:0003676	GO:0000166	GO:0003676
sgk3	GO:0016740	GO:0000166	GO:0004672	GO:0005524	GO:0017080	GO:0001558	GO:0032411	GO:0015459	GO:0010765	GO:0017081	GO:0005246	GO:0016301	GO:0006883	GO:0018105	GO:0006468	GO:0016310	GO:0035556	GO:0004674	GO:0035091	GO:0042981	GO:0016023	GO:0042127
cx32.2	GO:0005922	GO:0005921	GO:0030054	GO:0007154	GO:0016020	GO:0005886	GO:0016021
tbp	GO:0006352	GO:0006352	GO:0007369	GO:0007369	GO:0006351	GO:0006402	GO:0006366	GO:0007275	GO:0006355	GO:0003677	GO:0003677	GO:0003677	GO:0005634	GO:0005634
map3k15	GO:0016740	GO:0000166	GO:0004672	GO:0005524	GO:0016301	GO:0004709	GO:0006468	GO:0016310
ufc1	GO:0005575	GO:0071568	GO:0071569
nmnat2	GO:0009058	GO:0019363	GO:0016740	GO:0000166	GO:0000309	GO:0016779	GO:0005524	GO:0003824	GO:0004515	GO:0004515	GO:0034628	GO:0005794	GO:0005794	GO:0009435	GO:0005737
ect2	GO:0005089	GO:0035023	GO:0000910	GO:0045666	GO:0035556	GO:0005085	GO:0005096	GO:0005737	GO:0000902	GO:0005634	GO:0005089	GO:0035023	GO:0000910	GO:0045666	GO:0035556	GO:0005085	GO:0005096	GO:0005737	GO:0000902	GO:0005634
zgc:101744	GO:0008150	GO:0016020	GO:0016021
asb11	GO:0003674	GO:0045747	GO:0007221	GO:0035556	GO:0016567
rnd2	GO:0000166	GO:0007264	GO:0005525	GO:0005622	GO:0016020
gdpd5a	GO:0008889	GO:0008081	GO:0006629	GO:0016020	GO:0016021
inpp5f	GO:0042578	GO:0005575
pla2g10	GO:0004623	GO:0016042	GO:0006629	GO:0006644	GO:0016787	GO:0005576	GO:0005509
b9d1	GO:0008158	GO:0036038	GO:0042995	GO:0007224	GO:0030030	GO:0005856	GO:0036064	GO:0042384	GO:0005813	GO:0005737	GO:0008158	GO:0036038	GO:0042995	GO:0007224	GO:0030030	GO:0005856	GO:0036064	GO:0042384	GO:0005813	GO:0005737
ttc13	GO:0005575	GO:0008150
neu1	GO:0004308	GO:0004308	GO:0006689	GO:0009313	GO:0016020	GO:0005764
mylipa	GO:0070737	GO:0043774	GO:0070739	GO:0043773	GO:0008766	GO:0070735	GO:0018169	GO:0070736	GO:0070740	GO:0070738	GO:0016874	GO:0007369	GO:0007369	GO:0046872	GO:0030178	GO:0005856	GO:0007275	GO:0016567	GO:0008270	GO:0005829	GO:0005515	GO:0005737	GO:0005737
ptp4a2b	GO:0016311	GO:0006470	GO:0008138	GO:0004725	GO:0016791	GO:0005737	GO:0005634	GO:0016311	GO:0006470	GO:0008138	GO:0004725	GO:0016791	GO:0005737	GO:0005634	GO:0016311	GO:0006470	GO:0008138	GO:0004725	GO:0016791	GO:0005737	GO:0005634
pak2a	GO:0016740	GO:0000166	GO:0001568	GO:0001568	GO:0004672	GO:0005524	GO:2001271	GO:0016301	GO:0006468	GO:0007346	GO:0007266	GO:0043408	GO:0048365	GO:0031098	GO:0032147	GO:0016310	GO:0016477	GO:0004674	GO:0004702	GO:0030036	GO:0005737
hpdl	GO:0016701	GO:0009072	GO:0005575	GO:0003868	GO:0046872	GO:0055114
srp14	GO:0030942	GO:0008312	GO:0048500	GO:0006614	GO:0045047	GO:0005786
eva1bb	GO:0003674	GO:0008150	GO:0016020	GO:0016021
zpr1	GO:0008150	GO:0008270	GO:0005737	GO:0005634	GO:0008150	GO:0008270	GO:0005737	GO:0005634
sbno1	GO:0021999	GO:0006355	GO:0005515
kl	GO:0007568	GO:0004553	GO:0008543	GO:0008286	GO:0005975	GO:0016020	GO:0004871	GO:0005615	GO:0016021
stil	GO:0010171	GO:0051225	GO:0070050	GO:0007224	GO:0007052	GO:0007275	GO:0005515	GO:0005737
ube2v2	GO:0006301	GO:0031625	GO:0070534	GO:0061630	GO:0005737	GO:0005634
si:dkey-119m7.4	GO:0022891	GO:0022857	GO:0016020	GO:0005887	GO:0055085	GO:0016021
gtpbp1	GO:0006414	GO:0005525	GO:0003746	GO:0005622	GO:0003924
atp5b	GO:0033178	GO:0016820	GO:0046034	GO:0006754	GO:0045261	GO:0006811	GO:0000166	GO:0005524	GO:0015992	GO:0006810	GO:0015991	GO:0015986	GO:0046933
zfand4	GO:0046872	GO:0008270
thtpa	GO:0050333	GO:0050333	GO:0050333	GO:0050333
chic2	GO:0003674	GO:0005798	GO:0006893	GO:0016020	GO:0005886	GO:0016021
ltc4s	GO:0006691	GO:0008047	GO:0019370	GO:0016020	GO:0004602	GO:0004464	GO:0004364	GO:0016021
dnaaf2	GO:0003674	GO:0005737
fam160b2	GO:0003674	GO:0005575	GO:0008150	GO:0003674	GO:0005575	GO:0008150
vgll4l	GO:0003674	GO:0005575	GO:0048701	GO:0006355
itga4	GO:0008305	GO:0007229	GO:0016020	GO:0007155	GO:0016021
spc24	GO:0003674	GO:0000777	GO:0051301	GO:0007049	GO:0005694	GO:0007067	GO:0000775	GO:0031262	GO:0000776	GO:0005634
xpo6	GO:0015031	GO:0006810	GO:0008536	GO:0006886	GO:0005737	GO:0005634
eda	GO:0005164	GO:0060348	GO:0042476	GO:0006955	GO:0016020	GO:0005164	GO:0060348	GO:0042476	GO:0006955	GO:0016020
lpcat3	GO:0003674	GO:0008150	GO:0016020	GO:0016021
fxyd6l	GO:0005216	GO:0006811	GO:0016020	GO:0016021	GO:0005216	GO:0006811	GO:0016020	GO:0016021	GO:0005216	GO:0006811	GO:0016020	GO:0016021	GO:0005216	GO:0006811	GO:0016020	GO:0016021	GO:0005216	GO:0006811	GO:0016020	GO:0016021
fxyd1	GO:0003674	GO:0005575	GO:0008150
stat5b	GO:0006351	GO:0007165	GO:0006355	GO:0004871	GO:0003677	GO:0005737	GO:0003700	GO:0005634	GO:0006351	GO:0007165	GO:0006355	GO:0004871	GO:0003677	GO:0005737	GO:0003700	GO:0005634	GO:0006351	GO:0007165	GO:0006355	GO:0004871	GO:0003677	GO:0005737	GO:0003700	GO:0005634
tspan14	GO:0003674	GO:0090002	GO:0007166	GO:0045747	GO:0016020	GO:0005887	GO:0016021
fancd2	GO:0006281	GO:0043066	GO:0043066	GO:0006281	GO:0043066	GO:0043066
tec	GO:0004713	GO:0016740	GO:0000166	GO:0004672	GO:0005524	GO:0016301	GO:0031234	GO:0038083	GO:0004715	GO:0004715	GO:0007169	GO:0001865	GO:0006468	GO:0016310	GO:0035556	GO:0045087	GO:0042127	GO:0004713	GO:0016740	GO:0000166	GO:0004672	GO:0005524	GO:0016301	GO:0031234	GO:0038083	GO:0004715	GO:0004715	GO:0007169	GO:0001865	GO:0006468	GO:0016310	GO:0035556	GO:0045087	GO:0042127
ddx17	GO:0004386	GO:0000166	GO:0005524	GO:0003676	GO:0016787	GO:0004004	GO:0010501	GO:0045893
ephb6	GO:0005003	GO:0004714	GO:0004713	GO:0016740	GO:0000166	GO:0004672	GO:0005524	GO:0016301	GO:0007169	GO:0006468	GO:0016310	GO:0016020	GO:0005887	GO:0048013	GO:0016021
naif1	GO:0006915	GO:0005634
abch1	GO:0000166	GO:0005524	GO:0006810	GO:0016020	GO:0016887	GO:0016021
ribc2	GO:0003674	GO:0005575	GO:0008150
fabp2	GO:0005504	GO:0008289	GO:0005215	GO:0006810
cc2d1b	GO:0000981	GO:0000122	GO:0005634
cenpk	GO:0005634	GO:0005634
tnnt1	GO:0006937	GO:0005861	GO:0006937	GO:0005861
zgc:152698	GO:0000166	GO:0007264	GO:0005525	GO:0007165	GO:0016020
ywhaqb	GO:0019904	GO:0004497	GO:0055114	GO:0016491
rab8b	GO:0015031	GO:0006904	GO:0007264	GO:0005525	GO:0009306	GO:0060828
ssh2a	GO:0016311	GO:0006470	GO:0008138	GO:0008064	GO:0004725	GO:0016787	GO:0016791	GO:0010591	GO:0050770	GO:0003779	GO:0003677	GO:0005737
ndufb6	GO:0003674	GO:0008150	GO:0016020	GO:0016021
ngrn	GO:0003674	GO:0008150	GO:0005634
gnb1l	GO:0005575	GO:0008150
tjp2a	GO:0005923	GO:0005923
armc4	GO:0061371
fam20cl	GO:0071391	GO:0016020	GO:0016021
nrm	GO:0005637	GO:0016020	GO:0005635	GO:0016021	GO:0005634
il17c	GO:0071222	GO:0005126	GO:0007166	GO:0005576	GO:0006954	GO:0006954	GO:0005125	GO:0005125	GO:0005615
tmprss5	GO:0005044	GO:0008236	GO:0008233	GO:0016787	GO:0016020	GO:0006508	GO:0004252	GO:0016021
sept7b	GO:0031105	GO:0000166	GO:0005525	GO:0031105	GO:0000166	GO:0005525	GO:0031105	GO:0000166	GO:0005525
rassf9	GO:0007165
arl1	GO:0009404	GO:0000166	GO:0007264	GO:0005525	GO:0042147	GO:0005794	GO:0008047	GO:0005622	GO:0005802	GO:0007030	GO:0034067	GO:0031584	GO:0003924	GO:0005737
ube2d1b	GO:0031398	GO:0000166	GO:0005524	GO:0006511	GO:0000209
kcnj5	GO:0015467	GO:0006813	GO:0034765	GO:0006811	GO:0005244	GO:0005242	GO:0006810	GO:0016020	GO:0016021
rplp1	GO:0030529	GO:0030218	GO:0006414	GO:0005840	GO:0005622	GO:0003735	GO:0030529	GO:0030218	GO:0006414	GO:0005840	GO:0005622	GO:0003735
rhoaa	GO:1902766	GO:0044319	GO:0000166	GO:0007264	GO:0005525	GO:0005622	GO:0016020	GO:0005886
rnf216	GO:0021549	GO:0043010
ca10a	GO:0005575	GO:0036269	GO:0005575	GO:0036269	GO:0005575	GO:0036269
glrba	GO:0005230	GO:0006821	GO:0006811	GO:0016934	GO:0016934	GO:0006810	GO:0045211	GO:0016020	GO:0016594	GO:0007218	GO:0043200	GO:0060012	GO:0016021
colgalt2	GO:0016740
slc46a1	GO:0005542	GO:0006810	GO:0016020	GO:0055085	GO:0016021
agbl1	GO:0004181	GO:0006508	GO:0008270
crip3	GO:0046872	GO:0008270
cmtm3	GO:0003674	GO:0008150	GO:0016020	GO:0016021
zc3h12a	GO:0046872
ppap2d	GO:0006644	GO:0046839	GO:0042577	GO:0007165	GO:0016020	GO:0005887	GO:0016021
rcbtb1	GO:0008150
arhgap31	GO:0007165
slc6a9	GO:0005283	GO:0005328	GO:0060092	GO:0060080	GO:0015293	GO:0036233	GO:0015375	GO:0006836	GO:0006810	GO:0016020	GO:0060012	GO:0005887	GO:0005887	GO:0015816	GO:0015187	GO:0007626	GO:0016021	GO:0005283	GO:0005328	GO:0060092	GO:0060080	GO:0015293	GO:0036233	GO:0015375	GO:0006836	GO:0006810	GO:0016020	GO:0060012	GO:0005887	GO:0005887	GO:0015816	GO:0015187	GO:0007626	GO:0016021	GO:0005283	GO:0005328	GO:0060092	GO:0060080	GO:0015293	GO:0036233	GO:0015375	GO:0006836	GO:0006810	GO:0016020	GO:0060012	GO:0005887	GO:0005887	GO:0015816	GO:0015187
ap2s1	GO:0030117	GO:0015031	GO:0006810	GO:0016020	GO:0016192	GO:0008565	GO:0006886
vps4b	GO:0000166	GO:0005524	GO:0007033	GO:0000166	GO:0005524	GO:0007033
htr6	GO:0007165	GO:0007186	GO:0016020	GO:0004871	GO:0016021	GO:0004930
slco1c1	GO:0006811	GO:0005215	GO:0006810	GO:0015125	GO:0043252	GO:0008206	GO:0015347	GO:0016020	GO:0005887	GO:0016021	GO:0006811	GO:0005215	GO:0006810	GO:0015125	GO:0043252	GO:0008206	GO:0015347	GO:0016020	GO:0005887	GO:0016021	GO:0006811	GO:0005215	GO:0006810	GO:0015125	GO:0043252	GO:0008206	GO:0015347	GO:0016020	GO:0005887	GO:0016021
zfpl1	GO:0046872	GO:0006810	GO:0005794	GO:0016020	GO:0016192	GO:0008270	GO:0016021
ipcef1	GO:0005575	GO:0008150
stk33	GO:0016740	GO:0000166	GO:0004672	GO:0005524	GO:0016301	GO:0006468	GO:0016310	GO:0004674	GO:0016740	GO:0000166	GO:0004672	GO:0005524	GO:0016301	GO:0006468	GO:0016310	GO:0004674
nipal3	GO:0015095	GO:0015693	GO:0016020	GO:0016021
ino80c	GO:0003674	GO:0031011	GO:0006355	GO:0006338	GO:0006338
csnk2b	GO:0005956	GO:0031519	GO:0016740	GO:0046872	GO:0016301	GO:0019887	GO:0016310	GO:0016055
zgc:158291	GO:0006351	GO:0006355	GO:0043565	GO:0003677	GO:0003700	GO:0005634
zbtb4	GO:0060031	GO:0060030	GO:0046872	GO:0003676	GO:0010468	GO:0043565	GO:0045892	GO:0009953	GO:0003700	GO:0009952	GO:0005634
si:dkeyp-120h9.1	GO:0015171	GO:0003333	GO:0015297	GO:0015179	GO:0016020	GO:0016021
stom	GO:0003674	GO:0016020	GO:0005887	GO:0016021	GO:0003674	GO:0016020	GO:0005887	GO:0016021
camk1db	GO:0016740	GO:0000166	GO:0004672	GO:0005524	GO:0016301	GO:0006468	GO:0016310	GO:0004674	GO:0005829	GO:0043009	GO:0016740	GO:0000166	GO:0004672	GO:0005524	GO:0016301	GO:0006468	GO:0016310	GO:0004674	GO:0005829	GO:0043009
rsrc1	GO:0003674	GO:0005575	GO:0003674	GO:0005575
ust	GO:0016740	GO:0016020	GO:0016021	GO:0008146
tmem39a	GO:0003674	GO:0008150	GO:0016020	GO:0016021
dnm1l	GO:0003374	GO:0005905	GO:0000166	GO:0008289	GO:0016559	GO:0030054	GO:0016787	GO:0005525	GO:0000266	GO:0000266	GO:0005794	GO:0031410	GO:0030672	GO:0045202	GO:0016020	GO:0005777	GO:0005777	GO:0042803	GO:0005741	GO:0005829	GO:0003924	GO:0003924	GO:0005739	GO:0005739	GO:0005737
tmed2	GO:0006810	GO:0016020	GO:0016021	GO:0006810	GO:0016020	GO:0016021
rer1	GO:0003674	GO:0016020	GO:0042384	GO:0016021	GO:0003674	GO:0016020	GO:0042384	GO:0016021
vwde	GO:0003674	GO:0005575	GO:0008150	GO:0005509
pms2	GO:0005524	GO:0030983	GO:0032300	GO:0032389	GO:0016446	GO:0016887	GO:0006298	GO:0006298	GO:0003697
fam172a	GO:0003674	GO:0005576	GO:0003674	GO:0005576
mnx2a	GO:0021520	GO:0006355	GO:0043565	GO:0003677	GO:0003700	GO:0005634
znf706	GO:0008150	GO:0008150	GO:0008150	GO:0008150
top1mt	GO:0016853	GO:0005694	GO:0031298	GO:0006265	GO:0003917	GO:0006260	GO:0003918	GO:0007059	GO:0006338	GO:0005730	GO:0003677
zgc:77849	GO:0003674	GO:0005575	GO:0071466
epha4l	GO:0005003	GO:0004714	GO:0004713	GO:0016740	GO:0000166	GO:0004672	GO:0005524	GO:0016301	GO:0007169	GO:0006468	GO:0016310	GO:0016020	GO:0005887	GO:0048013	GO:0016021
rap1b	GO:0004708	GO:0003428	GO:0032525	GO:0060026	GO:0000166	GO:0030054	GO:0007264	GO:0005911	GO:0005525	GO:0007165	GO:0016020	GO:0005886	GO:0005829	GO:0060536	GO:0005737	GO:0001756	GO:0007507
copg2	GO:0030117	GO:0015031	GO:0030126	GO:0006810	GO:0005794	GO:0031410	GO:0016020	GO:0005198	GO:0016192	GO:0006886	GO:0005737
arhgap23b	GO:0007165	GO:0005096	GO:0005096
u2af2b	GO:0000166	GO:0089701	GO:0003676	GO:0000243	GO:0006397	GO:1903241	GO:0016607	GO:0008187	GO:0030628	GO:0071004	GO:0003723	GO:0005634	GO:0000166	GO:0089701	GO:0003676	GO:0000243	GO:0006397	GO:1903241	GO:0016607	GO:0008187	GO:0030628	GO:0071004	GO:0003723	GO:0005634
tatdn3	GO:0004518	GO:0016788	GO:0046872	GO:0016787	GO:0005634	GO:0004518	GO:0016788	GO:0046872	GO:0016787	GO:0005634
kat8	GO:0016747	GO:0016740	GO:0004402	GO:0006355	GO:0005634
reep6	GO:0003674	GO:0010842	GO:0007275	GO:0016020	GO:0060059	GO:0005789	GO:0005783	GO:0016021	GO:0003674	GO:0010842	GO:0007275	GO:0016020	GO:0060059	GO:0005789	GO:0005783	GO:0016021	GO:0003674	GO:0010842	GO:0007275	GO:0016020	GO:0060059	GO:0005789	GO:0005783	GO:0016021
slc4a5	GO:0006811	GO:0005215	GO:0006810	GO:0005452	GO:0098656	GO:0015701	GO:0008509	GO:0006820	GO:0016020	GO:0016021
as3mt	GO:0030791	GO:0032259	GO:0008757	GO:0005829
fam222a	GO:0003674	GO:0005575	GO:0008150
slc35f4	GO:0006810	GO:0016020	GO:0016021
si:ch211-263p13.7	GO:0016020	GO:0016021
trappc3	GO:0016192
rin3	GO:0007165
zer1	GO:0051438	GO:0031462	GO:0004842
neurod6b	GO:0046983	GO:0006351	GO:0007275	GO:0007399	GO:0030154	GO:0006355	GO:0003677	GO:0005634
fkbp1b	GO:0016853	GO:0005789	GO:0061077	GO:0006457	GO:0003755	GO:0003755	GO:0005528
dpm1	GO:0016740	GO:0019348	GO:0004582	GO:0004582	GO:0004169	GO:0004169	GO:0006506	GO:0006506	GO:0016757	GO:0005789	GO:0005789	GO:0006487
pcdh1b	GO:0007156	GO:0005509	GO:0016020	GO:0007155	GO:0005886	GO:0016021
dut	GO:0046080	GO:0046081	GO:0006226	GO:0016787	GO:0004170	GO:0000287	GO:0005829
lmnb2	GO:0005638	GO:0005882	GO:0005637	GO:0005198	GO:0005635
slc32a1	GO:0015171	GO:0016020	GO:0016021
opn3	GO:0007602	GO:0018298	GO:0050896	GO:0007601	GO:0009881	GO:0007165	GO:0007186	GO:0016020	GO:0004871	GO:0016021	GO:0004930
ca16b	GO:0016311	GO:0006470	GO:0004725	GO:0004721	GO:0016787	GO:0016791	GO:0016020	GO:0016021
si:ch211-286c4.6	GO:0001971	GO:0001971
chmp1a	GO:0000815	GO:0015031	GO:0016363	GO:0007034	GO:0007076	GO:0006810	GO:0016020	GO:0016192	GO:0005768	GO:0021549	GO:0005737	GO:0000815	GO:0015031	GO:0016363	GO:0007034	GO:0007076	GO:0006810	GO:0016020	GO:0016192	GO:0005768	GO:0021549	GO:0005737
htra1a	GO:0040036	GO:0019838	GO:0008236	GO:0005520	GO:0008233	GO:0016787	GO:0001558	GO:0005576	GO:0006508	GO:0004252	GO:0005829	GO:0005737
palmda	GO:0008360	GO:0016020
si:ch1073-184j22.2	GO:0016311	GO:0006470	GO:0017017	GO:0008138	GO:0035335	GO:0004725	GO:0016787	GO:0016791
zgc:110063	GO:0003674	GO:0005576	GO:0016020	GO:0016021
pmvk	GO:0016740	GO:0000166	GO:0019287	GO:0008202	GO:0006694	GO:0016126	GO:0005524	GO:0006629	GO:0004631	GO:0004631	GO:0016301	GO:0006695	GO:0006695	GO:0008203	GO:0016310	GO:0005777	GO:0005737
dlx2a	GO:0060037	GO:0048703	GO:0007275	GO:0006355	GO:0043565	GO:0042254	GO:0003677	GO:0051216	GO:0014032	GO:0005634	GO:0007422
rnasekb	GO:0044824	GO:0043765	GO:0042578	GO:0009303	GO:0004518	GO:0016787	GO:0004519	GO:0004521	GO:0016020	GO:0016021
cyp2k8	GO:0016712	GO:0016705	GO:0005506	GO:0046872	GO:0004497	GO:0055114	GO:0020037	GO:0016491	GO:0016020	GO:0008395	GO:0016021
asb2a.1	GO:0035556	GO:0016567	GO:0035556	GO:0016567
arrb2a	GO:1900136	GO:0001919	GO:0003674	GO:0005575	GO:0007165
styx	GO:0016311	GO:0006470	GO:0008138	GO:0007283	GO:0016791	GO:0005737
mgat3a	GO:0003830	GO:0016740	GO:0016757	GO:0016020	GO:0006487
stab2	GO:0060837	GO:0001568	GO:0001568	GO:1901492	GO:0005540	GO:0016020	GO:0007155	GO:0016021	GO:0060837	GO:0001568	GO:0001568	GO:1901492	GO:0005540	GO:0016020	GO:0007155	GO:0016021	GO:0060837	GO:0001568	GO:0001568	GO:1901492	GO:0005540	GO:0016020	GO:0007155	GO:0016021
klf17	GO:0035188	GO:0048785	GO:0010629	GO:0010629	GO:0030099	GO:0046872	GO:0030218	GO:0003676	GO:0030097	GO:0003677	GO:0005634	GO:0045893
best1	GO:0034707	GO:1902476	GO:0005254	GO:0016020	GO:0005887	GO:0016021	GO:0034707	GO:1902476	GO:0005254	GO:0016020	GO:0005887	GO:0016021
dusp13a	GO:0016311	GO:0005575	GO:0006470	GO:0008138	GO:0004725	GO:0016787	GO:0016791
ing1	GO:0016568	GO:0046872	GO:0008285	GO:0010941	GO:0008270	GO:0005634
mkrn1	GO:0070737	GO:0043774	GO:0070739	GO:0043773	GO:0008766	GO:0070735	GO:0018169	GO:0070736	GO:0070740	GO:0070738	GO:0016874	GO:0046872	GO:0016567	GO:0008270
slc30a5	GO:0008324	GO:0006829	GO:0006829	GO:0006811	GO:0006812	GO:0006810	GO:0005385	GO:0005385	GO:0010043	GO:0061088	GO:0005794	GO:0005794	GO:0016020	GO:0016020	GO:0055085	GO:0016021
lcmt2	GO:0031591	GO:0008168	GO:0008175	GO:0032259	GO:0008757	GO:0005829
cpsf1	GO:0060216	GO:0003676	GO:0006379	GO:0005847	GO:0003729	GO:0006378	GO:0005634	GO:0060216	GO:0003676	GO:0006379	GO:0005847	GO:0003729	GO:0006378	GO:0005634
sox7	GO:0060840	GO:0001568	GO:0001568	GO:0001570	GO:0048793	GO:0060840	GO:0001568	GO:0001568	GO:0001570	GO:0048793
rgs4	GO:0031018	GO:0007409	GO:0005096	GO:0005886	GO:0007626	GO:0005737
cog4	GO:0003674	GO:0006890	GO:0017119	GO:0000301	GO:0048213	GO:0007030	GO:0003674	GO:0006890	GO:0017119	GO:0000301	GO:0048213	GO:0007030
atp5g3a	GO:0033177	GO:0045263	GO:0006811	GO:0015992	GO:0015078	GO:0006810	GO:0015991	GO:0015986	GO:0016020	GO:0016021	GO:0033177	GO:0045263	GO:0006811	GO:0015992	GO:0015078	GO:0006810	GO:0015991	GO:0015986	GO:0016020	GO:0016021
antxr1c	GO:0016020	GO:0004872	GO:0016021
hnrnpc	GO:0019013	GO:0019012	GO:0000166	GO:0030529	GO:0003676	GO:0044822	GO:0005634	GO:0019013	GO:0019012	GO:0000166	GO:0030529	GO:0003676	GO:0044822	GO:0005634	GO:0019013	GO:0019012	GO:0000166	GO:0030529	GO:0003676	GO:0044822	GO:0005634	GO:0019013	GO:0019012	GO:0000166	GO:0030529	GO:0003676	GO:0044822	GO:0005634	GO:0019013	GO:0019012	GO:0000166	GO:0030529	GO:0003676	GO:0044822	GO:0005634
apaf1	GO:0043531	GO:0000166	GO:0008233	GO:0008635	GO:0005524	GO:0008656	GO:0016787	GO:0097190	GO:0006915	GO:0043293	GO:0043293	GO:0006508	GO:0042981	GO:0005737	GO:0043531	GO:0000166	GO:0008233	GO:0008635	GO:0005524	GO:0008656	GO:0016787	GO:0097190	GO:0006915	GO:0043293	GO:0043293	GO:0006508	GO:0042981	GO:0005737	GO:0043531	GO:0000166	GO:0008233	GO:0008635	GO:0005524	GO:0008656	GO:0016787	GO:0097190	GO:0006915	GO:0043293	GO:0043293	GO:0006508	GO:0042981	GO:0005737
flt4	GO:0005021	GO:0004714	GO:0060855	GO:0001945	GO:0001946	GO:0035474	GO:0030947	GO:0004713	GO:0016740	GO:0000166	GO:0004672	GO:0005524	GO:0002040	GO:0048010	GO:0048010	GO:0016301	GO:0007169	GO:0008045	GO:0007275	GO:0006468	GO:0016310	GO:0016020	GO:0005887	GO:0030154	GO:0005886	GO:0016021	GO:0060841	GO:0001525	GO:0001525	GO:0001525
rgs18	GO:0002574	GO:0071599	GO:0048840	GO:0048884	GO:0009948	GO:0005096	GO:0005886	GO:0005737
atp7a	GO:0030001	GO:0010038	GO:0046688	GO:0046688	GO:0000166	GO:0006878	GO:0046872	GO:0016787	GO:0006812	GO:0019829	GO:0004008	GO:0005802	GO:0016020	GO:0048471	GO:0005887	GO:0005507	GO:0016021	GO:0030001	GO:0010038	GO:0046688	GO:0046688	GO:0000166	GO:0006878	GO:0046872	GO:0016787	GO:0006812	GO:0019829	GO:0004008	GO:0005802	GO:0016020	GO:0048471	GO:0005887	GO:0005507	GO:0016021
aplp2	GO:0046914	GO:0008201	GO:0016020	GO:0004867	GO:0016021
xk	GO:0016020	GO:0016021
aaas	GO:0003674
syt8	GO:0048488	GO:0030672	GO:0019905	GO:0030276	GO:0005509	GO:0005544	GO:0016020	GO:0016021
nipal4	GO:0015095	GO:0015693	GO:0016020	GO:0016021
fam84b	GO:0003674	GO:0008150
tlx2	GO:0048839	GO:0006355	GO:0043565	GO:0003677	GO:0005634
rtn4r	GO:0048936	GO:0006469	GO:0046426	GO:0004860	GO:0019221	GO:0005515	GO:0005737	GO:0007411
herpud2	GO:0003674	GO:0006986	GO:0016020	GO:0016021
srd5a1	GO:0003865	GO:0008202	GO:0006629	GO:0016627	GO:0055114	GO:0016020	GO:0016021	GO:0005737	GO:0003865	GO:0008202	GO:0006629	GO:0016627	GO:0055114	GO:0016020	GO:0016021	GO:0005737
mtg1	GO:0005525	GO:0042254	GO:0003924	GO:0005739	GO:0005525	GO:0042254	GO:0003924	GO:0005739
lmf2b	GO:0003674	GO:0008150	GO:0016020	GO:0005789	GO:0005783	GO:0016021
mcur1	GO:0016616	GO:0006851	GO:0055114	GO:0016020	GO:0051287	GO:0000287	GO:0016021
grpr	GO:0008528	GO:0007165	GO:0007186	GO:0016020	GO:0004871	GO:0016021	GO:0004930
srrd	GO:0003674	GO:0005575	GO:0008150
tdrd3	GO:0016568	GO:0006397	GO:0035064	GO:0003713	GO:0003723	GO:0035145	GO:0003682	GO:0005737	GO:0005634
gch2	GO:0046654	GO:0003934	GO:0016787	GO:0005525	GO:0006729	GO:0008270	GO:0005737
cript	GO:0003674	GO:0008150	GO:0005737
jund	GO:0051591	GO:0006351	GO:0009314	GO:0045597	GO:0009612	GO:0034097	GO:0032870	GO:0008134	GO:0000978	GO:0010941	GO:0003713	GO:0032496	GO:0042493	GO:0051726	GO:0006355	GO:0000790	GO:0000981	GO:0043565	GO:0006357	GO:0042127	GO:0000122	GO:0005667	GO:0045944	GO:0003677	GO:0003700	GO:0005634
foxa3	GO:0019904	GO:0048785	GO:0048319	GO:0033504	GO:0021999	GO:0007420	GO:0008134	GO:0030154	GO:0006355	GO:0000981	GO:0043565	GO:0003677	GO:0003700	GO:0005634
foxc1b	GO:2000583	GO:0061300	GO:0001944	GO:0001568	GO:0043114	GO:0006351	GO:0009653	GO:0030154	GO:0006355	GO:0000981	GO:0043565	GO:0003677	GO:0001755	GO:0003700	GO:0005634	GO:0043010
tmed6	GO:0006810	GO:0016020	GO:0016021
il10rb	GO:0004904	GO:0002757	GO:0016020	GO:0005886	GO:0016021	GO:0004904	GO:0002757	GO:0016020	GO:0005886	GO:0016021	GO:0016021	GO:0016021
pvalb6	GO:0005575	GO:0046872	GO:0005509
tpm1	GO:0003674	GO:0005575	GO:0008150
si:dkey-65j6.2	GO:0005089	GO:0035023
sestd1	GO:0048514	GO:0048514
scube3	GO:0048747	GO:0007224	GO:0048741	GO:0005509
zgc:101569	GO:0008152	GO:0003824	GO:0008152	GO:0003824
atp6v0d1	GO:0033179	GO:0008057	GO:0035675	GO:0003406	GO:0070986	GO:0039022	GO:0046688	GO:0006811	GO:0030030	GO:0015992	GO:0060041	GO:0015078	GO:0032438	GO:0006810	GO:0015991	GO:0016020	GO:0042384	GO:0005813	GO:0001947	GO:0001947
tgs1	GO:0009452	GO:0001510	GO:0008168
rb1	GO:0021554	GO:0007601	GO:0031290	GO:0051726	GO:0006357	GO:0005634
ralgapa1	GO:0051056	GO:0007420	GO:0090630	GO:0005096	GO:0005737	GO:0051056	GO:0007420	GO:0090630	GO:0005096	GO:0005096	GO:0005737	GO:0051056	GO:0007420	GO:0090630	GO:0005096	GO:0005737
dync2li1	GO:0003774	GO:0030286	GO:0042995	GO:0031513	GO:0030030	GO:0045504	GO:0005930	GO:0005856	GO:0005874	GO:0007275	GO:0036064	GO:0005929	GO:0042384	GO:0042073	GO:0005737
mlc1	GO:0034394	GO:0005911	GO:0016020	GO:0016021
zmynd8	GO:0046872	GO:0042393	GO:0003712	GO:0000977	GO:0006355	GO:0008270	GO:0003682	GO:0005634
brap	GO:0000166	GO:0046872	GO:0043130	GO:0016567	GO:0008270	GO:0004842	GO:0000151
coq6	GO:0052872	GO:0043731	GO:0034819	GO:0034785	GO:0034526	GO:0018657	GO:0018654	GO:0018651	GO:0018647	GO:0018643	GO:0018640	GO:0018637	GO:0018633	GO:0018630	GO:0008688	GO:0043719	GO:0034802	GO:0034560	GO:0019113	GO:0018656	GO:0018653	GO:0018650	GO:0018646	GO:0018642	GO:0018639	GO:0018636	GO:0018632	GO:0018471	GO:0080014	GO:0034894	GO:0034791	GO:0034534	GO:0018660	GO:0018655	GO:0018652	GO:0018649	GO:0018644	GO:0018641	GO:0018638	GO:0018634	GO:0018631	GO:0071949	GO:0042995	GO:0044550	GO:0016709	GO:0004497	GO:0006744	GO:0050660	GO:0055114
ccdc40	GO:0003674	GO:0003351	GO:0070286	GO:0060287	GO:0042995	GO:0003143	GO:0035082	GO:0005930	GO:0005929	GO:0042384	GO:0007368	GO:0003146	GO:0001947	GO:0003341	GO:0005737	GO:0048793
slc25a42	GO:0080122	GO:0005347	GO:0080121	GO:0015228	GO:0043262	GO:0015217	GO:0006810	GO:0005743	GO:0016020	GO:0006412	GO:0005739	GO:0055085	GO:0003735	GO:0016021	GO:0080122	GO:0005347	GO:0080121	GO:0015228	GO:0043262	GO:0015217	GO:0006810	GO:0005743	GO:0016020	GO:0006412	GO:0005739	GO:0055085	GO:0003735	GO:0016021
gnmt	GO:0017174	GO:0016740	GO:0008168	GO:0032259
cbr4	GO:0035380	GO:0004448	GO:0048258	GO:0044103	GO:0034831	GO:0033709	GO:0032442	GO:0018452	GO:0052677	GO:0008875	GO:0004033	GO:0000252	GO:0043713	GO:0033765	GO:0032867	GO:0019152	GO:0018451	GO:0035410	GO:0004495	GO:0051990	GO:0044105	GO:0034840	GO:0033764	GO:0032866	GO:0018453	GO:0016229	GO:0006633	GO:0008152	GO:0006629	GO:0006631	GO:0055114	GO:0016491	GO:0005759	GO:0005739	GO:0035380	GO:0004448	GO:0048258	GO:0044103	GO:0034831	GO:0033709	GO:0032442	GO:0018452	GO:0052677	GO:0008875	GO:0004033	GO:0000252	GO:0043713	GO:0033765	GO:0032867
atp1b1b	GO:0005890	GO:0006813	GO:0006811	GO:0006814	GO:0006810	GO:0016020	GO:0016021
lrmp	GO:0035046	GO:0097431	GO:0007344	GO:0051984	GO:0051028	GO:0005694	GO:0007052	GO:0007338	GO:0005856	GO:0031965	GO:0000785	GO:0016020	GO:0005789	GO:0005813	GO:0005783	GO:0016021	GO:0005737	GO:0005634
vopp1	GO:0030659	GO:0016020	GO:0016021
krt97	GO:0005882	GO:0005198
cd79b	GO:0016020	GO:0016021
cldnd	GO:0016338	GO:0030054	GO:0005923	GO:0042802	GO:0016020	GO:0005198	GO:0005886	GO:0016021
kdelc2	GO:0046527	GO:0006664	GO:0005788
tuba2	GO:0000166	GO:0005200	GO:0005525	GO:0005856	GO:0005874	GO:0007017	GO:0003924	GO:0005737
ptgs1	GO:0019371	GO:0004666	GO:0004666	GO:0004601	GO:0004601	GO:0006979	GO:0008217	GO:0055114	GO:0020037	GO:0006954	GO:0001516	GO:0001822	GO:0001570	GO:0071407
aimp1	GO:0000049
ccnb3	GO:0010389	GO:0000079	GO:0019901	GO:0005634	GO:0010389	GO:0000079	GO:0019901	GO:0005634
stk3	GO:0016740	GO:0000166	GO:0004672	GO:0005524	GO:0046872	GO:0016301	GO:0007165	GO:0006468	GO:0035329	GO:0035329	GO:0007346	GO:0031098	GO:0032147	GO:0016310	GO:0006915	GO:0004674	GO:0004702	GO:0042981	GO:0005737	GO:0005737	GO:0005634	GO:0043010
fam168a	GO:0003674	GO:0005575	GO:0008150	GO:0003674	GO:0005575	GO:0008150	GO:0003674	GO:0005575	GO:0008150
rras	GO:0007219	GO:0000166	GO:0045199	GO:0007264	GO:0005525	GO:0007165	GO:0016020	GO:0007219	GO:0000166	GO:0045199	GO:0007264	GO:0005525	GO:0007165	GO:0016020
sardh	GO:0055114	GO:0016491
bdh2	GO:0016628	GO:0042168	GO:0042541	GO:0008152	GO:0003858	GO:0003858	GO:0055072	GO:0055072	GO:0019290	GO:0019290	GO:0055114	GO:0016491	GO:0005737	GO:0016628	GO:0042168	GO:0042541	GO:0008152	GO:0003858	GO:0003858	GO:0055072	GO:0055072	GO:0019290	GO:0019290	GO:0055114	GO:0016491	GO:0005737
narfl	GO:0097361	GO:0046872	GO:0016226	GO:0051536	GO:0051539	GO:0005829
tnrc18	GO:0000976	GO:0031507	GO:0005677	GO:0006342	GO:0000785	GO:0003682
arl8a	GO:0000166	GO:0007264	GO:0005525	GO:0005622
slc25a4	GO:0005215	GO:0006810	GO:0005743	GO:0016020	GO:0006412	GO:0055085	GO:0003735	GO:0016021
slc25a5	GO:0005215	GO:0006810	GO:0005743	GO:0016020	GO:0006412	GO:0055085	GO:0003735	GO:0016021
celf1	GO:0061014	GO:0048588	GO:0061113	GO:0061031	GO:1990402	GO:0045495	GO:0000166	GO:0001889	GO:0048565	GO:0003676	GO:0006397	GO:0003730	GO:0016477	GO:0003723	GO:0008380	GO:0003729	GO:0031016	GO:0007368	GO:0005737	GO:0005634	GO:0061014	GO:0048588	GO:0061113	GO:0061031	GO:1990402	GO:0045495	GO:0000166	GO:0001889	GO:0048565	GO:0003676	GO:0006397	GO:0003730	GO:0016477	GO:0003723	GO:0008380	GO:0003729	GO:0031016	GO:0007368	GO:0005737	GO:0005634
zic4	GO:0021534	GO:0021592	GO:0030902	GO:0046872	GO:0003676
aldh3a2b	GO:0004030	GO:0016620	GO:0006081	GO:0008152	GO:0004028	GO:0055114	GO:0016491	GO:0004029	GO:0016020	GO:0016021
psmc3	GO:0000166	GO:0005524	GO:0000502	GO:0016787	GO:0030163	GO:0005737
ighv4-5	GO:0034987	GO:0050853	GO:0050871	GO:0006958	GO:0042571	GO:0006910	GO:0006911	GO:0072562	GO:0009897	GO:0003823	GO:0045087	GO:0042742
cacnb4b	GO:0055113	GO:1901385	GO:0005891	GO:0005891	GO:0007528	GO:0007268	GO:0070588	GO:0008331	GO:0005245	GO:0005245	GO:0055113	GO:1901385	GO:0005891	GO:0005891	GO:0007528	GO:0007268	GO:0070588	GO:0008331	GO:0005245	GO:0005245	GO:0055113	GO:1901385	GO:0005891	GO:0005891	GO:0007528	GO:0007268	GO:0070588	GO:0008331	GO:0005245	GO:0005245	GO:0055113	GO:1901385	GO:0005891	GO:0005891	GO:0007528	GO:0007268	GO:0070588	GO:0008331	GO:0005245	GO:0005245
pecr	GO:0008152	GO:0019166	GO:0033306	GO:0055114	GO:0016491	GO:0005777
malsu1	GO:0090071	GO:0043023	GO:0017148	GO:0005739
plxna4	GO:0007414	GO:0001763	GO:0021785	GO:0048841	GO:0007165	GO:0071526	GO:0007275	GO:0017154	GO:0017154	GO:1902287	GO:0002116	GO:0016020	GO:0005887	GO:0005886	GO:0016021	GO:0016021	GO:0030334	GO:0007411
khdrbs2	GO:0006351	GO:0003676	GO:0003723	GO:0006355	GO:0005634
man2c1	GO:0044654	GO:0052769	GO:0015928	GO:0015925	GO:0008933	GO:0044653	GO:0052736	GO:0015927	GO:0015924	GO:0016160	GO:0052859	GO:0015929	GO:0015926	GO:0015923	GO:0004553	GO:0016798	GO:0008152	GO:0006013	GO:0046872	GO:0003824	GO:0016787	GO:0005773	GO:0004559	GO:0006517	GO:0030246	GO:0005975	GO:0008270
neil1	GO:0016799	GO:0004518	GO:0003676	GO:0003906	GO:0016787	GO:0004519	GO:0006289	GO:0006284	GO:0008270	GO:0003684
abhd10a	GO:0016020	GO:0016021
plxna1b	GO:0007165	GO:0071526	GO:0017154	GO:0016020	GO:0016021
txndc12	GO:0045454
si:dkey-72l14.3	GO:0004415	GO:0016798	GO:0008152	GO:0003824	GO:0016787	GO:0005975
ahr1b	GO:0046983	GO:0004874	GO:0006351	GO:0009410	GO:0034753	GO:0006355	GO:0000981	GO:0045944	GO:0005634
bhlhe40	GO:0046983	GO:0032922	GO:0045475	GO:0006351	GO:0006355	GO:0045892	GO:0003677	GO:0005634
slc50a1	GO:0051119	GO:0008643	GO:0006810	GO:0005794	GO:0000139	GO:0016020	GO:0005886	GO:0016021
sema7a	GO:0050919	GO:0071526	GO:0038191	GO:0048843	GO:0045499	GO:0030215	GO:0030335	GO:0001755	GO:0050919	GO:0071526	GO:0038191	GO:0048843	GO:0045499	GO:0030215	GO:0030335	GO:0001755
olfml3a	GO:0003674	GO:0005576	GO:0007275
psmc2	GO:0000166	GO:0005524	GO:0000502	GO:0016787	GO:0030433	GO:0030163	GO:0017025	GO:0045899	GO:0031595	GO:0008540	GO:0031597	GO:0036402	GO:0005737
skap1	GO:0002757	GO:0005070	GO:0005886	GO:0005737	GO:0002757	GO:0005070	GO:0005886	GO:0005737
pign	GO:0008152	GO:0016740	GO:0051377	GO:0003824	GO:0006506	GO:0006506	GO:0016020	GO:0005789	GO:0005789	GO:0016021	GO:0008152	GO:0016740	GO:0051377	GO:0003824	GO:0006506	GO:0006506	GO:0016020	GO:0005789	GO:0005789	GO:0016021
mrpl53	GO:0003674	GO:0008150
capn8	GO:0008234	GO:0008233	GO:0016787	GO:0005622	GO:0005509	GO:0051493	GO:0006508	GO:0004198
ca6	GO:0004089	GO:0046872	GO:0008270	GO:0006730	GO:0004089	GO:0046872	GO:0008270	GO:0006730	GO:0004089	GO:0046872	GO:0008270	GO:0006730
si:ch73-113g13.2	GO:0007165	GO:0007186	GO:0007268	GO:0042923	GO:0007187	GO:0043005	GO:0016020	GO:0007218	GO:0005887	GO:0004871	GO:0016021	GO:0004930
arhgap12a	GO:0007165	GO:0007165
bcap31	GO:0016020	GO:0006886	GO:0005783	GO:0016021
prkacba	GO:0005575	GO:0016740	GO:0000166	GO:0004672	GO:0005524	GO:0016301	GO:0006468	GO:0016310	GO:0004674
kpnb1	GO:0006610	GO:0008536	GO:0008139	GO:0000060	GO:0034399	GO:0006607	GO:0031965	GO:0000059	GO:0008565	GO:0006886	GO:0005737
hira	GO:0016568	GO:0006351	GO:0006355	GO:0005634
rbms2a	GO:0000166	GO:0003676
trps1	GO:0048646	GO:0046872	GO:0048565	GO:0009887	GO:0009888	GO:0001228	GO:0048468	GO:0031063	GO:0001085	GO:0032330	GO:0000977	GO:0006355	GO:0008270	GO:0045165	GO:0043565	GO:0003682	GO:0005667	GO:0003700	GO:0005634	GO:0005634	GO:0007507
exo1	GO:0044824	GO:0043765	GO:0042578	GO:0048256	GO:0045145	GO:0004527	GO:0004518	GO:0016788	GO:0046872	GO:0035312	GO:0006310	GO:0003824	GO:0016787	GO:0004519	GO:0006974	GO:0006281	GO:0006298	GO:0003677	GO:0005634	GO:0005634	GO:0044824	GO:0043765	GO:0042578	GO:0048256	GO:0045145	GO:0004527	GO:0004518	GO:0016788	GO:0046872	GO:0035312	GO:0006310	GO:0003824	GO:0016787	GO:0004519	GO:0006974	GO:0006281	GO:0006298	GO:0003677	GO:0005634	GO:0005634	GO:0044824	GO:0043765	GO:0042578	GO:0048256	GO:0045145	GO:0004527	GO:0004518	GO:0016788	GO:0046872
mat2b	GO:0006556	GO:0006730	GO:0006556	GO:0006730
calub	GO:0033018	GO:0046872	GO:0016529	GO:0042470	GO:0005576	GO:0005509	GO:0005783	GO:0033018	GO:0046872	GO:0016529	GO:0042470	GO:0005576	GO:0005509	GO:0005783
reck	GO:0001944	GO:1990791	GO:0002040	GO:0016055	GO:0001944	GO:1990791	GO:0002040	GO:0016055
edem2	GO:0044654	GO:0052769	GO:0015928	GO:0015925	GO:0008933	GO:0044653	GO:0052736	GO:0015927	GO:0015924	GO:0016160	GO:0052859	GO:0015929	GO:0015926	GO:0015923	GO:0016798	GO:0008152	GO:0016787	GO:0004571	GO:0004571	GO:0006491	GO:0097466	GO:0030968	GO:0030433	GO:0005509	GO:0016020	GO:0005783	GO:0016021	GO:0044654	GO:0052769	GO:0015928	GO:0015925	GO:0008933	GO:0044653	GO:0052736	GO:0015927	GO:0015924	GO:0016160	GO:0052859	GO:0015929	GO:0015926	GO:0015923	GO:0016798	GO:0008152	GO:0016787	GO:0004571	GO:0004571	GO:0006491	GO:0097466	GO:0030968
slc12a3	GO:0015377	GO:0039023	GO:0035844	GO:0006811	GO:0005215	GO:0006810	GO:0016020	GO:0016324	GO:0055085	GO:0016021
kita	GO:0048865	GO:0014831	GO:0038093	GO:0019955	GO:0038109	GO:0004716	GO:1902362	GO:0004714	GO:0004713	GO:0016740	GO:0000166	GO:0030318	GO:0030318	GO:0004672	GO:0005524	GO:0046872	GO:0016301	GO:0007169	GO:0006468	GO:0016310	GO:0016020	GO:0030154	GO:0005886	GO:0016021	GO:0048066	GO:0048066	GO:0097324
cplx2	GO:0006836	GO:0019905
rnps1	GO:0000166	GO:0003676	GO:0006397	GO:0016607	GO:0003723	GO:0008380	GO:0005737	GO:0005634
abcb10	GO:0000166	GO:0005524	GO:0006810	GO:0005743	GO:0016020	GO:0016887	GO:0042626	GO:0055085	GO:0016021
ogmb	GO:0007409
plcd3b	GO:0004435	GO:0016042	GO:0008081	GO:0006629	GO:0016787	GO:0007165	GO:0005509	GO:0035556	GO:0004871	GO:0042127	GO:0001525
gfod1	GO:0055114	GO:0016491
mecp2	GO:0000792	GO:0009314	GO:0045664	GO:0045664	GO:0042826	GO:0010385	GO:0010385	GO:0008327	GO:0000122	GO:0000122	GO:0005829	GO:0007626	GO:0045892	GO:0003677	GO:0005634	GO:0005634	GO:0000792	GO:0009314	GO:0045664	GO:0042826	GO:0010385	GO:0008327	GO:0000122	GO:0005829	GO:0007626	GO:0045892	GO:0003677	GO:0005634
lnpb	GO:0046872	GO:0071782	GO:0071786	GO:0016020	GO:0005789	GO:0005783	GO:0016021	GO:0046872	GO:0071782	GO:0071786	GO:0016020	GO:0005789	GO:0005783	GO:0016021
rgs11	GO:0007186	GO:0035556	GO:0004871	GO:0005834
rxrbb	GO:0043401	GO:0001034	GO:0006351	GO:0046872	GO:0003707	GO:0006355	GO:0008270	GO:0043565	GO:0045892	GO:0003677	GO:0003700	GO:0005634
plek	GO:0035556
rxraa	GO:0043401	GO:0006351	GO:0046872	GO:0003707	GO:0006355	GO:0008270	GO:0043565	GO:0003677	GO:0003700	GO:0005634	GO:0043401	GO:0006351	GO:0046872	GO:0003707	GO:0006355	GO:0008270	GO:0043565	GO:0003677	GO:0003700	GO:0005634
aclyb	GO:0006085	GO:0046912	GO:0006101	GO:0003878	GO:0048037	GO:0008152	GO:0016740	GO:0000166	GO:0005524	GO:0046872	GO:0006629	GO:0003824	GO:0005737
rqcd1	GO:2000327	GO:0031047	GO:0030014	GO:0006351	GO:0030015	GO:0017148	GO:0006402	GO:0006417	GO:0033147	GO:0000932	GO:0006355	GO:0005737	GO:0005634	GO:2000327	GO:0031047	GO:0030014	GO:0006351	GO:0030015	GO:0017148	GO:0006402	GO:0006417	GO:0033147	GO:0000932	GO:0006355	GO:0005737	GO:0005634
mrpl48	GO:0030529	GO:0005761	GO:0005761	GO:0005840
zgc:77929	GO:0003674	GO:0008150	GO:0005576
tmem208	GO:0003674	GO:0006624	GO:0006914	GO:0016020	GO:0005789	GO:0005783	GO:0016021
gdf10b	GO:0030509	GO:0048468	GO:0010862	GO:0005160	GO:0060395	GO:0005576	GO:0043408	GO:0008083	GO:0005125	GO:0042981	GO:0005615
rnf183	GO:0046872	GO:0016020	GO:0008270	GO:0016021
plagl2	GO:0006351	GO:0046872	GO:0003676	GO:0003700	GO:0005634
fbxl22	GO:0086004	GO:0031146
dera	GO:0016829	GO:0016052	GO:0004139	GO:0009264	GO:0003824	GO:0005737
eif4e3	GO:0005845	GO:0006417	GO:0003743	GO:0003723	GO:0006413	GO:0006412	GO:0005737
chmp2bb	GO:0015031	GO:0031902	GO:0007034	GO:0006810	GO:0016020	GO:0005768	GO:0005829	GO:0005737
gucy1b3	GO:0009190	GO:0016849	GO:0016829	GO:0000166	GO:0006182	GO:0008074	GO:0004383	GO:0020037	GO:0007165	GO:0035556	GO:0005886
slc5a7a	GO:0005215	GO:0006810	GO:0016020	GO:0055085	GO:0016021
atp5c1	GO:0006754	GO:0045261	GO:0006811	GO:0015992	GO:0046961	GO:0006810	GO:0015986	GO:0046933
bscl2	GO:0003674	GO:0019915	GO:0016020	GO:0016021	GO:0003674	GO:0019915	GO:0016020	GO:0016021
tspan9a	GO:0007166	GO:0016020	GO:0005887	GO:0016021	GO:0007166	GO:0016020	GO:0005887	GO:0016021
crebl2	GO:0045600	GO:0046326	GO:0006351	GO:0046889	GO:0016020	GO:0030154	GO:0006355	GO:0043565	GO:0016021	GO:0003677	GO:0003700	GO:0005634	GO:0045893	GO:0045600	GO:0046326	GO:0006351	GO:0046889	GO:0016020	GO:0030154	GO:0006355	GO:0043565	GO:0016021	GO:0003677	GO:0003700	GO:0005634	GO:0045893
plpp3	GO:0030111	GO:0006644	GO:0006644	GO:0046839	GO:0042577	GO:0042577	GO:0007165	GO:0016020	GO:0005887	GO:0016021
etf1b	GO:0006415	GO:0016149	GO:0007420	GO:0005737
gpt2	GO:0009058	GO:0005575	GO:0003824	GO:0030170
slc17a5	GO:0022857	GO:0006820	GO:0016020	GO:0055085	GO:0055085	GO:0016021	GO:0016021
usp32	GO:0036459	GO:0006511	GO:0005509	GO:0004843	GO:0016579
igdcc3	GO:0016020	GO:0016021
aqp9b	GO:0015105	GO:0015204	GO:0015168	GO:0005372	GO:0015254	GO:0015250	GO:0005215	GO:0006810	GO:0016020	GO:0016021
metap2b	GO:0008235	GO:0070084	GO:0060216	GO:0008233	GO:0046872	GO:0016787	GO:0070006	GO:0004177	GO:0006508	GO:0016055	GO:0060218	GO:0005737
snx6	GO:0016050	GO:0019898	GO:0006897	GO:0035091	GO:0005768	GO:0006886
cyp20a1	GO:0016705	GO:0005506	GO:0055114	GO:0020037	GO:0016020	GO:0016021
vps13a	GO:0019898	GO:0019898
polr3c	GO:0006351	GO:0003899	GO:0005666	GO:0001056	GO:0003677	GO:0005634
kctd1	GO:0051260
tmem69	GO:0003674	GO:0008150	GO:0016020	GO:0016021
znf438	GO:0008150	GO:0046872	GO:0003676
fermt2	GO:0031258	GO:0042995	GO:0008289	GO:0005925	GO:0014704	GO:0055008	GO:0030054	GO:0031674	GO:0005856	GO:0007010	GO:0008360	GO:0016477	GO:0016020	GO:0007155	GO:0009986	GO:0016055	GO:0005886	GO:0005938	GO:0001525	GO:0005737	GO:0005634
psmb5	GO:0005839	GO:0004298	GO:0008233	GO:0000502	GO:0016787	GO:0051603	GO:0006508	GO:0004175	GO:0005737	GO:0005634
gnat2	GO:0019001	GO:0050908	GO:0000166	GO:0001917	GO:0001580	GO:0005525	GO:0007165	GO:0007186	GO:0031683	GO:0031683	GO:0004871	GO:0004871	GO:0001664	GO:0001750	GO:0005834	GO:0003924	GO:0003924	GO:0007188	GO:0007188	GO:0019001	GO:0050908	GO:0000166	GO:0001917	GO:0001580	GO:0005525	GO:0007165	GO:0007186	GO:0031683	GO:0031683	GO:0004871	GO:0004871	GO:0001664	GO:0001750	GO:0005834	GO:0003924	GO:0003924	GO:0007188	GO:0007188
ano2	GO:0005229	GO:0046983	GO:0006821	GO:0016020	GO:0005886	GO:0016021
mcm8	GO:0004386	GO:0000166	GO:0005524	GO:0016787	GO:0006260	GO:0003677	GO:0005634	GO:0004386	GO:0000166	GO:0005524	GO:0016787	GO:0006260	GO:0003677	GO:0005634
si:ch211-11n16.2	GO:0005575	GO:0008150	GO:0046872	GO:0005525	GO:0003924
nfatc4	GO:0006355	GO:0003677	GO:0003700	GO:0005634
rhbdl3	GO:0008233	GO:0016787	GO:0005743	GO:0005509	GO:0016020	GO:0006508	GO:0004252	GO:0016485	GO:0016021
tecpr1b	GO:0005765	GO:0097352	GO:0000421	GO:0032266	GO:0016021
bhlha15	GO:0046983	GO:0031017
tmem131	GO:0016020	GO:0016021
scai	GO:0006351	GO:0003714	GO:0003714	GO:0005634
pdgfrl	GO:0042802	GO:0005515
ctsf	GO:0008234	GO:0004869	GO:0051603	GO:0004197	GO:0005764	GO:0006508	GO:0005615
ptger1b	GO:0004960	GO:0004957	GO:0007165	GO:0007186	GO:0016020	GO:0004871	GO:0016021	GO:0004930
si:ch1073-219n12.1	GO:0019722	GO:0030425	GO:0007015	GO:0031175	GO:0051015	GO:0014069	GO:0015629	GO:0005737
spon1b	GO:0005576	GO:0005576
abce1	GO:0000166	GO:0005524	GO:0016887
tagapb	GO:0007165	GO:0007165
tm4sf4	GO:0003674	GO:2000077	GO:2000227	GO:0090104	GO:0031018	GO:0016020	GO:0016021
fgfr1op2	GO:0005737
pnrc2	GO:0006351	GO:0000184	GO:0000932	GO:0006355	GO:0005737	GO:0005634
mcph1	GO:0003674	GO:0008150
amer2	GO:0007398	GO:0008289	GO:0005546	GO:0090090	GO:0016020	GO:0016055	GO:0005886
ndufv1	GO:0016651	GO:0010181	GO:0010181	GO:0008137	GO:0055114	GO:0003954	GO:0009060	GO:0051287	GO:0051287	GO:0051539	GO:0051539
si:dkey-76k16.6	GO:0047961	GO:0016747	GO:0008080	GO:0005739
tmem160	GO:0016020	GO:0016021
klhl8	GO:0031463	GO:0016567	GO:0004842	GO:0042787
mych	GO:0046983	GO:0006355	GO:0014032	GO:0003700	GO:0005634	GO:0046983	GO:0006355	GO:0014032	GO:0003700	GO:0005634
xirp2b	GO:0046872	GO:0030054	GO:0003779	GO:0008270	GO:0030036	GO:0007507	GO:0046872	GO:0030054	GO:0003779	GO:0008270	GO:0030036	GO:0007507	GO:0046872	GO:0030054	GO:0003779	GO:0008270	GO:0030036	GO:0007507
tom1	GO:0005622	GO:0006886	GO:0005622	GO:0006886
mfsd11	GO:0003674	GO:0008150	GO:0016020	GO:0016021	GO:0003674	GO:0008150	GO:0016020	GO:0016021
scn4ab	GO:0001518	GO:0005216	GO:0005272	GO:0034765	GO:0006811	GO:0005244	GO:0006814	GO:0005248	GO:0006810	GO:0016020	GO:0019228	GO:0086010	GO:0005886	GO:0055085	GO:0016021
mib1	GO:0061195	GO:0070737	GO:0043774	GO:0070739	GO:0043773	GO:0008766	GO:0070735	GO:0018169	GO:0070736	GO:0043234	GO:0070740	GO:0060113	GO:0003408	GO:0061551	GO:0048892	GO:0021546	GO:0048859	GO:0045685	GO:0031398	GO:0021510	GO:0070738	GO:0031076	GO:0048899	GO:0048259	GO:0021514	GO:0021519	GO:0021521	GO:0048663	GO:0002064	GO:0002090	GO:0010001	GO:0021508	GO:0048665	GO:0001885	GO:0021986	GO:0060035	GO:0071599	GO:0021536	GO:0039022	GO:0035315	GO:0048916	GO:0005815	GO:0030903	GO:0007219	GO:0016874	GO:0070086	GO:0048546	GO:0001568	GO:0003407
dalrd3	GO:0006418	GO:0004812	GO:0000166	GO:0004814	GO:0005524	GO:0006420
zdhhc6	GO:0019706	GO:0016740	GO:0016746	GO:0046872	GO:0016020	GO:0008270	GO:0016021
luc7l3	GO:0006376	GO:0005685	GO:0071004	GO:0003729	GO:0006376	GO:0006376	GO:0005685	GO:0005685	GO:0071004	GO:0003729	GO:0003729
ubash3bb	GO:0003674	GO:0005575	GO:0008150
slc16a5b	GO:0016020	GO:0015129	GO:0035879	GO:0005887	GO:0055085	GO:0016021
nudt16	GO:0005575	GO:0016787	GO:0005575	GO:0016787	GO:0005575	GO:0016787
prpf4	GO:0009792	GO:0060041	GO:0030621	GO:0017070	GO:0046540	GO:0000398	GO:0008380	GO:0043009
dmgdh	GO:0055114	GO:0016491
abcc8	GO:0008281	GO:0006813	GO:0000166	GO:0005524	GO:0006810	GO:0016020	GO:0016887	GO:0042626	GO:0055085	GO:0016021	GO:0008281	GO:0006813	GO:0000166	GO:0005524	GO:0006810	GO:0016020	GO:0016887	GO:0042626	GO:0055085	GO:0016021	GO:0008281	GO:0006813	GO:0000166	GO:0005524	GO:0006810	GO:0016020	GO:0016887	GO:0042626	GO:0055085	GO:0016021	GO:0008281	GO:0006813	GO:0000166	GO:0005524	GO:0006810	GO:0016020	GO:0016887	GO:0042626	GO:0055085	GO:0016021
vps26b	GO:0015031	GO:0030904	GO:0042147	GO:0006810	GO:0016020	GO:0005768	GO:0008565	GO:0005737
clgn	GO:0051082	GO:0005509	GO:0016020	GO:0006457	GO:0005783	GO:0016021
scmh1	GO:0003674	GO:0006355	GO:0005634
ywhabl	GO:0019904	GO:0004497	GO:0055114	GO:0016491	GO:0019904	GO:0004497	GO:0055114	GO:0016491
znhit1	GO:0000812	GO:0031491	GO:0031063	GO:0043486	GO:0042826
inhbb	GO:0040007	GO:0048468	GO:0010862	GO:0005160	GO:0060395	GO:0005179	GO:0005576	GO:0043408	GO:0008083	GO:0005125	GO:0042981	GO:0005615
marcksb	GO:0005575	GO:0003381	GO:0060541	GO:0010842	GO:0060027	GO:0016740	GO:0007369	GO:0035914	GO:0016301	GO:0007420	GO:0016310	GO:0005516
usp13	GO:0008242	GO:0036459	GO:0008234	GO:0008233	GO:0050821	GO:0046872	GO:0070536	GO:0006914	GO:0016787	GO:0008283	GO:0043130	GO:0006511	GO:0004843	GO:0016579	GO:0004197	GO:0006508	GO:0006355	GO:0008270	GO:0010506
ppib	GO:0000413	GO:0005575	GO:0016853	GO:0006457	GO:0003755
tinf2	GO:0005575	GO:0008150	GO:0005515	GO:0005575	GO:0008150	GO:0005515
ctnnal1	GO:0007266	GO:0051015	GO:0007155	GO:0045296
csmd2	GO:0016020	GO:0016021
dbx1a	GO:0021515	GO:0007275	GO:0006355	GO:0043565	GO:0003677	GO:0005634
isg20	GO:0003676
si:dkey-12h9.6	GO:0016020	GO:0016021
atp8b3	GO:0000166	GO:0015914	GO:0005524	GO:0046872	GO:0016787	GO:0004012	GO:0005794	GO:0007030	GO:0016020	GO:0005886	GO:0000287	GO:0016021
fsta	GO:0009994	GO:0030901	GO:0048703	GO:0005576	GO:0007275	GO:0043049	GO:0009953	GO:0009953	GO:0048263	GO:0009994	GO:0030901	GO:0048703	GO:0005576	GO:0007275	GO:0043049	GO:0009953	GO:0009953	GO:0048263
mdn1	GO:0000166	GO:0005524	GO:0000027	GO:0016887	GO:0005634
snap47	GO:0031629	GO:0016082	GO:0031083	GO:0019905	GO:0005484	GO:0031201	GO:0005886
ankha	GO:0015114	GO:0035435	GO:0016020	GO:0016021	GO:0015114	GO:0035435	GO:0016020	GO:0016021	GO:0015114	GO:0035435	GO:0016020	GO:0016021	GO:0015114	GO:0035435	GO:0016020	GO:0016021
bmp2a	GO:0040007	GO:0030509	GO:0048468	GO:0010862	GO:0005160	GO:0060395	GO:0070700	GO:0005576	GO:0043408	GO:0008083	GO:0005125	GO:0042981	GO:0000122	GO:0005615
prima1	GO:0016020	GO:0016021
cap2	GO:0007010	GO:0003779	GO:0000902
ccdc102a	GO:0008150	GO:0003774	GO:0016459	GO:0008150	GO:0003774	GO:0016459
zgc:172270	GO:0070836	GO:0003674	GO:0005901	GO:0005794	GO:0000139	GO:0016020	GO:0005886	GO:0016021
rars	GO:0006418	GO:0004812	GO:0016874	GO:0000166	GO:0004814	GO:0004814	GO:0005524	GO:0006420	GO:0006420	GO:0006412	GO:0005737	GO:0005737	GO:0006418	GO:0004812	GO:0016874	GO:0000166	GO:0004814	GO:0005524	GO:0006420	GO:0006412	GO:0005737
hinfp	GO:0046872	GO:0003676	GO:0046872	GO:0003676
irf2bp1	GO:0006351	GO:0006355	GO:0005634
mcts1	GO:0040008	GO:0007049	GO:0006351	GO:0003723	GO:0006355	GO:0005737
mtif2	GO:0070124	GO:0005525	GO:0003743	GO:0005622	GO:0006413	GO:0003924	GO:0005739
zgc:113090	GO:0046872	GO:0003676
fstl5	GO:0005509
pgm5	GO:0071704	GO:0016868	GO:0014706	GO:0001725	GO:0043034	GO:0005914	GO:0005925	GO:0014704	GO:0042383	GO:0005975	GO:0030018	GO:0009898	GO:0016010	GO:0030239
arnt2	GO:0021979	GO:0046983	GO:0003208	GO:0021591	GO:0048798	GO:0001666	GO:0072576	GO:0021536	GO:0071542	GO:0006351	GO:0016337	GO:0007420	GO:0007165	GO:0006355	GO:0005667	GO:0003677	GO:0005737	GO:0003700	GO:0005634	GO:0045893	GO:0007411
vat1	GO:0052693	GO:0043883	GO:0043738	GO:0008748	GO:0043826	GO:0043914	GO:0048037	GO:0055114	GO:0016491	GO:0008270
ryr3	GO:0005219	GO:0005216	GO:0006811	GO:0006810	GO:0006874	GO:0006816	GO:0005509	GO:0016020	GO:0005262	GO:0070588	GO:0055085	GO:0005515	GO:0016021
afap1l1b	GO:0005575	GO:0008150
psma1	GO:0019773	GO:0005839	GO:0004298	GO:0008233	GO:0000502	GO:0016787	GO:0006511	GO:0051603	GO:0006508	GO:0004175	GO:0005737	GO:0005634
tpcn2	GO:0005216	GO:0034765	GO:0006811	GO:0005244	GO:0072345	GO:0006939	GO:0005765	GO:0006810	GO:0006816	GO:0016020	GO:0005262	GO:0070588	GO:0005764	GO:0005245	GO:0086010	GO:0005886	GO:0055085	GO:0016021
becn1	GO:0003674	GO:0090398	GO:0034272	GO:0034271	GO:0006914	GO:0006914	GO:0000407	GO:0045324	GO:0032258	GO:0044804	GO:0006995	GO:0000045	GO:0016023	GO:0003674	GO:0090398	GO:0034272	GO:0034271	GO:0006914	GO:0006914	GO:0000407	GO:0045324	GO:0032258	GO:0044804	GO:0006995	GO:0000045	GO:0016023
dbr1	GO:0044824	GO:0043765	GO:0042578	GO:0004518	GO:0016788	GO:0000375	GO:0008419	GO:0016787	GO:0006397	GO:0000398	GO:0005634
tmpoa	GO:0042175	GO:0000793	GO:0007084	GO:0016020	GO:0003682	GO:0016021	GO:0016021	GO:0003677	GO:0042175	GO:0000793	GO:0007084	GO:0016020	GO:0003682	GO:0016021	GO:0003677
mettl10	GO:0052666	GO:0051995	GO:0009383	GO:0008988	GO:0008174	GO:0003880	GO:0043834	GO:0043803	GO:0043780	GO:0043770	GO:0034807	GO:0030792	GO:0016434	GO:0016278	GO:0016205	GO:0052735	GO:0052665	GO:0051994	GO:0080012	GO:0043852	GO:0043833	GO:0043791	GO:0043777	GO:0034933	GO:0034541	GO:0019702	GO:0016436	GO:0016274	GO:0052667	GO:0052624	GO:0071424	GO:0008172	GO:0008169	GO:0070677	GO:0043851	GO:0043827	GO:0043782	GO:0043776	GO:0034931	GO:0018707	GO:0016426	GO:0016433	GO:0009008	GO:0000179	GO:0008170	GO:0008425	GO:0009019	GO:0008276	GO:0016427
crcp	GO:0044237	GO:0000166	GO:0006351	GO:0003824	GO:0006384	GO:0003899	GO:0005666	GO:0001056
gpr158a	GO:0007165	GO:0007186	GO:0016020	GO:0005886	GO:0004871	GO:0016021	GO:0004930
cadm3	GO:0005913	GO:0007157	GO:0008037	GO:0007156	GO:0050839	GO:0005102	GO:0016020	GO:0005887	GO:0042803	GO:0004872	GO:0016021
slc19a3a	GO:0006810	GO:0015403	GO:0016020	GO:0005887	GO:0016021
cercam	GO:0003674	GO:0005575
acbd6	GO:0008289	GO:0000062	GO:0005737
gal3st1b	GO:0001733	GO:0009247	GO:0005794	GO:0016020	GO:0016021
mmd2b	GO:0019835	GO:0016020	GO:0016021
si:dkey-118k5.3	GO:0000166	GO:0005524	GO:0042981
rbm6	GO:0005575	GO:0008150	GO:0000166	GO:0046872	GO:0003676
rp9	GO:0005575	GO:0008150	GO:0003676	GO:0008270
pinx1	GO:0003676	GO:0010521	GO:0005730	GO:0005515
srpk3	GO:0016740	GO:0000166	GO:0004672	GO:0005524	GO:0016301	GO:0006468	GO:0016310	GO:0004674
slc7a14a	GO:0015171	GO:0003333	GO:0005765	GO:0015297	GO:0015179	GO:0016020	GO:0005764	GO:0016021	GO:0001654
vars	GO:0006438	GO:0006418	GO:0004812	GO:0016874	GO:0000166	GO:0005524	GO:0002161	GO:0004832	GO:0006412
acss3	GO:0008152	GO:0003824
exosc1	GO:0000178	GO:0000176	GO:0003723	GO:0005730	GO:0005737
prpf18	GO:0006397	GO:0000386	GO:0071021	GO:0071048	GO:0005682	GO:0000350	GO:0016607	GO:0046540	GO:0005681	GO:0008380	GO:0005634
rchy1	GO:0046872	GO:0008270
ccnc	GO:0016538	GO:0000307	GO:0045737	GO:1901409	GO:0045944	GO:0072015	GO:0005634
copb2	GO:0030117	GO:0061053	GO:0030903	GO:0030126	GO:0006891	GO:0006890	GO:0005198	GO:0016192	GO:0006888	GO:0006886	GO:0006886
vangl2	GO:0014812	GO:0001839	GO:0045813	GO:0001841	GO:0036342	GO:0003401	GO:0035844	GO:0097475	GO:0044782	GO:0060972	GO:0060071	GO:0001736	GO:0060026	GO:0021535	GO:0048048	GO:0048570	GO:0055002	GO:0060027	GO:0042074	GO:0060030	GO:0030903	GO:0048840	GO:0007369	GO:0000132	GO:0007015	GO:0030198	GO:0030010	GO:0007275	GO:0016020	GO:0007399	GO:0042384	GO:0030154	GO:0016055	GO:0005886	GO:0060070	GO:0005515	GO:0001764	GO:0016021	GO:0001654	GO:0000902	GO:0001756	GO:0014812	GO:0001839	GO:0045813	GO:0001841	GO:0036342	GO:0003401	GO:0035844	GO:0097475
usf2	GO:0046983	GO:0046983
rpl3	GO:0031017	GO:0030529	GO:0000027	GO:0005840	GO:0005622	GO:0006412	GO:0006412	GO:0022625	GO:0003735	GO:0003735	GO:0031017	GO:0030529	GO:0000027	GO:0005840	GO:0005622	GO:0006412	GO:0006412	GO:0022625	GO:0003735	GO:0003735
fga	GO:0005577	GO:0051258	GO:0072378	GO:0030674	GO:0030168	GO:0007165	GO:0005102	GO:0005577	GO:0051258	GO:0072378	GO:0030674	GO:0030168	GO:0007165	GO:0005102
ikbkap	GO:0048484
nelfcd	GO:0003674	GO:0045892	GO:0005634
foxi2	GO:0009653	GO:0030154	GO:0006355	GO:0000981	GO:0043565	GO:0003677	GO:0003700	GO:0005634	GO:0043010
acin1b	GO:0000166	GO:0048025	GO:0042981	GO:0005737
card19	GO:0003674	GO:0005575	GO:0008150
ncor1	GO:0030902	GO:0030223	GO:0016580	GO:0003714	GO:0016922	GO:0046966	GO:0000122	GO:0003677	GO:0009952	GO:0005634	GO:0030902	GO:0030223	GO:0016580	GO:0003714	GO:0016922	GO:0046966	GO:0000122	GO:0003677	GO:0009952	GO:0005634
klhl6	GO:0002467	GO:0005575	GO:0050853
arl2bp	GO:0005815	GO:0042995	GO:0005819	GO:0005856	GO:0005929	GO:0005758	GO:0005739	GO:0005737	GO:0005634
cnksr3	GO:0009966	GO:0016020	GO:0005737
ccl44	GO:0031732	GO:0030593	GO:0002548	GO:0071356	GO:0071347	GO:0048247	GO:0048020	GO:0071346	GO:0070098	GO:0008009	GO:0007186	GO:0005576	GO:0006954	GO:0060326	GO:0043547	GO:0006955	GO:0070374	GO:0005615
pde6h	GO:0004114	GO:0005575	GO:0007601	GO:0030553	GO:0004114	GO:0005575	GO:0007601	GO:0030553
rbl2	GO:0007049	GO:0051726	GO:0006357	GO:0005667	GO:0005634
arntl1a	GO:0046983	GO:0009648	GO:1901342	GO:0009416	GO:0006351	GO:0000976	GO:0007623	GO:0006355	GO:0046982	GO:0005667	GO:0005515	GO:0045892	GO:0003677	GO:0005737	GO:0003700	GO:0005634	GO:0045893	GO:0046983	GO:0009648	GO:1901342	GO:0009416	GO:0006351	GO:0000976	GO:0007623	GO:0006355	GO:0046982	GO:0005667	GO:0005515	GO:0045892	GO:0003677	GO:0005737	GO:0003700	GO:0005634	GO:0045893
tbcb	GO:0003674	GO:0008150	GO:0003674	GO:0008150
prss35	GO:0005575	GO:0008233	GO:0016787	GO:0006508	GO:0004252
crtap	GO:0005575	GO:0008150
onecut2	GO:0006351	GO:0001077	GO:0030154	GO:0006355	GO:0003677	GO:0005634
tsr2	GO:0000462	GO:0006364	GO:0005634
dcst2	GO:0016020	GO:0016021
arhgef12b	GO:0005089	GO:0035023	GO:0005737
spen	GO:0000166	GO:0003676	GO:0000398	GO:0005634
impdh2	GO:0003938	GO:0006177	GO:0006164	GO:0046872	GO:0003824	GO:0007623	GO:0055114	GO:0016491
hs3st2	GO:0004394	GO:0050698	GO:0019111	GO:0018725	GO:0018722	GO:0016232	GO:0051922	GO:0034930	GO:0018726	GO:0018723	GO:0080131	GO:0050694	GO:0018727	GO:0018724	GO:0018721	GO:0001537	GO:0016740	GO:0017095	GO:0001517	GO:0016020	GO:0016021	GO:0008146
marveld2a	GO:0061689	GO:0003674	GO:0045216	GO:0007605	GO:0016020	GO:0016021	GO:0061689	GO:0003674	GO:0045216	GO:0007605	GO:0016020	GO:0016021
nfil3	GO:0048511	GO:0006351	GO:0006366	GO:0007623	GO:0001078	GO:0006955	GO:0006355	GO:0043565	GO:0061515	GO:0003677	GO:0005737	GO:0003700	GO:0005634	GO:0007507
arg2	GO:0016813	GO:0004053	GO:0006525	GO:0046872	GO:0016787	GO:0000050
ntrk1	GO:0005030	GO:0004714	GO:0090594	GO:0002446	GO:0004713	GO:0016740	GO:0000166	GO:0004672	GO:0005524	GO:0016301	GO:0007169	GO:0006468	GO:0016310	GO:0016020	GO:0005887	GO:0016021	GO:0042742	GO:0005030	GO:0004714	GO:0090594	GO:0002446	GO:0004713	GO:0016740	GO:0000166	GO:0004672	GO:0005524	GO:0016301	GO:0007169	GO:0006468	GO:0016310	GO:0016020	GO:0005887	GO:0016021	GO:0042742
hexdc	GO:0004553	GO:0005575	GO:0005975
etv2	GO:0060217	GO:0035779	GO:0030325	GO:0003007	GO:0001944	GO:0001568	GO:0035162	GO:0035162	GO:0030223	GO:0030099	GO:0002040	GO:0048514	GO:0048514	GO:0006355	GO:0006355	GO:0000981	GO:0043565	GO:0003677	GO:0001570	GO:0001570	GO:0001570	GO:0001525	GO:0003700	GO:0005634	GO:0007507
metrnl	GO:0050873	GO:2000507	GO:0090336	GO:0014850	GO:0009409	GO:0050728	GO:0005179	GO:0005576	GO:0005615
mtmr6	GO:0052866	GO:0016311	GO:0046856	GO:0004725	GO:0016787	GO:0016791
allc	GO:0004037	GO:0005575	GO:0006144	GO:0000256	GO:0016787
fancm	GO:0004518	GO:0004386	GO:0000166	GO:0006259	GO:0005524	GO:0003676	GO:0016787	GO:0003677
sox11a	GO:0046548	GO:0045879	GO:0002088	GO:0048593	GO:0061386	GO:0007420	GO:0003700
sema6e	GO:0071526	GO:0048843	GO:0045499	GO:0030215	GO:0016020	GO:0005887	GO:0016021	GO:0030335	GO:0001755
slitrk3b	GO:0007409	GO:0016020	GO:0016021
cat	GO:0046688	GO:0004601	GO:0006979	GO:0042744	GO:0004096	GO:0046872	GO:0042542	GO:0055114	GO:0020037	GO:0016491	GO:0005777	GO:0005739
usp45	GO:0036459	GO:0008234	GO:0008233	GO:0046872	GO:0016787	GO:0006511	GO:0016579	GO:0006508	GO:0008270
med6	GO:0006351	GO:0070847	GO:0001128	GO:0001104	GO:0016592	GO:0016592	GO:0006355	GO:0006357	GO:0005634
lonrf1	GO:0046872	GO:0004176	GO:0006508	GO:0008270
ostc	GO:0003674	GO:0008150	GO:0016020	GO:0016021
zgc:112175	GO:0008150	GO:0016020	GO:0016021	GO:0003677
zgc:153284	GO:0005575	GO:0015035	GO:0045454	GO:0009055	GO:0005575	GO:0015035	GO:0045454	GO:0009055
nkiras2	GO:0000166	GO:0007264	GO:0005525	GO:0007165	GO:0016020	GO:0005737
cenpi	GO:0034508	GO:0003674	GO:0000776
htr1d	GO:0040012	GO:0050795	GO:0042310	GO:0006939	GO:0007165	GO:0007186	GO:0007268	GO:0016020	GO:0004993	GO:0005887	GO:0005886	GO:0004871	GO:0016021	GO:0004930	GO:0040012	GO:0050795	GO:0042310	GO:0006939	GO:0007165	GO:0007186	GO:0007268	GO:0016020	GO:0004993	GO:0005887	GO:0005886	GO:0004871	GO:0016021	GO:0004930
ugt5g2	GO:0016758	GO:0008152	GO:0016740	GO:0016757	GO:0016020	GO:0043231	GO:0015020	GO:0052696	GO:0009813	GO:0016021
rxfp3.2a	GO:0008528	GO:0007186	GO:0016020	GO:0007218	GO:0005887	GO:0016021	GO:0004930	GO:0007200
chfr	GO:0070737	GO:0043774	GO:0070739	GO:0043773	GO:0008766	GO:0070735	GO:0018169	GO:0070736	GO:0019941	GO:0070740	GO:0070738	GO:0051301	GO:0007049	GO:0016874	GO:0000166	GO:0007067	GO:0046872	GO:0016605	GO:0007093	GO:0006511	GO:0008270	GO:0004842	GO:0000209	GO:0005634	GO:0070737	GO:0043774	GO:0070739	GO:0043773	GO:0008766	GO:0070735	GO:0018169	GO:0070736	GO:0019941	GO:0070740	GO:0070738	GO:0051301	GO:0007049	GO:0016874	GO:0000166	GO:0007067	GO:0046872	GO:0016605	GO:0007093	GO:0006511	GO:0008270	GO:0004842	GO:0000209	GO:0005634
cxxc4	GO:0008270	GO:0003677
tmem218	GO:0003674	GO:0008150	GO:0016020	GO:0016021
arl13a	GO:0000166	GO:0007264	GO:0005525	GO:0005622
il6r	GO:0004896	GO:0016020	GO:0016021
zgc:110333	GO:0008150	GO:0030054	GO:0005923	GO:0016020	GO:0005198	GO:0005886	GO:0016021
tns2a	GO:0046872	GO:0035556
mettl20	GO:0052666	GO:0051995	GO:0009383	GO:0008988	GO:0008174	GO:0003880	GO:0043834	GO:0043803	GO:0043780	GO:0043770	GO:0034807	GO:0030792	GO:0016434	GO:0016278	GO:0016205	GO:0052735	GO:0052665	GO:0051994	GO:0080012	GO:0043852	GO:0043833	GO:0043791	GO:0043777	GO:0034933	GO:0034541	GO:0019702	GO:0016436	GO:0016274	GO:0052667	GO:0052624	GO:0071424	GO:0008172	GO:0008169	GO:0070677	GO:0043851	GO:0043827	GO:0043782	GO:0043776	GO:0034931	GO:0018707	GO:0016426	GO:0016433	GO:0009008	GO:0000179	GO:0008170	GO:0008425	GO:0009019	GO:1904736	GO:0008276
tiprl	GO:0003674	GO:0005575	GO:0043009	GO:0043066
camta2	GO:0003677	GO:0005634
abcg8	GO:0000166	GO:0005524	GO:0043235	GO:0017127	GO:0033344	GO:0016020	GO:0016887	GO:0016324	GO:0042626	GO:0016021	GO:0016021	GO:0000166	GO:0005524	GO:0043235	GO:0017127	GO:0033344	GO:0016020	GO:0016887	GO:0016324	GO:0042626	GO:0016021	GO:0016021
epd	GO:0007160	GO:0005576	GO:0005509
rag2	GO:0005547	GO:0033151	GO:0033077	GO:0048534	GO:0043325	GO:0016568	GO:0048538	GO:0005546	GO:0046872	GO:0006310	GO:0035064	GO:0030183	GO:0008270	GO:0080025	GO:0003682	GO:0030098	GO:0003677	GO:0005634
tnfrsfa	GO:0007165	GO:0032496	GO:0005031	GO:0043410	GO:0007275	GO:0097190	GO:0006954	GO:0006955	GO:0016020	GO:0005887	GO:0042127	GO:0016021	GO:0043065
mat1a	GO:0006556	GO:0016740	GO:0000166	GO:0005524	GO:0046872	GO:0004478	GO:0004478	GO:0006730	GO:0005829
mos	GO:0016740	GO:0000166	GO:0004672	GO:0005524	GO:0016301	GO:0006468	GO:0016310	GO:0004674
asap2b	GO:0005575	GO:0005096
pter	GO:0044824	GO:0043765	GO:0009056	GO:0042578	GO:0005575	GO:0004518	GO:0046872	GO:0016787	GO:0008270
lrrc15	GO:0016020	GO:0016021
il1rapl2	GO:0004908	GO:0007165	GO:0016020	GO:0016021
ptch1	GO:0048635	GO:0008158	GO:0045879	GO:0010002	GO:0060042	GO:0001957	GO:0060041	GO:0016020	GO:0016021	GO:0001649
unc93a	GO:0016020	GO:0016021
dffa	GO:1900118	GO:0005622	GO:0006915	GO:0000790
gpr161	GO:0030819	GO:1901621	GO:0060170	GO:0042995	GO:0072372	GO:0051924	GO:0055037	GO:0007165	GO:0007186	GO:0007275	GO:0016020	GO:0005929	GO:0005886	GO:0004871	GO:0016021	GO:0007368	GO:0004930	GO:0030819	GO:1901621	GO:0060170	GO:0042995	GO:0072372	GO:0051924	GO:0055037	GO:0007165	GO:0007186	GO:0007275	GO:0016020	GO:0005929	GO:0005886	GO:0004871	GO:0016021	GO:0007368	GO:0004930
skor1b	GO:0006351	GO:0030514	GO:0003714	GO:0006355	GO:0030512	GO:0000122	GO:0046332	GO:0005634
tmem179	GO:0003674	GO:0008150	GO:0016020	GO:0016021
kcnk9	GO:0006811	GO:0005267	GO:0071805	GO:0022841	GO:0030322	GO:0006810	GO:0016020	GO:0005887	GO:0016021
mov10b.1	GO:0035279	GO:0031047	GO:0004386	GO:0000166	GO:0005524	GO:0016787	GO:0003723	GO:0000932	GO:0005737
sp2	GO:0035264	GO:0046872	GO:0003676	GO:0000981	GO:0005634
alg13	GO:0009953	GO:0009953
ddx6	GO:0004386	GO:0000166	GO:0005524	GO:0010494	GO:0003676	GO:0016787	GO:0006417	GO:0033962	GO:0000932	GO:0004004	GO:0010501
rnf146	GO:0070737	GO:0043774	GO:0070739	GO:0043773	GO:0008766	GO:0070735	GO:0018169	GO:0072572	GO:0070736	GO:0070936	GO:0070740	GO:0070738	GO:0090263	GO:0016874	GO:0051865	GO:0046872	GO:0008270	GO:0016055	GO:0004842	GO:0042787	GO:0005829	GO:0005737	GO:0005634	GO:0070737	GO:0043774	GO:0070739	GO:0043773	GO:0008766	GO:0070735	GO:0018169	GO:0072572	GO:0070736	GO:0070936	GO:0070740	GO:0070738	GO:0090263	GO:0016874	GO:0051865	GO:0046872	GO:0008270	GO:0016055	GO:0004842	GO:0042787	GO:0005829	GO:0005737	GO:0005634	GO:0070737	GO:0043774	GO:0070739
rgs7bpb	GO:0009968	GO:0016020	GO:0005886	GO:0005737	GO:0005634
cops7a	GO:0010388	GO:0008180
cep85l	GO:0005813
mef2cb	GO:0060914	GO:0046983	GO:0055013	GO:0003143	GO:0006351	GO:0006351	GO:0055007	GO:0006355	GO:0003677	GO:0005634	GO:0007507	GO:0007507	GO:0060914	GO:0046983	GO:0055013	GO:0003143	GO:0006351	GO:0006351	GO:0055007	GO:0006355	GO:0003677	GO:0005634	GO:0007507	GO:0007507	GO:0060914	GO:0046983	GO:0055013	GO:0003143	GO:0006351	GO:0006351	GO:0055007	GO:0006355	GO:0003677	GO:0005634	GO:0007507	GO:0007507
tkfc	GO:0004371	GO:0005575	GO:0005524	GO:0006071
mtfmt	GO:0071951	GO:0016742	GO:0009058	GO:0004479	GO:0005739
axin1	GO:0001743	GO:0021881	GO:0060823	GO:0030910	GO:0048048	GO:0021797	GO:0021999	GO:0030900	GO:0060272	GO:0030159	GO:0035412	GO:0030178	GO:0045599	GO:0031122	GO:0055001	GO:0007165	GO:0090090	GO:0070016	GO:0005881	GO:0007275	GO:0034244	GO:0030877	GO:0042803	GO:0016055	GO:0008219	GO:0019901	GO:0048320	GO:0016023	GO:0008013	GO:0090244	GO:0014069	GO:0005096	GO:0005886	GO:0005938	GO:0001654	GO:0031101	GO:0007368	GO:0005737	GO:0009953	GO:0009950	GO:0007257	GO:0046330	GO:0071407
si:dkey-51e6.1	GO:0035971	GO:0008969	GO:0005829
tmem37	GO:0008150	GO:0005244	GO:0016020	GO:0005262	GO:0016021
mif	GO:0048598	GO:0048839	GO:0008283	GO:0043066
tmem41aa	GO:0003674	GO:0016020	GO:0016021
sv2bb	GO:0005215	GO:0006810	GO:0022857	GO:0016020	GO:0055085	GO:0016021
gyg1a	GO:0016740	GO:0016757
clic4	GO:0006821	GO:0034765	GO:0006811	GO:0005244	GO:0034707	GO:0006810	GO:1902476	GO:0005254	GO:0005254	GO:0006915	GO:0005737	GO:0005737	GO:0005634	GO:0006821	GO:0034765	GO:0006811	GO:0005244	GO:0034707	GO:0006810	GO:1902476	GO:0005254	GO:0006915	GO:0005737	GO:0005634
zgc:66447	GO:0003674	GO:0005575	GO:0008150
gpr185a	GO:0007165	GO:0007186	GO:0016020	GO:0004871	GO:0016021	GO:0004930
fhl1b	GO:0046872	GO:0008270	GO:0007626	GO:0046872	GO:0008270	GO:0007626
wnk1b	GO:0016740	GO:0048919	GO:0004672	GO:0005524	GO:0016301	GO:0006468	GO:0016310	GO:0004674	GO:0001525
smyd5	GO:0003674	GO:0008150
b3gnt2b	GO:0008378	GO:0016740	GO:0006486	GO:0016757	GO:0005794	GO:0016020	GO:0016021	GO:0008378	GO:0016740	GO:0006486	GO:0016757	GO:0005794	GO:0016020	GO:0016021
paics	GO:0043473	GO:0004639	GO:0004639	GO:0006189	GO:0006189	GO:0004638	GO:0005524	GO:0006164	GO:0046084	GO:0060041	GO:0005829	GO:0043010	GO:0043009	GO:0043473	GO:0004639	GO:0004639	GO:0006189	GO:0006189	GO:0004638	GO:0005524	GO:0006164	GO:0046084	GO:0060041	GO:0005829	GO:0043010	GO:0043009	GO:0043473	GO:0004639	GO:0004639	GO:0006189	GO:0006189	GO:0004638	GO:0005524	GO:0006164	GO:0046084	GO:0060041	GO:0005829	GO:0043010	GO:0043009	GO:0043473	GO:0004639	GO:0004639	GO:0006189	GO:0006189	GO:0004638	GO:0005524	GO:0006164	GO:0046084	GO:0060041
s1pr5a	GO:0038036	GO:0007165	GO:0007186	GO:0016020	GO:0004871	GO:0016021	GO:0004930
pld2	GO:0004630	GO:0048017	GO:0036465	GO:0006654	GO:0050764	GO:0003824	GO:0048870	GO:0005794	GO:0035091	GO:0030334
tmem87a	GO:0003674	GO:0008150	GO:0016020	GO:0016021	GO:0003674	GO:0008150	GO:0016020	GO:0016021
amacr	GO:0005575	GO:0003824
pdcd2	GO:0046872	GO:0030218	GO:0007088	GO:0060218	GO:0005737
spata20	GO:0003824
hspa9	GO:0000166	GO:0005524	GO:0030097	GO:0051082	GO:0005759	GO:0006457	GO:0016887	GO:0031101
suz12a	GO:0035098	GO:0016568	GO:0006351	GO:0046872	GO:0006355	GO:0005634
nup188	GO:0006405	GO:0044611	GO:0006606	GO:0017056
gin1	GO:0015074	GO:0003676	GO:0015074	GO:0003676
sypl2a	GO:0008021	GO:0005215	GO:0006810	GO:0016020	GO:0030285	GO:0016021	GO:0008021	GO:0005215	GO:0006810	GO:0016020	GO:0030285	GO:0016021
slc18b1	GO:0016020	GO:0055085	GO:0016021	GO:0016020	GO:0055085	GO:0016021
kbtbd12	GO:0031463	GO:0004842
atrx	GO:0005524	GO:0008270
igl3v3	GO:0002377	GO:0006955	GO:0005615
ube2q2	GO:0016020	GO:0016021
fkbp6	GO:0005789	GO:0061077	GO:0006457	GO:0003755	GO:0005528
ash2l	GO:0006351	GO:0042800	GO:0048188	GO:0044212	GO:0051568	GO:0006351	GO:0042800	GO:0048188	GO:0044212	GO:0051568
bms1	GO:0001889	GO:0006364	GO:0042254	GO:0031016	GO:0005634	GO:0001889	GO:0006364	GO:0042254	GO:0031016	GO:0005634
chst13	GO:0016051	GO:0016021	GO:0008146
nudt18	GO:0005575	GO:0046712	GO:0044717	GO:0046067	GO:0044716	GO:0046057	GO:0009117	GO:0046872	GO:0016787	GO:0044715	GO:0000287
gpr184	GO:0007165	GO:0007186	GO:0016020	GO:0004871	GO:0016021	GO:0004930	GO:0007165	GO:0007186	GO:0016020	GO:0004871	GO:0016021	GO:0004930
dcp2	GO:0030145	GO:0050072	GO:0016787	GO:0000290	GO:0003723	GO:0000932
chd7	GO:0016817	GO:0009303	GO:0048701	GO:0021602	GO:0014029	GO:0030282	GO:0048840	GO:0005524	GO:0060041	GO:0042472	GO:0007368	GO:0001947	GO:0051216	GO:0005634	GO:0001756	GO:0043009
ak4	GO:0016776	GO:0019205	GO:0004017	GO:0046033	GO:0046039	GO:0006172	GO:0046034	GO:0016740	GO:0000166	GO:0005524	GO:0006139	GO:0005525	GO:0016301	GO:0004550	GO:0016310	GO:0005759	GO:0005739	GO:0016776	GO:0019205	GO:0004017	GO:0046033	GO:0046039	GO:0006172	GO:0046034	GO:0016740	GO:0000166	GO:0005524	GO:0006139	GO:0005525	GO:0016301	GO:0004550	GO:0016310	GO:0005759	GO:0005739	GO:0016776	GO:0019205	GO:0004017	GO:0046033	GO:0046039	GO:0006172	GO:0046034	GO:0016740	GO:0000166	GO:0005524	GO:0006139	GO:0005525	GO:0016301	GO:0004550	GO:0016310
necap2	GO:0003674	GO:0006897	GO:0016020
rpn1	GO:0016740	GO:0006486	GO:0018279	GO:0004579	GO:0004579	GO:0016757	GO:0008250	GO:0016020	GO:0005783	GO:0016021	GO:0016740	GO:0006486	GO:0018279	GO:0004579	GO:0016757	GO:0008250	GO:0016020	GO:0005783	GO:0016021
cdc40	GO:0051301	GO:0007049	GO:0000386	GO:0000350	GO:0071013
chd6	GO:0005524
slc48a1b	GO:0015886	GO:0015232	GO:0010008	GO:0005765	GO:0006810	GO:0016020	GO:0005764	GO:0005768	GO:0016021	GO:0048821
lonp1	GO:0008236	GO:0000166	GO:0008233	GO:0070361	GO:0051131	GO:0005524	GO:0016787	GO:0007005	GO:0004176	GO:0030163	GO:0005759	GO:0006508	GO:0004252	GO:0003697	GO:0006515	GO:0008236	GO:0000166	GO:0008233	GO:0070361	GO:0051131	GO:0005524	GO:0016787	GO:0007005	GO:0004176	GO:0030163	GO:0005759	GO:0006508	GO:0004252	GO:0003697	GO:0006515
csgalnact2	GO:0008376	GO:0015012	GO:0032580	GO:0050650	GO:0016020	GO:0016021
ccdc97	GO:0005686
syngr1a	GO:0003674	GO:0008150	GO:0031594	GO:0030672	GO:0016020	GO:0016021
capn10	GO:0008234	GO:0008233	GO:0016787	GO:0032869	GO:0005622	GO:0006508	GO:0004198
st8sia6	GO:0003828	GO:0071699	GO:0021628	GO:0016740	GO:0008373	GO:0006486	GO:0016757	GO:0005794	GO:0030173	GO:0016020	GO:0016021
mettl9	GO:0005575
pitpnm3	GO:0046872	GO:0006810	GO:0005622
znf576.2	GO:0046872	GO:0003676	GO:0003677
nbas	GO:2000623	GO:0015031	GO:0000956	GO:0000184	GO:0006810	GO:0006890	GO:0005783	GO:0043009
aptx	GO:0052770	GO:0052771	GO:0033699	GO:0003923	GO:0046872	GO:0003824	GO:0016787	GO:0005654	GO:0006974	GO:0006281	GO:0005730	GO:0003677	GO:0005634
stx16	GO:0039023	GO:0048278	GO:0012505	GO:0016020	GO:0016192	GO:0005484	GO:0006906	GO:0031201	GO:0000149	GO:0006886	GO:0016021
nsun5	GO:0005575	GO:0008150	GO:0008168	GO:0005575	GO:0008150	GO:0008168
wdr35	GO:0061512	GO:0035721	GO:0030991	GO:0005929	GO:0042384	GO:0035091
ctnnd2a	GO:0016337	GO:0016337
lnx1	GO:0046872	GO:0008270
cnbpa	GO:0014036	GO:0060322	GO:0014029	GO:0048703	GO:0046872	GO:0003676	GO:0003723	GO:0008270	GO:0003682	GO:0003697	GO:0045944	GO:0051216	GO:0014036	GO:0060322	GO:0014029	GO:0048703	GO:0046872	GO:0003676	GO:0003723	GO:0008270	GO:0003682	GO:0003697	GO:0045944	GO:0051216	GO:0014036	GO:0060322	GO:0014029	GO:0048703	GO:0046872	GO:0003676	GO:0003723	GO:0008270	GO:0003682	GO:0003697	GO:0045944	GO:0051216
dhrs7	GO:0005575	GO:0008152	GO:0016491
rassf3	GO:0007165
dcaf5	GO:0003674	GO:0008150	GO:0003674	GO:0008150
dact2	GO:0048332	GO:0070097	GO:0030111	GO:0005080	GO:0051018	GO:0005770	GO:0007275	GO:0016020	GO:0005768	GO:0016055	GO:0008013	GO:0005886	GO:0005515	GO:1900108	GO:0005737	GO:0005634
hnf1a	GO:0046983	GO:0003677	GO:0003700	GO:0005634	GO:0045893
eng2b	GO:0030901	GO:0030917	GO:0007275	GO:0006355	GO:0043565	GO:0001708	GO:0003677	GO:0009952	GO:0005634
nts	GO:0043679	GO:0005576	GO:0005184	GO:0005184
osgep	GO:0002949	GO:0002949
cthrc1a	GO:0005581
arhgap27	GO:0007165
ric8b	GO:0070285	GO:0001965	GO:0007186	GO:0005085	GO:0005096	GO:0005886	GO:0005737
asz1	GO:0016020	GO:0016021
klf4	GO:0046872	GO:0003676	GO:0008285
stap2a	GO:0005575
ttyh2	GO:0006821	GO:0006811	GO:0034707	GO:0006810	GO:0005254	GO:0016020	GO:0005886	GO:0016021
sntb2	GO:0005198
syt4	GO:0006887	GO:0019905	GO:0030276	GO:0016020	GO:0016021
dner	GO:0060253	GO:2000178	GO:0010001	GO:0022008	GO:0005509	GO:0016020	GO:0016021
rpl14	GO:0030529	GO:0042273	GO:0005840	GO:0005622	GO:0006412	GO:0022625	GO:0003735
dll4	GO:0060854	GO:0060855	GO:0043534	GO:0035907	GO:0021514	GO:0021514	GO:0043537	GO:0002043	GO:0001946	GO:0001946	GO:0060840	GO:0030947	GO:0007219	GO:0001569	GO:0001569	GO:0045765	GO:0045765	GO:0002040	GO:0002040	GO:0007154	GO:0005509	GO:0007275	GO:0016020	GO:0016021	GO:0060841	GO:0001525
zbtb3	GO:0046872	GO:0003676
kcnk15	GO:0006811	GO:0005267	GO:0071805	GO:0022841	GO:0030322	GO:0006810	GO:0016020	GO:0005887	GO:0016021	GO:0006811	GO:0005267	GO:0071805	GO:0022841	GO:0030322	GO:0006810	GO:0016020	GO:0005887	GO:0016021
gpr141	GO:0016020	GO:0016021	GO:0016020	GO:0016021
prob1	GO:0003674	GO:0005575	GO:0008150
gstk1	GO:0015035	GO:0015035
ppp1r3ca	GO:0019888	GO:0005575	GO:0005977	GO:0005975
serpind1	GO:0004867	GO:0005615	GO:0005615	GO:0004867	GO:0005615	GO:0005615
ccdc47	GO:0005509	GO:0016020	GO:0005783	GO:0016021
dpagt1	GO:0008963	GO:0003975	GO:0019348	GO:0006047	GO:0016020	GO:0005789	GO:0006487	GO:0016021
cep83	GO:0030030	GO:0005814	GO:0048278	GO:0005856	GO:0042384	GO:0005737
fabp10a	GO:0005504	GO:0032052	GO:0008289	GO:0005215	GO:0006810	GO:0005737
ankrd9	GO:0003674	GO:0005575
rps2	GO:0015935	GO:0030529	GO:0005840	GO:0003723	GO:0006412	GO:0003735	GO:0003735	GO:0015935	GO:0030529	GO:0005840	GO:0003723	GO:0006412	GO:0003735	GO:0003735	GO:0015935	GO:0030529	GO:0005840	GO:0003723	GO:0006412	GO:0003735	GO:0003735
si:dkey-150i13.2	GO:0006810	GO:0016020	GO:0055085	GO:0016021
eif4a3	GO:0051028	GO:0004386	GO:0000166	GO:0005524	GO:0000184	GO:0003676	GO:0016787	GO:0006417	GO:0006397	GO:0006810	GO:0016607	GO:0003723	GO:0008380	GO:0071013	GO:0010468	GO:0004004	GO:0010501	GO:0000381	GO:0005737	GO:0005634
gnas	GO:0019001	GO:0000166	GO:0031698	GO:0007606	GO:0031748	GO:0005525	GO:0035255	GO:0007165	GO:0007186	GO:0031852	GO:0007191	GO:0051430	GO:0005159	GO:0031683	GO:0004871	GO:0003924	GO:0019001	GO:0000166	GO:0031698	GO:0007606	GO:0031748	GO:0005525	GO:0035255	GO:0007165	GO:0007186	GO:0031852	GO:0007191	GO:0051430	GO:0005159	GO:0031683	GO:0004871	GO:0003924
srpk2	GO:0016740	GO:0000166	GO:0004672	GO:0005524	GO:0016301	GO:0006468	GO:0016310	GO:0004674
pim3	GO:0016740	GO:0000166	GO:0004672	GO:0005524	GO:0016301	GO:0046777	GO:0006468	GO:0007346	GO:0016310	GO:0004674	GO:0004674	GO:0005737	GO:0043066	GO:0043066
psen2	GO:0042500	GO:0034205	GO:0061053	GO:0007219	GO:0007219	GO:0030318	GO:0008233	GO:0007220	GO:0006509	GO:0016787	GO:0007420	GO:0005794	GO:0022008	GO:0000139	GO:0006816	GO:0016020	GO:0004190	GO:0048471	GO:0030018	GO:0005789	GO:0005887	GO:0043025	GO:0006508	GO:0005783	GO:0005938	GO:0016324	GO:0004175	GO:0016021	GO:0005634	GO:0043066
cdadc1	GO:0005575	GO:0046872	GO:0003824	GO:0016787	GO:0008270
nrap	GO:0005575	GO:0046872	GO:0003779	GO:0008270	GO:0005575	GO:0046872	GO:0003779	GO:0008270
nktr	GO:0000413	GO:0016853	GO:0006457	GO:0003755
snrpc	GO:0000395	GO:0030529	GO:0046872	GO:0003676	GO:0030627	GO:0000243	GO:0030619	GO:0005685	GO:0000387	GO:0071010	GO:0071004	GO:0003723	GO:0000398	GO:0008270	GO:0000381	GO:0003729	GO:0005634
oxnad1	GO:0052693	GO:0043883	GO:0043738	GO:0008748	GO:0043826	GO:0043914	GO:0055114	GO:0016491	GO:0052693	GO:0043883	GO:0043738	GO:0008748	GO:0043826	GO:0043914	GO:0055114	GO:0016491
rasef	GO:0015031	GO:0000166	GO:0007264	GO:0005525	GO:0005509
dhx36	GO:0004386	GO:0000166	GO:0005524	GO:0003676	GO:0016787	GO:0006396	GO:0044822	GO:0004004
rnf217	GO:0046872	GO:0031624	GO:0032436	GO:0016020	GO:0061630	GO:0016567	GO:0008270	GO:0004842	GO:0042787	GO:0000209	GO:0000151	GO:0016021	GO:0005737	GO:0046872	GO:0031624	GO:0032436	GO:0016020	GO:0061630	GO:0016567	GO:0008270	GO:0004842	GO:0042787	GO:0000209	GO:0000151	GO:0016021	GO:0005737
dhfr	GO:0009165	GO:0046655	GO:0004146	GO:0004146	GO:0003232	GO:0048598	GO:0003007	GO:0050661	GO:0006545	GO:0055114	GO:0016491	GO:0060047	GO:0001947
nags	GO:0004042	GO:0034618	GO:0016740	GO:0006526
stmn2a	GO:0031110	GO:0007019	GO:0031175	GO:0015631	GO:0043005	GO:0007399	GO:0051493	GO:0005737
fmr1	GO:0048755	GO:0021905	GO:0050890	GO:0014036	GO:0003676	GO:0017148	GO:0005844	GO:0007420	GO:0048812	GO:0003723	GO:0003729	GO:0051216	GO:0005737	GO:0005634	GO:0005737	GO:0005634	GO:0048755	GO:0021905	GO:0050890	GO:0014036	GO:0003676	GO:0017148	GO:0005844	GO:0007420	GO:0048812	GO:0003723	GO:0003729	GO:0051216	GO:0005737	GO:0005634
bahcc1	GO:0000976	GO:0031507	GO:0005677	GO:0006342	GO:0000785	GO:0003682	GO:0003677
mecr	GO:0006633	GO:0019166	GO:0006629	GO:0006631	GO:0055114	GO:0016491	GO:0008270	GO:0005739	GO:0039020
tph1a	GO:0016714	GO:0009072	GO:0005506	GO:0042427	GO:0004510	GO:0008152	GO:0016597	GO:0046872	GO:0004497	GO:0055114
casz1	GO:0046872
arf1	GO:0060872	GO:0060872	GO:0000166	GO:0007264	GO:0005525	GO:0005622
fibina	GO:0016020	GO:0016021
itgb8	GO:0008305	GO:0001935	GO:0001568	GO:0001568	GO:0007160	GO:0007229	GO:0016020	GO:0007155	GO:0004872	GO:0016021	GO:0001525
iqsec3b	GO:0032012	GO:0005086	GO:0030036
cep350	GO:0034453	GO:0008017	GO:0005813
lrfn4a	GO:0007409	GO:0016020	GO:0016021
unk	GO:0005575	GO:0046872	GO:0008270
spg7	GO:0005524	GO:0007005	GO:0004176	GO:0008237	GO:0004222	GO:0016020	GO:0007399	GO:0007155	GO:0006508	GO:0008270	GO:0005739	GO:0016021
top3b	GO:0003916	GO:0016853	GO:0006265	GO:0003917	GO:0003677
ccnf	GO:0010826	GO:0051301	GO:0007049	GO:0007067	GO:0005814	GO:0005856	GO:0019005	GO:0051726	GO:0031146	GO:0016567	GO:0005737	GO:0005634
nup153	GO:0008270	GO:0001525	GO:0008270	GO:0001525	GO:0008270	GO:0001525
spata6	GO:0003674	GO:0005575	GO:0008150	GO:0003674	GO:0005575	GO:0008150
srp72	GO:0008312	GO:0048500	GO:0006614	GO:0030529	GO:0005047	GO:0005786	GO:0005737
myrf	GO:0016020	GO:0006355	GO:0016021	GO:0003677	GO:0003700
znf503	GO:0001076	GO:0048596	GO:0030902	GO:0006351	GO:0046872	GO:0003676	GO:0007275	GO:0006355	GO:0005515	GO:0005634
hmx3a	GO:0048916	GO:0006351	GO:0007275	GO:0007399	GO:0030154	GO:0006355	GO:0043565	GO:0042472	GO:0003677	GO:0005634	GO:0048916	GO:0006351	GO:0007275	GO:0007399	GO:0030154	GO:0006355	GO:0043565	GO:0042472	GO:0003677	GO:0005634
rgl1	GO:0008321	GO:0007264	GO:0007165	GO:0005085	GO:0008321	GO:0007264	GO:0007165	GO:0005085
tbx16	GO:2000223	GO:0060809	GO:0039023	GO:0072045	GO:0048389	GO:0035775	GO:0007525	GO:0003143	GO:0070121	GO:0006351	GO:0030218	GO:0007498	GO:0006355	GO:0048821	GO:0061515	GO:0044212	GO:0007368	GO:0001947	GO:0003677	GO:0001570	GO:0001525	GO:0060218	GO:0003700	GO:0005634	GO:0001756	GO:0048793
ino80b	GO:0003674	GO:0031011	GO:0006355	GO:0006338
wdr61	GO:0003674	GO:0035327	GO:0055087	GO:0016593	GO:0032968	GO:0016020	GO:0016021
tmem206	GO:0003674	GO:0008150	GO:0016020	GO:0016021	GO:0003674	GO:0008150	GO:0016020	GO:0016021
sft2d1	GO:0006810	GO:0016020	GO:0016192	GO:0016021
itgb5	GO:0008305	GO:0007229	GO:0016020	GO:0007155	GO:0004872	GO:0016021	GO:0008305	GO:0007229	GO:0016020	GO:0007155	GO:0004872	GO:0016021	GO:0008305	GO:0007229	GO:0016020	GO:0007155	GO:0004872	GO:0016021	GO:0008305	GO:0007229	GO:0016020	GO:0007155	GO:0004872	GO:0016021
c1qtnf2	GO:0005581	GO:0005576
wnt9b	GO:0005102	GO:0005576	GO:0007275	GO:0005578	GO:0016055	GO:0016055	GO:0045165	GO:0005109	GO:0030182	GO:0005615
cox18	GO:0051205	GO:0016020	GO:0016021
slc16a12b	GO:0005308	GO:0015293	GO:0006810	GO:0016020	GO:0015129	GO:0035879	GO:0005887	GO:0005886	GO:0055085	GO:0016021
limd2	GO:0046872	GO:0008270
fam114a1	GO:0003674	GO:0005575	GO:0008150
ptprz1b	GO:0016311	GO:0006470	GO:0004725	GO:0004721	GO:0016787	GO:0016791	GO:0016020	GO:0016021
rbm27	GO:0000166	GO:0046872	GO:0003676	GO:0006397	GO:0003723
gdf7	GO:0040007	GO:0005576	GO:0008083
foxf1	GO:0009653	GO:0003705	GO:0030154	GO:0006355	GO:0043565	GO:0003677	GO:0003700	GO:0005634
cebpd	GO:0006351	GO:0006355	GO:0043565	GO:0003700
psmd8	GO:0003674	GO:0043248	GO:0005838	GO:0008541	GO:0043161	GO:0006508	GO:0005829	GO:0005634
chac1	GO:0005112	GO:0010955	GO:0045746	GO:0006986	GO:0007219	GO:0016740	GO:0016746	GO:0005794	GO:0022008	GO:0005802	GO:0007399	GO:0006915	GO:0005829	GO:0005737
acat1	GO:0003985	GO:0016747	GO:0008152	GO:0016740	GO:0016746	GO:0046872	GO:0003824	GO:0005739
pggt1b	GO:0001955	GO:0016740	GO:0005953	GO:0018344	GO:0003824	GO:0004662
mafga	GO:0006351	GO:0001228	GO:0006355	GO:0046982	GO:0046982	GO:0043565	GO:0005667	GO:0003677	GO:0003677	GO:0003700	GO:0003700	GO:0005634	GO:0005634	GO:0045893
slc26a11	GO:0008271	GO:0008272	GO:0015116	GO:0006810	GO:0015106	GO:0019531	GO:0015301	GO:0051453	GO:0005254	GO:0016020	GO:0005887	GO:0042391	GO:0055085	GO:0016021
map1lc3c	GO:0006914	GO:0006995	GO:0008017	GO:0000422	GO:0000421	GO:0000045	GO:0005829
ptpn2a	GO:0016311	GO:0006470	GO:0004725	GO:0004721	GO:0016787	GO:0016791	GO:0016020	GO:0016021	GO:0016311	GO:0006470	GO:0004725	GO:0004721	GO:0016787	GO:0016791	GO:0016020	GO:0016021	GO:0016311	GO:0006470	GO:0004725	GO:0004721	GO:0016787	GO:0016791	GO:0016020	GO:0016021
trim109	GO:0046872	GO:0005622	GO:0008270
zgc:136439	GO:0009058	GO:0005575	GO:0016740	GO:0016779	GO:0009058	GO:0005575	GO:0016740	GO:0016779
disp2	GO:0008158	GO:0035195	GO:0016020	GO:0016021
rcan1a	GO:0033173	GO:0019722	GO:0008597	GO:0070884	GO:0005737	GO:0033173	GO:0019722	GO:0008597	GO:0070884	GO:0005737
ctnna1	GO:0090136	GO:0005902	GO:0005912	GO:0005913	GO:0007015	GO:0016342	GO:0051015	GO:0007155	GO:0005198	GO:0008013	GO:0005829	GO:0045296	GO:0005938	GO:0015629
kcnip2	GO:0006813	GO:0046872	GO:0015459	GO:0008076	GO:0005509
arhgef4	GO:0005089	GO:0035023	GO:0035556	GO:0005085	GO:0005089	GO:0035023	GO:0035556	GO:0005085	GO:0005089	GO:0035023	GO:0035556	GO:0005085
top2a	GO:0008301	GO:0031100	GO:0009330	GO:0030261	GO:0003916	GO:0016853	GO:0000166	GO:0006259	GO:0005524	GO:0008094	GO:0006265	GO:0006265	GO:0003918	GO:0003918	GO:0007059	GO:0007059	GO:0000287	GO:0045944	GO:0003677	GO:0005634	GO:0005634	GO:0008301	GO:0031100	GO:0009330	GO:0030261	GO:0003916	GO:0016853	GO:0000166	GO:0006259	GO:0005524	GO:0008094	GO:0006265	GO:0006265	GO:0003918	GO:0003918	GO:0007059	GO:0007059	GO:0000287	GO:0045944	GO:0003677	GO:0005634	GO:0005634	GO:0008301	GO:0031100	GO:0009330	GO:0030261	GO:0003916	GO:0016853	GO:0000166
mgat2	GO:0009312	GO:0008455	GO:0005795	GO:0016021
smyd2b	GO:0046975	GO:0018027	GO:0043516	GO:0016568	GO:0016740	GO:0000993	GO:0006351	GO:0046872	GO:0008168	GO:0016279	GO:0018026	GO:0032259	GO:0018024	GO:0008285	GO:0006355	GO:0000122	GO:0005829	GO:0060047	GO:0005737	GO:0005737	GO:0005634	GO:0005634	GO:0007507	GO:0046975	GO:0018027	GO:0043516	GO:0016568	GO:0016740	GO:0000993	GO:0006351	GO:0046872	GO:0008168	GO:0016279	GO:0018026	GO:0032259	GO:0018024	GO:0008285	GO:0006355	GO:0000122	GO:0005829	GO:0060047	GO:0005737	GO:0005634	GO:0007507	GO:0046975	GO:0018027	GO:0043516	GO:0016568	GO:0016740
cacna2d3	GO:0005246	GO:0051924	GO:0005891	GO:0070588
pstpip2	GO:0007010	GO:0016477	GO:0003779
lsm7	GO:0005689	GO:0005732	GO:0005688	GO:0097526	GO:1990726	GO:0006396	GO:0071004	GO:0003723	GO:0003723	GO:0000398	GO:0071013
ube2r2	GO:0000166	GO:0005524	GO:0031625	GO:0043161	GO:0061630	GO:0005737	GO:0000166	GO:0005524	GO:0031625	GO:0043161	GO:0061630	GO:0005737
aatkb	GO:0004672	GO:0005524	GO:0006468	GO:0016020	GO:0016021
scn4bb	GO:0006811	GO:0006810	GO:0016020	GO:0016021	GO:0006811	GO:0006810	GO:0016020	GO:0016021
zgc:101553	GO:0006637	GO:0005575	GO:0016790
huwe1	GO:0016874	GO:0004842	GO:0042787
oplah	GO:0003824	GO:0016787	GO:0003824	GO:0016787
neil3	GO:0016799	GO:0004518	GO:0003676	GO:0003906	GO:0016787	GO:0004519	GO:0006289	GO:0006284	GO:0008270	GO:0006281	GO:0003684	GO:0003677
epb41l1	GO:0008092	GO:0030866	GO:0019898	GO:0005856	GO:0005198	GO:0003779	GO:0005737
ccdc25	GO:0003674	GO:0005575	GO:0008150
gtf2a1	GO:0005672	GO:0005672	GO:0006366	GO:0003713	GO:0006367
fam210b	GO:0003674	GO:0008150	GO:0016020	GO:0016021	GO:0003674	GO:0008150	GO:0016020	GO:0016021
phex	GO:0008237	GO:0004222	GO:0016020	GO:0006508	GO:0016021	GO:0008237	GO:0004222	GO:0016020	GO:0006508	GO:0016021
ftcd	GO:0044237	GO:0008152	GO:0016740	GO:0005542	GO:0003824	GO:0005794
tbx6l	GO:0006351	GO:0006355	GO:0003677	GO:0003700	GO:0005634
hs3st1l1	GO:0004394	GO:0050698	GO:0019111	GO:0018725	GO:0018722	GO:0016232	GO:0051922	GO:0034930	GO:0018726	GO:0018723	GO:0080131	GO:0050694	GO:0018727	GO:0018724	GO:0018721	GO:0001537	GO:0016740	GO:0055003	GO:0017095	GO:0001517	GO:0060047	GO:0008146	GO:0045214
lrrc32	GO:0030168	GO:0016020	GO:0016021
zdhhc3b	GO:0019706	GO:0016740	GO:0016746	GO:0046872	GO:0016020	GO:0008270	GO:0016021
clta	GO:0030132	GO:0030130	GO:0032050	GO:0030125	GO:0072583	GO:0005198	GO:0005198	GO:0016192	GO:0006886	GO:0030132	GO:0030130	GO:0032050	GO:0030125	GO:0072583	GO:0005198	GO:0005198	GO:0016192	GO:0006886	GO:0030132	GO:0030130	GO:0032050	GO:0030125	GO:0072583	GO:0005198	GO:0005198	GO:0016192	GO:0006886
psma6l	GO:0019773	GO:0005839	GO:0004298	GO:0008233	GO:0000502	GO:0016787	GO:0006511	GO:0051603	GO:0006508	GO:0004175	GO:0005737	GO:0005634
trmt10c	GO:0005739	GO:0005739
paip2b	GO:0003674	GO:0005575	GO:0008150
krt1-19d	GO:0005882	GO:0005198
tnnt2c	GO:0006937	GO:0005861	GO:0045214
ndufv2	GO:0046872	GO:0008137	GO:0051536	GO:0055114	GO:0051537	GO:0016491	GO:0006120	GO:0005747
tmem97	GO:0016020	GO:0016021
mfap4	GO:0005575	GO:0005575
minpp1a	GO:0003993	GO:0005575	GO:0016791
map3k3	GO:0000166	GO:0004672	GO:0005524	GO:0023014	GO:0006468	GO:0007346	GO:0031098	GO:0032147	GO:0004674	GO:0042981	GO:0005737	GO:0000166	GO:0004672	GO:0005524	GO:0023014	GO:0006468	GO:0007346	GO:0031098	GO:0032147	GO:0004674	GO:0042981	GO:0005737
dnajb14	GO:0005575
lman1	GO:0071391	GO:0016020	GO:0016021	GO:0071391	GO:0016020	GO:0016021
creb3l1	GO:0035497	GO:0030968	GO:0006355	GO:0043565	GO:0045944	GO:0003700
kcna1a	GO:0051260	GO:0005216	GO:0006813	GO:0034765	GO:0006811	GO:0005244	GO:0005267	GO:0071805	GO:0006810	GO:0008076	GO:0016020	GO:0005249	GO:0005251	GO:0055085	GO:0016021	GO:0016021	GO:0051260	GO:0005216	GO:0006813	GO:0034765	GO:0006811	GO:0005244	GO:0005267	GO:0071805	GO:0006810	GO:0008076	GO:0016020	GO:0005249	GO:0005251	GO:0055085	GO:0016021	GO:0016021
fhod3b	GO:0007015	GO:0007015	GO:0007015
kif13a	GO:0000166	GO:0005524	GO:0005874	GO:0030705	GO:0005871	GO:0003777	GO:0007018	GO:0008017	GO:0006886	GO:0016887
sgsh	GO:0008484	GO:0008152	GO:0003824
rab5b	GO:0015031	GO:0000166	GO:0030139	GO:0007264	GO:0005525	GO:0030100	GO:0005769	GO:0005886	GO:0015031	GO:0000166	GO:0030139	GO:0007264	GO:0005525	GO:0030100	GO:0005769	GO:0005886
sema5a	GO:0071526	GO:0048843	GO:0045499	GO:0030215	GO:0016020	GO:0048675	GO:0016021	GO:0030335	GO:0001755
erich3	GO:0003674	GO:0005575	GO:0008150
rap1ab	GO:0015031	GO:0000166	GO:0007264	GO:0005525	GO:0007165	GO:0005622	GO:0016020	GO:0015031	GO:0000166	GO:0007264	GO:0005525	GO:0007165	GO:0005622	GO:0016020
col14a1a	GO:0070831	GO:0005604	GO:0005581	GO:0070831	GO:0005604	GO:0005581	GO:0070831	GO:0005604	GO:0005581
snrnp27	GO:0003674	GO:0006397	GO:0071011	GO:0008380	GO:0005634
vsx1	GO:0048329	GO:0048348	GO:0048339	GO:0048318	GO:0021501	GO:0050896	GO:0030900	GO:0007601	GO:0006351	GO:0007275	GO:0006355	GO:0043565	GO:0003682	GO:0045892	GO:0044212	GO:0003677	GO:0005634	GO:0048329	GO:0048348	GO:0048339	GO:0048318	GO:0021501	GO:0050896	GO:0030900	GO:0007601	GO:0006351	GO:0007275	GO:0006355	GO:0043565	GO:0003682	GO:0045892	GO:0044212	GO:0003677	GO:0005634
atf6	GO:0001666	GO:0030968	GO:0006355	GO:0043565	GO:0003700	GO:0001666	GO:0030968	GO:0006355	GO:0043565	GO:0003700
tpgs2	GO:0003674	GO:0005575	GO:0008150	GO:0003674	GO:0005575	GO:0008150
erlin1	GO:0008202	GO:0008289	GO:0006629	GO:0015485	GO:0032933	GO:0008203	GO:0016020	GO:0005789	GO:0005783	GO:0016021	GO:0008202	GO:0008289	GO:0006629	GO:0015485	GO:0032933	GO:0008203	GO:0016020	GO:0005789	GO:0005783	GO:0016021
npy8br	GO:0004983	GO:0008015	GO:0001602	GO:0007166	GO:0007165	GO:0007186	GO:0042923	GO:0007631	GO:0016020	GO:0007218	GO:0005887	GO:0004871	GO:0016021	GO:0004930
zgc:152951	GO:0005575	GO:0015035	GO:0045454	GO:0009055	GO:0005575	GO:0015035	GO:0045454	GO:0009055
znf423	GO:0046872
thbs4a	GO:0005576	GO:0005509	GO:0007155
pvrl2l	GO:0005913	GO:0007157	GO:0008037	GO:0007156	GO:0050839	GO:0005102	GO:0016020	GO:0005887	GO:0042803	GO:0004872	GO:0016021	GO:0005913	GO:0007157	GO:0008037	GO:0007156	GO:0050839	GO:0005102	GO:0016020	GO:0005887	GO:0042803	GO:0004872	GO:0016021
pcdh10a	GO:0007156	GO:0005509	GO:0016020	GO:0007155	GO:0005886	GO:0016021
cited1	GO:0001105	GO:0032502	GO:0006355	GO:0005634
zgc:194281	GO:0003674	GO:0035869	GO:0042995	GO:0015031	GO:0030030	GO:0070121	GO:0006810	GO:0005929	GO:0060271	GO:0005737
efhb	GO:0005509
kcnj11	GO:0006813	GO:0034765	GO:0006811	GO:0005244	GO:0005242	GO:0015272	GO:0015272	GO:0006810	GO:0010107	GO:0016020	GO:0005887	GO:0016021
polr3b	GO:0032549	GO:0009304	GO:0016740	GO:0031017	GO:0016779	GO:0006351	GO:0048565	GO:0003899	GO:0005666	GO:0001056	GO:0003677
th2	GO:0042423	GO:0016714	GO:0009072	GO:0005506	GO:0042427	GO:0004511	GO:0004510	GO:0046872	GO:0004497	GO:0055114	GO:0042423	GO:0016714	GO:0009072	GO:0005506	GO:0042427	GO:0004511	GO:0004510	GO:0046872	GO:0004497	GO:0055114
ralgapa2	GO:0051056	GO:0090630	GO:0005096	GO:0005737
fam171a2	GO:0016020	GO:0016021
mogs	GO:0004573	GO:0004573	GO:0003824	GO:0009311	GO:0016020	GO:0005789	GO:0006487	GO:0016021
dennd5b	GO:0017112	GO:0016020	GO:0005262	GO:0050982	GO:0005085	GO:0016021
alas2	GO:0033014	GO:0009058	GO:0003870	GO:0006778	GO:0020027	GO:0001666	GO:0006782	GO:0042541	GO:0008152	GO:0016740	GO:0016746	GO:0035162	GO:0006783	GO:0030218	GO:0003824	GO:0030170	GO:0005743	GO:0005759	GO:0005739	GO:0048821
litaf	GO:0003674	GO:0006351	GO:0006355	GO:0005737
rpl21	GO:0030529	GO:0005840	GO:0005622	GO:0006412	GO:0006412	GO:0022625	GO:0003735	GO:0003735
ssr2	GO:0016020	GO:0005789	GO:0005783	GO:0016021
ptmaa	GO:0003674	GO:0008150	GO:0005634
arglu1a	GO:0003674	GO:0005575	GO:0008150
dnmt3bb.1	GO:0009008	GO:0016740	GO:0006306	GO:0008168	GO:0032259	GO:0010468
ddx55	GO:0004386	GO:0000166	GO:0005524	GO:0003676	GO:0016787	GO:0007275	GO:0003723	GO:0004004	GO:0010501
rnf7	GO:0043224	GO:0080008	GO:0046872	GO:0097602	GO:0031463	GO:0045116	GO:0019788	GO:0031467	GO:0031462	GO:0031466	GO:0061630	GO:0031146	GO:0008270	GO:0042787
kdm2bb	GO:0009303	GO:0048701	GO:0009303	GO:0048701
cited4b	GO:0042692	GO:0001105	GO:0006355	GO:0005634
ptk2ab	GO:0007172	GO:0070309	GO:0004713	GO:0016740	GO:0000166	GO:0005925	GO:0004672	GO:0005524	GO:0016301	GO:0007173	GO:0030155	GO:0031234	GO:0005856	GO:0007010	GO:0038083	GO:0004715	GO:0005102	GO:0006468	GO:0016310	GO:0007155	GO:0045087	GO:0004871	GO:0042127	GO:0001525	GO:0043066	GO:0007172	GO:0070309	GO:0004713	GO:0016740	GO:0000166	GO:0005925	GO:0004672	GO:0005524	GO:0016301	GO:0007173	GO:0030155	GO:0031234	GO:0005856	GO:0007010	GO:0038083	GO:0004715	GO:0005102	GO:0006468	GO:0016310	GO:0007155	GO:0045087	GO:0004871	GO:0042127	GO:0001525
sox9b	GO:0003170	GO:0061032	GO:0060021	GO:0061008	GO:0003342	GO:0031099	GO:0048839	GO:0048839	GO:0050935	GO:0030318	GO:0030916	GO:0060041	GO:0006355	GO:0000981	GO:0035118	GO:0043049	GO:0043049	GO:0031016	GO:0051216	GO:0005634	GO:0003170	GO:0061032	GO:0060021	GO:0061008	GO:0003342	GO:0031099	GO:0048839	GO:0048839	GO:0050935	GO:0030318	GO:0030916	GO:0060041	GO:0006355	GO:0000981	GO:0035118	GO:0043049	GO:0043049	GO:0031016	GO:0051216	GO:0005634
sptbn4	GO:0003779
ada	GO:0009168	GO:0060205	GO:0009117	GO:0046872	GO:0019239	GO:0030054	GO:0016787	GO:0042110	GO:0009897	GO:0031410	GO:0016020	GO:0043103	GO:0006154	GO:0006154	GO:0004000	GO:0004000	GO:0004000	GO:0008270	GO:0005886	GO:0060169	GO:0046103	GO:0046103	GO:0005737
ccdc64	GO:0031076	GO:0007420	GO:0010977	GO:0047496	GO:0031076	GO:0007420	GO:0010977	GO:0047496
tmem57a	GO:0003674	GO:0008150	GO:0042995	GO:0030424	GO:0031965	GO:0016020	GO:0016021	GO:0005634
lrrc4c	GO:0006469	GO:0046426	GO:0004860	GO:0016020	GO:0050770	GO:0019221	GO:0016021	GO:0005737
meis3	GO:0030902	GO:0035066	GO:0031017	GO:0006355	GO:0043565	GO:0005515	GO:0045944	GO:0031016	GO:0003677	GO:0005737	GO:0005634	GO:0030902	GO:0035066	GO:0031017	GO:0006355	GO:0043565	GO:0005515	GO:0045944	GO:0031016	GO:0003677	GO:0005737	GO:0005634
syngr3b	GO:0003674	GO:0008150	GO:0031594	GO:0030672	GO:0016020	GO:0016021	GO:0003674	GO:0008150	GO:0031594	GO:0030672	GO:0016020	GO:0016021
rad9b	GO:0000075	GO:0000077	GO:0000076	GO:0008408	GO:0090305	GO:0030896	GO:0030896	GO:0071479	GO:0031573	GO:0006281	GO:0006281	GO:0000075	GO:0000077	GO:0000076	GO:0008408	GO:0090305	GO:0030896	GO:0030896	GO:0071479	GO:0031573	GO:0006281	GO:0006281	GO:0000075	GO:0000077	GO:0000076	GO:0008408	GO:0090305	GO:0030896	GO:0030896	GO:0071479	GO:0031573	GO:0006281	GO:0006281
serpinb1l2	GO:0004867	GO:0005615
otud7a	GO:0071947	GO:0070536	GO:0045088	GO:0043124	GO:0070530	GO:0071108	GO:0004843	GO:0035871	GO:0006955	GO:0050727	GO:0008270	GO:0003677	GO:0005737	GO:0005634
pou5f3	GO:0016331	GO:0042663	GO:0090504	GO:0007398	GO:0030902	GO:0035284	GO:0055113	GO:0006351	GO:0009880	GO:0009653	GO:0007420	GO:0007498	GO:0007275	GO:0010468	GO:0006355	GO:0046982	GO:0043565	GO:0001706	GO:0003682	GO:0031101	GO:0003677	GO:0009953	GO:0003700	GO:0005634	GO:0044030	GO:0045893
si:dkey-30c15.17	GO:0043908	GO:0043905	GO:0018733	GO:0035460	GO:0080032	GO:0050253	GO:0043907	GO:0034892	GO:0018732	GO:0052768	GO:0010296	GO:0080031	GO:0052767	GO:0080030	GO:0047376	GO:0043906	GO:0018734	GO:0018731	GO:0016298	GO:0004104	GO:0042043	GO:0016787	GO:0097104	GO:0097105	GO:0048488	GO:0050804	GO:0007158	GO:0004620	GO:0045202	GO:0005887	GO:0009986	GO:0004872
msx3	GO:0007275	GO:0006355	GO:0043565	GO:0043049	GO:0003677	GO:0005634
alkbh2	GO:0055114	GO:0016491
ccdc78	GO:0048741
hsd17b10	GO:0005575	GO:0008152	GO:0016491
metrn	GO:0003674	GO:0005575	GO:0008150
trim25	GO:0039535	GO:0046872	GO:0005622	GO:0008270
ftr19	GO:0005622	GO:0008270
adamts18	GO:0008233	GO:0031012	GO:0008237	GO:0004222	GO:0005578	GO:0006508	GO:0008270
golga2	GO:0005794	GO:0005794	GO:0005794	GO:0005794
papolg	GO:0043631	GO:0016779	GO:0031123	GO:0003723	GO:0004652	GO:0006378	GO:0005634
tmem119a	GO:0001503	GO:0016020	GO:0016021
mlpha	GO:0051876	GO:0017137	GO:0006886	GO:0051876	GO:0017137	GO:0006886	GO:0051876	GO:0017137	GO:0006886
pde7a	GO:0004114	GO:0008081	GO:0046872	GO:0016787	GO:0007165	GO:0004114	GO:0008081	GO:0046872	GO:0016787	GO:0007165	GO:0004114	GO:0008081	GO:0046872	GO:0016787	GO:0007165	GO:0004114	GO:0008081	GO:0046872	GO:0016787	GO:0007165
zcchc2	GO:0046872	GO:0003676	GO:0008270
htr2b	GO:0050795	GO:0042310	GO:0006939	GO:0007165	GO:0007186	GO:0016020	GO:0004993	GO:0005887	GO:0005886	GO:0004871	GO:0016021	GO:0004930	GO:0007507
smoc1	GO:0002072	GO:0007165	GO:0005509	GO:0005578	GO:0001654
abhd16a	GO:0016020	GO:0016021
ube2j2	GO:0031625	GO:0030433	GO:0016020	GO:0061630	GO:0005783	GO:0000209	GO:0016021
elavl1	GO:0045766	GO:0019013	GO:0019012	GO:0000166	GO:0030529	GO:0003676	GO:0003723	GO:0045766	GO:0019013	GO:0019012	GO:0000166	GO:0030529	GO:0003676	GO:0003723	GO:0045766	GO:0019013	GO:0019012	GO:0000166	GO:0030529	GO:0003676	GO:0003723
rgmd	GO:0030509	GO:0015026	GO:0005886	GO:0030509	GO:0015026	GO:0005886
sec16b	GO:0003674	GO:0005575	GO:0048208	GO:0003674	GO:0005575	GO:0048208
trim55a	GO:0046872	GO:0005622	GO:0008270
slc6a16a	GO:0005328	GO:0015293	GO:0006836	GO:0015171	GO:0006810	GO:0016020	GO:0005887	GO:0016021
ppp2r3b	GO:0005575	GO:0008150	GO:0005509
rnf182	GO:0046872	GO:0016020	GO:0008270	GO:0016021
sytl4	GO:0005794	GO:0017137	GO:0006887	GO:0070382	GO:0019905	GO:0030276	GO:0005509	GO:0005544	GO:0016020	GO:0016192	GO:0006886
znf367	GO:0006351	GO:0046872	GO:0003676	GO:0006355	GO:0003677	GO:0005634	GO:0006351	GO:0046872	GO:0003676	GO:0006355	GO:0003677	GO:0005634
ccdc82	GO:0003674	GO:0005575	GO:0008150
rbm46	GO:0005575	GO:0008150	GO:0000166	GO:0003676	GO:0003723	GO:0005575	GO:0008150	GO:0000166	GO:0003676	GO:0003723
bcas3	GO:0003674	GO:0042594	GO:0005737
apeh	GO:0008236	GO:0016787	GO:0006508	GO:0004252
eps8l3b	GO:0003674	GO:0005575	GO:0008150	GO:0003674	GO:0005575	GO:0008150	GO:0003674	GO:0005575	GO:0008150
acsl3b	GO:0008152	GO:0003824	GO:0016020	GO:0016021
si:dkey-57h18.2	GO:0000166	GO:0002489	GO:0005524	GO:0002591	GO:0002481	GO:0006810	GO:0016020	GO:0016887	GO:0042626	GO:0042626	GO:0055085	GO:0055085	GO:0002485	GO:0016021	GO:0016021	GO:0000166	GO:0002489	GO:0005524	GO:0002591	GO:0002481	GO:0006810	GO:0016020	GO:0016887	GO:0042626	GO:0042626	GO:0055085	GO:0055085	GO:0002485	GO:0016021	GO:0016021
snx30	GO:0015031	GO:0016050	GO:0019898	GO:0006897	GO:0006810	GO:0035091	GO:0005768	GO:0015031	GO:0016050	GO:0019898	GO:0006897	GO:0006810	GO:0035091	GO:0035091	GO:0005768
ercc5	GO:0004518	GO:0016788	GO:0003824	GO:0004519	GO:0006289	GO:0006281	GO:0003697	GO:0003677	GO:0005634	GO:0004518	GO:0016788	GO:0003824	GO:0004519	GO:0006289	GO:0006281	GO:0003697	GO:0003677	GO:0005634
camk4	GO:0016740	GO:0000166	GO:0004672	GO:0004672	GO:0005524	GO:0009931	GO:0004683	GO:0016301	GO:0046777	GO:0018105	GO:0006468	GO:0016310	GO:0035556	GO:0005516	GO:0005829	GO:0005634	GO:0045893
kif2c	GO:0000166	GO:0005524	GO:0005874	GO:0005871	GO:0005871	GO:0003777	GO:0003777	GO:0007018	GO:0007018	GO:0008017	GO:0016887	GO:0000166	GO:0005524	GO:0005874	GO:0005871	GO:0005871	GO:0003777	GO:0003777	GO:0007018	GO:0007018	GO:0008017	GO:0016887	GO:0000166	GO:0005524	GO:0005874	GO:0005871	GO:0005871	GO:0003777	GO:0003777	GO:0007018	GO:0007018	GO:0008017	GO:0016887
rpl18a	GO:0030529	GO:0005840	GO:0006412	GO:0022625	GO:0003735
esr1	GO:0043401	GO:1990239	GO:0071391	GO:0038052	GO:0030284	GO:0030284	GO:0048920	GO:0048920	GO:0032355	GO:0008289	GO:0006351	GO:0046872	GO:0005496	GO:0003707	GO:0009410	GO:0006355	GO:0008270	GO:0043565	GO:0003677	GO:0003700	GO:0005634	GO:0005634	GO:0043627	GO:0043401	GO:1990239	GO:0071391	GO:0038052	GO:0030284	GO:0030284	GO:0048920	GO:0048920	GO:0032355	GO:0008289	GO:0006351	GO:0046872	GO:0005496	GO:0003707	GO:0009410	GO:0006355	GO:0008270	GO:0043565	GO:0003677	GO:0003700	GO:0005634	GO:0005634	GO:0043627
golt1bb	GO:0016020	GO:0016192	GO:0016021
mllt3	GO:0003674	GO:0006355
slc1a2a	GO:0006835	GO:0015293	GO:0017153	GO:0006810	GO:0016020	GO:0016021
si:dkey-219c3.2	GO:0006352	GO:0005669	GO:0006355	GO:0046982	GO:0003700
rad51c	GO:0000166	GO:0070192	GO:0005524	GO:0000794	GO:0000730	GO:0007131	GO:0006312	GO:0000150	GO:0004520	GO:0010212	GO:0042148	GO:0005654	GO:0008094	GO:0008094	GO:0006281	GO:0000400	GO:0003690	GO:0003697	GO:0003677	GO:0000166	GO:0070192	GO:0005524	GO:0000794	GO:0000730	GO:0007131	GO:0006312	GO:0000150	GO:0004520	GO:0010212	GO:0042148	GO:0005654	GO:0008094	GO:0008094	GO:0006281	GO:0000400	GO:0003690	GO:0003697	GO:0003677
gfpt1	GO:1901137	GO:0030318	GO:0048703	GO:0007519	GO:0004360	GO:0004360	GO:0006002	GO:0030246	GO:0007528	GO:0006047	GO:0005975	GO:0006487	GO:0002063	GO:1901137	GO:0030318	GO:0048703	GO:0007519	GO:0004360	GO:0006002	GO:0030246	GO:0007528	GO:0006047	GO:0005975	GO:0006487	GO:0002063	GO:1901137	GO:0030318	GO:0048703	GO:0007519	GO:0004360	GO:0004360	GO:0006002	GO:0030246	GO:0007528	GO:0006047	GO:0005975	GO:0006487	GO:0002063
ints7	GO:0005694	GO:0002088	GO:0007275	GO:0006974	GO:0005634	GO:0005694	GO:0002088	GO:0007275	GO:0006974	GO:0005634
zgc:114119	GO:0003674	GO:0005575	GO:0008150
endouc	GO:0044824	GO:0043765	GO:0042578	GO:0004518	GO:0016788	GO:0046872	GO:0016787	GO:0004519	GO:0004521	GO:0005576	GO:0003723
ext1c	GO:0050508	GO:0050509	GO:0015012	GO:0016740	GO:0006486	GO:0046872	GO:0006024	GO:0030176	GO:0016757	GO:0016020	GO:0015020	GO:0005783	GO:0016021
zgc:136930	GO:0008150	GO:0005882	GO:0005198
tmem184ba	GO:0005215	GO:0006810	GO:0016020	GO:0016021
mettl17	GO:0008168	GO:0006412	GO:0005507	GO:0008168	GO:0006412	GO:0005507	GO:0008168	GO:0006412	GO:0005507
zgc:172271	GO:0006811	GO:0055072	GO:0046872	GO:0006810	GO:0005576	GO:0005615	GO:0006811	GO:0055072	GO:0046872	GO:0006810	GO:0005576	GO:0005615
phkg2	GO:0016740	GO:0000166	GO:0004672	GO:0005524	GO:0004689	GO:0005978	GO:0016301	GO:0006468	GO:0016310	GO:0005964	GO:0004674	GO:0005516
celf5a	GO:0000166	GO:0003676	GO:0000166	GO:0003676
pttg1ipa	GO:0016020	GO:0016021
gca	GO:0005509	GO:0006508	GO:0004198
pdzd11	GO:0008022	GO:0045199	GO:0005911	GO:1903361	GO:0016323	GO:0016323	GO:0007269	GO:0006887	GO:0045202	GO:0005829	GO:0005737	GO:0008022	GO:0045199	GO:0005911	GO:1903361	GO:0016323	GO:0016323	GO:0007269	GO:0006887	GO:0045202	GO:0005829	GO:0005737
fosl1a	GO:0000982	GO:0000978	GO:0006355	GO:0043565	GO:0006357	GO:0003677	GO:0003700	GO:0005634
senp5	GO:0008234	GO:0016926	GO:0016929	GO:0006508	GO:0004175	GO:0005634	GO:0008234	GO:0016926	GO:0016929	GO:0006508	GO:0004175	GO:0005634
sgce	GO:0008150	GO:0016012	GO:0005509	GO:0016020	GO:0016021	GO:0008150	GO:0016012	GO:0005509	GO:0016020	GO:0016021
h1m	GO:0000786	GO:0005694	GO:0006334	GO:0000785	GO:0003677	GO:0005634
nkrf	GO:0003676
eral1	GO:0043024	GO:0000166	GO:0005525	GO:0000028	GO:0019843	GO:0005622	GO:0005743	GO:0003723	GO:0016020	GO:0005759	GO:0042254	GO:0005739
synj1	GO:0042578	GO:0034596	GO:0034595	GO:0009584	GO:0050808	GO:0000166	GO:0046856	GO:0046549	GO:0003676	GO:0016787	GO:0060041	GO:0007268
lrrc9	GO:0003950
adprm	GO:0047734	GO:0008663	GO:0047631	GO:0005575	GO:0030145	GO:0046872	GO:0016787	GO:0047734	GO:0008663	GO:0047631	GO:0005575	GO:0030145	GO:0046872	GO:0016787	GO:0047734	GO:0008663	GO:0047631	GO:0005575	GO:0030145	GO:0046872	GO:0016787
pccb	GO:0016874	GO:0016874
rabl2	GO:0007264	GO:0005525
kctd14	GO:0051260
ssbp1	GO:0006260	GO:0003697
zgc:123335	GO:0003674	GO:0005575	GO:0008150
nr1d2b	GO:0043401	GO:0006351	GO:0046872	GO:0003707	GO:0006355	GO:0008270	GO:0043565	GO:0003677	GO:0003700	GO:0005634	GO:0043401	GO:0006351	GO:0046872	GO:0003707	GO:0006355	GO:0008270	GO:0043565	GO:0003677	GO:0003700	GO:0005634
dot1l	GO:0034729	GO:0031151	GO:0060729	GO:0016568	GO:0016740	GO:0008168	GO:0032259	GO:0018024	GO:0051726	GO:0060070	GO:0003677	GO:0005634	GO:0034729	GO:0031151	GO:0060729	GO:0016568	GO:0016740	GO:0008168	GO:0032259	GO:0018024	GO:0051726	GO:0060070	GO:0003677	GO:0005634
sh2d5	GO:0003674	GO:0005575	GO:0008150	GO:0003674	GO:0005575	GO:0008150
si:dkey-98f17.5	GO:0016020	GO:0016021
trim66	GO:0046872	GO:0005622	GO:0008270
prune2	GO:0006798	GO:0004309	GO:0006915	GO:0005737	GO:0006798	GO:0004309	GO:0006915	GO:0005737	GO:0006798	GO:0004309	GO:0006915	GO:0005737
cpe	GO:0097060	GO:0030070	GO:0005794	GO:0030141	GO:0004181	GO:0004181	GO:0004185	GO:0043025	GO:0006508	GO:0008270	GO:0005615
hnf1ba	GO:0034672	GO:0048566	GO:0046983	GO:0061008	GO:0021575	GO:0021572	GO:0021571	GO:0003323	GO:0035148	GO:0032474	GO:0072576	GO:0048752	GO:0035622	GO:0021664	GO:0021667	GO:0048546	GO:0048840	GO:0030916	GO:0030902	GO:0001889	GO:0006351	GO:0007275	GO:0006355	GO:0001706	GO:0043049	GO:0031016	GO:0003677	GO:0003700	GO:0009952	GO:0005634	GO:0045893
abhd14b	GO:0008150	GO:0016787	GO:0005737
pik3c3	GO:0048015	GO:0016740	GO:0000166	GO:0005524	GO:0016773	GO:0034272	GO:0034271	GO:0016301	GO:0000407	GO:0006897	GO:0046854	GO:0016197	GO:0006468	GO:0016310	GO:0005777	GO:0030242	GO:0005768	GO:0016303	GO:0016303	GO:0000045	GO:0048015	GO:0016740	GO:0000166	GO:0005524	GO:0016773	GO:0034272	GO:0034271	GO:0016301	GO:0000407	GO:0006897	GO:0046854	GO:0016197	GO:0006468	GO:0016310	GO:0005777	GO:0030242	GO:0005768	GO:0016303	GO:0016303	GO:0000045
rbmx2	GO:0000166	GO:0000384	GO:0003676	GO:0005686	GO:0071011	GO:0070274	GO:0003723	GO:0000398	GO:0006406	GO:0071013
cyp51	GO:0001878	GO:0016705	GO:0005506	GO:0008398	GO:0016740	GO:0033488	GO:0046872	GO:0008168	GO:0004497	GO:0032259	GO:0055114	GO:0020037	GO:0016491	GO:0016020	GO:0005886	GO:0005783	GO:0016021
cpz	GO:0006518	GO:0004181	GO:0004185	GO:0006508	GO:0008270	GO:0005615	GO:0016485
ankzf1	GO:0071630	GO:0036266	GO:0072671	GO:0030433	GO:0004843	GO:0071630	GO:0036266	GO:0072671	GO:0030433	GO:0004843
stmn4	GO:0031110	GO:0007019	GO:0031175	GO:0015631	GO:0043005	GO:0051493	GO:0005737	GO:0031110	GO:0007019	GO:0031175	GO:0015631	GO:0043005	GO:0051493	GO:0005737
lpar2a	GO:0070915	GO:0070915	GO:0007165	GO:0007186	GO:0016020	GO:0004871	GO:0016021	GO:0001525	GO:0004930
plpp5	GO:0016020	GO:0016021	GO:0016020	GO:0016021
ipo7	GO:0006606	GO:0008536	GO:0007165	GO:0016020	GO:0008565	GO:0005635	GO:0006886	GO:0005829	GO:0016021	GO:0006606	GO:0008536	GO:0007165	GO:0016020	GO:0008565	GO:0005635	GO:0006886	GO:0005829	GO:0016021
slc30a6	GO:0008324	GO:0006829	GO:0006811	GO:0006812	GO:0006810	GO:0005385	GO:0010043	GO:0061088	GO:0005794	GO:0016020	GO:0055085	GO:0016021	GO:0008324	GO:0006829	GO:0006811	GO:0006812	GO:0006810	GO:0005385	GO:0010043	GO:0061088	GO:0005794	GO:0016020	GO:0055085	GO:0016021
lef1	GO:1900052	GO:0008301	GO:0021979	GO:0060784	GO:0033336	GO:0021854	GO:0048747	GO:0048922	GO:0010628	GO:0033333	GO:0033334	GO:0048916	GO:0021879	GO:0048919	GO:0050769	GO:0048069	GO:0001569	GO:0032714	GO:0043154	GO:0030223	GO:0001837	GO:0032696	GO:0071866	GO:0030326	GO:0021943	GO:0048341	GO:0032713	GO:0002040	GO:0021861	GO:0035326	GO:0021873	GO:0016202	GO:0061153	GO:0045295	GO:0030509	GO:0003705	GO:0022008	GO:0070016	GO:0016055	GO:0043565	GO:0021542	GO:0030331	GO:0042100	GO:0071864	GO:0022407	GO:0046632	GO:0008013	GO:0005667	GO:0060325
prss16	GO:0005575	GO:0008236	GO:0008239	GO:0004185	GO:0006508
etv7	GO:0006355	GO:0000981	GO:0043565	GO:0006357	GO:0048821	GO:0003677	GO:0003700	GO:0005634
dock9b	GO:0007264	GO:0005085	GO:0007264	GO:0005085
mfap2	GO:0001527	GO:0048048	GO:0001568
llph	GO:0003674	GO:0005575	GO:0008150
plgrkt	GO:0003674	GO:0008150	GO:0016020	GO:0016021	GO:0003674	GO:0008150	GO:0016020	GO:0016021	GO:0003674	GO:0008150	GO:0016020	GO:0016021
c1qtnf4	GO:0003674	GO:0005575	GO:0008150
pagr1	GO:0007420	GO:0007420
eif4e1c	GO:0003743	GO:0003723	GO:0006413	GO:0006412	GO:0005737
birc6	GO:0009966	GO:0032465	GO:0006915	GO:0004842
aldh4a1	GO:0016620	GO:0010133	GO:0006560	GO:0008152	GO:0003842	GO:0006537	GO:0006561	GO:0055114	GO:0016491	GO:0004029	GO:0005759	GO:0005739
faimb	GO:0003674	GO:0005575	GO:0043066
chn1	GO:0051056	GO:0021623	GO:0001565	GO:0046872	GO:0007165	GO:0043547	GO:0035556	GO:0005096	GO:0005737
bcl2l10	GO:0051279	GO:0090504	GO:0007369	GO:0019722	GO:0016020	GO:0042981	GO:0005739	GO:0005515	GO:0016021	GO:0001756	GO:0043066
cetn3	GO:0005575	GO:0005509
rsph10b	GO:0003674	GO:0005575	GO:0008150
kdsr	GO:0008152	GO:0016491	GO:0016020	GO:0016021	GO:0008152	GO:0016491	GO:0016020	GO:0016021
scamp2	GO:0015031	GO:0016020	GO:0016021	GO:0015031	GO:0016020	GO:0016021	GO:0015031	GO:0016020	GO:0016021
ppp2r5ea	GO:0007165	GO:0000159	GO:0008601
acap3a	GO:0005096	GO:0005096
tsn	GO:0043565
tomm40	GO:0015266	GO:0005742	GO:0030150	GO:0005741	GO:0055085	GO:0015266	GO:0005742	GO:0030150	GO:0005741	GO:0055085	GO:0015266	GO:0005742	GO:0030150	GO:0005741	GO:0055085
mthfr	GO:0035999	GO:0006555	GO:0004489	GO:0004489	GO:0055114	GO:0016491	GO:0006730	GO:0035999	GO:0006555	GO:0004489	GO:0004489	GO:0055114	GO:0016491	GO:0006730
pwp1	GO:0003674	GO:0005575	GO:0008150
tnrc6b	GO:0000166	GO:0003676
e2f5	GO:0006351	GO:0051726	GO:0006355	GO:0005667	GO:0003677	GO:0003700	GO:0005634	GO:0006351	GO:0051726	GO:0006355	GO:0005667	GO:0003677	GO:0003700	GO:0005634
wasb	GO:2000601	GO:0030595	GO:1902622	GO:0048246	GO:0030593	GO:0007015	GO:0003779	GO:2000601	GO:0030595	GO:1902622	GO:0048246	GO:0030593	GO:0007015	GO:0003779
ulk2	GO:0005575	GO:0048814	GO:0021986	GO:0000166	GO:0004672	GO:0005524	GO:0006468	GO:0004674
si:ch211-121a2.4	GO:0016020	GO:0016021
kif1b	GO:0008298	GO:0048917	GO:1990535	GO:0048918	GO:0000166	GO:0030099	GO:0005524	GO:0030225	GO:0005874	GO:0005871	GO:0003777	GO:0007018	GO:0048675	GO:0008017	GO:0008298	GO:0048917	GO:1990535	GO:1990535	GO:0048918	GO:0000166	GO:0030099	GO:0005524	GO:0030225	GO:0005874	GO:0005871	GO:0003777	GO:0007018	GO:0048675	GO:0008017
pdlim7	GO:0003294	GO:0003190	GO:0031941	GO:0003143	GO:0046872	GO:0005856	GO:0048471	GO:0008270	GO:0015629	GO:0001947	GO:0005737	GO:0001756	GO:0033339
pym1	GO:0045727	GO:0000184	GO:0006417	GO:0005654	GO:0043022	GO:0035145	GO:0005730	GO:0005737	GO:0005634	GO:0045727	GO:0000184	GO:0000184	GO:0006417	GO:0005654	GO:0043022	GO:0035145	GO:0005730	GO:0005737	GO:0005634
hcrtr2	GO:0045187	GO:0022410	GO:0048512	GO:0030186	GO:0016499	GO:0016499	GO:0008188	GO:0032870	GO:1901652	GO:0042277	GO:0007186	GO:0007631	GO:0007631	GO:0016020	GO:0005887	GO:0016021	GO:0004930
fggy	GO:0052839	GO:0052813	GO:0052810	GO:0052671	GO:0052668	GO:0051734	GO:0043899	GO:0043771	GO:0042556	GO:0033785	GO:0018720	GO:0044605	GO:0052835	GO:0052811	GO:0052672	GO:0052669	GO:0008819	GO:0051735	GO:0043915	GO:0043798	GO:0042557	GO:0034071	GO:0019914	GO:0052836	GO:0052812	GO:0052673	GO:0052670	GO:0010276	GO:0008443	GO:0043841	GO:0043743	GO:0035004	GO:0032942	GO:0016307	GO:0008607	GO:0016740	GO:0051731	GO:0016773	GO:0016538	GO:0016301	GO:0005975	GO:0016310	GO:0005737
synm	GO:0005882	GO:0005198
nlgn1	GO:0060076	GO:0050808	GO:0002040	GO:0042043	GO:0097104	GO:0097105	GO:0048488	GO:0050804	GO:0007158	GO:0045202	GO:0016020	GO:0007155	GO:0005887	GO:0009986	GO:0004872	GO:0016021
clcn2a	GO:0005247	GO:0005216	GO:0006821	GO:0006811	GO:0030054	GO:0006810	GO:0005254	GO:0005622	GO:0016020	GO:0055085	GO:0016021
foxn1	GO:0048538	GO:0006351	GO:0000976	GO:0009653	GO:0030154	GO:0006355	GO:0000981	GO:0043565	GO:0003677	GO:0003700	GO:0005634
gpr84	GO:0008528	GO:0007186	GO:0032496	GO:0016020	GO:0007218	GO:0005887	GO:0016021	GO:0004930	GO:0007200
zgc:152863	GO:0003674	GO:0005575	GO:0008150
trmo	GO:0003674	GO:0005575	GO:0008150
ttc33	GO:0005575	GO:0008150
wwtr1	GO:0001501	GO:0001822
cmtr2	GO:0097310	GO:0004483	GO:0016740	GO:0006370	GO:0008168	GO:0032259	GO:0006397	GO:0016020	GO:0016021	GO:0005737	GO:0005634
sf3b4	GO:0000166	GO:0003676
tspan11	GO:0007166	GO:0016020	GO:0005887	GO:0016021
aar2	GO:0003674	GO:0005575	GO:0000244	GO:0003674	GO:0005575	GO:0000244
ncoa2	GO:0030375	GO:0030851	GO:0046983	GO:0048511	GO:0006351	GO:0004402	GO:0030374	GO:0030374	GO:0035257	GO:0032870	GO:0016922	GO:0046966	GO:0003713	GO:0007275	GO:0006355	GO:0006355	GO:0045944	GO:0060215	GO:0005634	GO:0005634	GO:0005634	GO:0043009	GO:0030375	GO:0030851	GO:0046983	GO:0048511	GO:0006351	GO:0004402	GO:0030374	GO:0030374	GO:0035257	GO:0032870	GO:0016922	GO:0046966	GO:0003713	GO:0007275	GO:0006355	GO:0006355	GO:0045944	GO:0060215	GO:0005634	GO:0005634	GO:0005634	GO:0043009
b3galt2	GO:0008378	GO:0016740	GO:0006486	GO:0016757	GO:0005794	GO:0016020	GO:0016021
cacng6a	GO:0006816	GO:0016020	GO:0016021
apopt1	GO:0090200	GO:0097193	GO:0043280	GO:0005739
lyar	GO:0005575
runx1	GO:0098508	GO:0045660	GO:0045637	GO:0045658	GO:0010628	GO:0010628	GO:0001568	GO:0060216	GO:0035162	GO:0030099	GO:0030099	GO:0005524	GO:0030097	GO:0030097	GO:0045595	GO:0001503	GO:0007399	GO:0006355	GO:0030182	GO:0000981	GO:0043565	GO:0003677	GO:0002062	GO:0003700	GO:0005634
vkorc1	GO:0016020	GO:0016021
ttll3	GO:0070737	GO:0043774	GO:0070739	GO:0043773	GO:0008766	GO:0070735	GO:0018169	GO:0070736	GO:0070740	GO:0018094	GO:0070738	GO:0042995	GO:0016874	GO:0000166	GO:0006464	GO:0005524	GO:0035082	GO:0005930	GO:0015630	GO:0005856	GO:0005874	GO:0005929	GO:0003341	GO:0005737
nfatc3b	GO:0006355	GO:0003677	GO:0003700	GO:0005634
arntl2	GO:0046983	GO:0009648	GO:0009416	GO:0006351	GO:0007623	GO:0006355	GO:0005667	GO:0005515	GO:0005737	GO:0003700	GO:0005634
mrps24	GO:0030529	GO:0032543	GO:0005761	GO:0005840	GO:0005763	GO:0006412	GO:0005739	GO:0003735	GO:0003735
n4bp2	GO:0005575
ddx24	GO:0004386	GO:0000166	GO:0005524	GO:0003676	GO:0016787	GO:0004004	GO:0010501
epcam	GO:0002009	GO:0055113	GO:0001889	GO:0016337	GO:0016323	GO:0016020	GO:0048471	GO:0005886	GO:0016021
alg12	GO:0000009	GO:0006488	GO:0000030	GO:0016757	GO:0016020	GO:0006487	GO:0005783	GO:0016021
slc35b2	GO:0042476	GO:0030166	GO:0006024	GO:0006810	GO:0030198	GO:0001501	GO:0001503	GO:0031290	GO:0016020	GO:0055085	GO:0016021	GO:0051216	GO:0001649
sae1	GO:0061484	GO:0008641	GO:0008022	GO:0016874	GO:0060216	GO:0006464	GO:0019948	GO:0019948	GO:0007346	GO:0005829	GO:0016925	GO:0016925	GO:0016925	GO:0005634	GO:0005634
copz1	GO:0030117	GO:0015031	GO:0002088	GO:0006810	GO:0016020	GO:0016192	GO:0006886
ahcyl1	GO:0048598	GO:0004013	GO:0016787	GO:0033353	GO:0006730	GO:0005829	GO:0009953	GO:0009953	GO:0048598	GO:0004013	GO:0016787	GO:0033353	GO:0006730	GO:0005829	GO:0009953
gdpgp1	GO:0016740	GO:0000166	GO:0016779	GO:0080048	GO:0006006	GO:0016787	GO:0005085	GO:0005737
trabd	GO:0003674	GO:0005575	GO:0008150	GO:0003674	GO:0005575	GO:0008150
hyal1	GO:0004415	GO:0016798	GO:0008152	GO:0003824	GO:0016787	GO:0005975
kif1aa	GO:0000166	GO:0005524	GO:0005874	GO:0030705	GO:0005871	GO:0003777	GO:0007018	GO:0008017	GO:0016887	GO:0000166	GO:0005524	GO:0005874	GO:0030705	GO:0005871	GO:0003777	GO:0007018	GO:0008017	GO:0016887
dedd1	GO:0042981
ostf1	GO:0005737	GO:0005737
pphln1	GO:0003674	GO:0005575	GO:0008150
aco1	GO:0010040	GO:0003994	GO:0008152	GO:0016829	GO:0046872	GO:0051536	GO:0051539	GO:0006879
abi3a	GO:0008150	GO:0005737
cd209	GO:0002468	GO:0002286	GO:0016020	GO:0009986	GO:0002250	GO:0016021
fam69aa	GO:0003674	GO:0008150	GO:0016020	GO:0005789	GO:0005783	GO:0016021
phb	GO:0016020
pck2	GO:0004613	GO:0004611	GO:0017076	GO:0006094	GO:0005525
gltpd2	GO:0017089	GO:0051861	GO:0046836	GO:0005737
rnf2	GO:0070737	GO:0043774	GO:0070739	GO:0043773	GO:0008766	GO:0070735	GO:0018169	GO:0035102	GO:0036353	GO:0070736	GO:0071339	GO:1902254	GO:0070740	GO:0070738	GO:0016604	GO:0048701	GO:0000278	GO:0060042	GO:0016874	GO:0006351	GO:0046872	GO:0009948	GO:0032330	GO:0006355	GO:0008270	GO:0000122	GO:0003682	GO:0005634	GO:0033339
cldnk	GO:0008150	GO:0030054	GO:0005923	GO:0016020	GO:0005198	GO:0005886	GO:0016021
scg3	GO:0030658	GO:0031410	GO:0031410	GO:0005576	GO:0016020
tsta3	GO:0050577	GO:0005575	GO:0050662	GO:0042351	GO:0003824
tiparp	GO:0005575	GO:0046872	GO:0003950	GO:0071466	GO:0005575	GO:0046872	GO:0003950	GO:0071466
b3gnt7	GO:0008378	GO:0016740	GO:0006486	GO:0016757	GO:0005794	GO:0016020	GO:0016021	GO:0008378	GO:0016740	GO:0006486	GO:0016757	GO:0005794	GO:0016020	GO:0016021
pde12	GO:0003674	GO:0005575	GO:0008150
ctsa	GO:0005575	GO:0004180	GO:0008233	GO:0016787	GO:0004185	GO:0051603	GO:0006508
lasp1	GO:0046872	GO:0008270	GO:0046872	GO:0008270
mfn1b	GO:0005525	GO:0008053	GO:0005741	GO:0003924	GO:0016021	GO:0005525	GO:0008053	GO:0005741	GO:0003924	GO:0016021	GO:0005525	GO:0008053	GO:0005741	GO:0003924	GO:0016021
sulf1	GO:0008484	GO:2000290	GO:0048885	GO:0021910	GO:0048070	GO:0008152	GO:0001944	GO:0008015	GO:0003824	GO:0005794	GO:0005509	GO:0009986	GO:0005783	GO:0001570	GO:0001756	GO:0008484	GO:2000290	GO:0048885	GO:0021910	GO:0048070	GO:0008152	GO:0001944	GO:0008015	GO:0003824	GO:0005794	GO:0005509	GO:0009986	GO:0005783	GO:0001570	GO:0001756
f7	GO:0007596	GO:0008236	GO:0008233	GO:0016787	GO:0005576	GO:0005509	GO:0006508	GO:0004252
si:dkey-13n15.2	GO:0030127	GO:0015031	GO:0006810	GO:0006888	GO:0008270	GO:0006886
scly	GO:0005575	GO:0003824
pole	GO:0016740	GO:0000166	GO:0016779	GO:0003676	GO:0003887	GO:0008408	GO:0006260	GO:0008270	GO:0003677	GO:0005634
sult2st1	GO:0004394	GO:0050698	GO:0019111	GO:0018725	GO:0018722	GO:0016232	GO:0051922	GO:0034930	GO:0018726	GO:0018723	GO:0080131	GO:0050694	GO:0018727	GO:0018724	GO:0018721	GO:0001537	GO:0016783	GO:0016740	GO:0017095	GO:0001517	GO:0008146	GO:0008146	GO:0004394	GO:0050698	GO:0019111	GO:0018725	GO:0018722	GO:0016232	GO:0051922	GO:0034930	GO:0018726	GO:0018723	GO:0080131	GO:0050694	GO:0018727	GO:0018724	GO:0018721	GO:0001537	GO:0016783	GO:0016740	GO:0017095	GO:0001517	GO:0008146	GO:0008146
zbtb10	GO:0046872	GO:0003676
pik3r6	GO:0046935	GO:0005944
rab11al	GO:0015031	GO:0000166	GO:0007264	GO:0005525	GO:0032402	GO:0055037	GO:0006887
fbxl5	GO:0005506	GO:0055072	GO:0046872	GO:0048471	GO:0019005	GO:0031146	GO:0016567	GO:0005737
dnajc22	GO:0016020	GO:0016021
draxin	GO:0021516	GO:0021516	GO:0021528	GO:0021528	GO:0030900	GO:0030900	GO:0007417	GO:0005576	GO:0005576	GO:0090090	GO:0007275	GO:0016055	GO:0030182	GO:0005515	GO:0007411	GO:0007411	GO:0021516	GO:0021528	GO:0030900	GO:0007417	GO:0005576	GO:0090090	GO:0007275	GO:0016055	GO:0030182	GO:0005515	GO:0007411
nsmce4a	GO:0030915	GO:0006281	GO:0005634
csk	GO:0060027	GO:0004713	GO:0016740	GO:0000166	GO:0001817	GO:0004672	GO:0005524	GO:0060368	GO:0016301	GO:0034332	GO:0031234	GO:0038083	GO:0004715	GO:0007169	GO:0005102	GO:0006468	GO:0016310	GO:0016477	GO:0045087	GO:0030154	GO:0042127
ppil6	GO:0000413	GO:0005575	GO:0016853	GO:0006457	GO:0003755	GO:0003755
mrpl22	GO:0015934	GO:0030529	GO:0005762	GO:0005840	GO:0006412	GO:0003735	GO:0003735
lin54	GO:0007049	GO:0006351	GO:0006355	GO:0003677	GO:0005634	GO:0007049	GO:0006351	GO:0006355	GO:0003677	GO:0005634
kctd17	GO:0051260
notch2	GO:0050793	GO:0060351	GO:0001946	GO:0007219	GO:0001944	GO:0042246	GO:0001889	GO:0005509	GO:0007275	GO:0016020	GO:0030154	GO:0060325	GO:0016021	GO:0050793	GO:0060351	GO:0001946	GO:0007219	GO:0001944	GO:0042246	GO:0001889	GO:0005509	GO:0007275	GO:0016020	GO:0030154	GO:0060325	GO:0016021
wdr36	GO:0032040	GO:0006364	GO:0005730	GO:0005737
ltn1	GO:0046872	GO:0008270
ccdc126	GO:0030144	GO:0006487	GO:0030144	GO:0006487
hoxb6a	GO:0006351	GO:0007275	GO:0006355	GO:0043565	GO:0003677	GO:0003700	GO:0005634
aifm1	GO:0046983	GO:0045454	GO:0050660	GO:0055114	GO:0016491	GO:0016020	GO:0016021	GO:0046983	GO:0045454	GO:0050660	GO:0055114	GO:0016491	GO:0016020	GO:0016021
prrg3	GO:0005576	GO:0005509	GO:0016020	GO:0016021
hoxc8a	GO:0031017	GO:0006351	GO:0031018	GO:0007275	GO:0006355	GO:0043565	GO:0035118	GO:0003677	GO:0003700	GO:0005634
hoxc3a	GO:0007275	GO:0006355	GO:0043565	GO:0003677	GO:0005634	GO:0007275	GO:0006355	GO:0043565	GO:0003677	GO:0005634
myof	GO:0007520	GO:0016020	GO:0016021
gar1	GO:0060216	GO:0060216	GO:0031429	GO:0030529	GO:0001522	GO:0003723	GO:0006364	GO:0006364	GO:0042254	GO:0005634	GO:0060216	GO:0031429	GO:0030529	GO:0001522	GO:0003723	GO:0006364	GO:0042254	GO:0005634
dytn	GO:0008150	GO:0046872	GO:0016020	GO:0008270	GO:0005886
cldn19	GO:0008150	GO:0030054	GO:0005923	GO:0016020	GO:0005198	GO:0005886	GO:0016021
kif1c	GO:0000166	GO:0005524	GO:0005874	GO:0030705	GO:0005871	GO:0003777	GO:0007018	GO:0008017	GO:0016887
znf319	GO:0046872	GO:0003676
pck1	GO:0004613	GO:0004611	GO:0017076	GO:0016740	GO:0009749	GO:0006094	GO:0005525	GO:0016301	GO:0016310
nrxn1b	GO:0046872	GO:0016020	GO:0007155	GO:0042734	GO:0016021	GO:0046872	GO:0016020	GO:0007155	GO:0042734	GO:0016021
rbm4.3	GO:0005575	GO:0000166	GO:0004672	GO:0005524	GO:0003676	GO:0006468
acap2	GO:0005096
cldn11b	GO:0030054	GO:0005923	GO:0016020	GO:0005198	GO:0005886	GO:0016021	GO:0030054	GO:0005923	GO:0016020	GO:0005198	GO:0005886	GO:0016021
aldh1l2	GO:0009258	GO:0016742	GO:0016620	GO:0009058	GO:0008152	GO:0016155	GO:0008168	GO:0003824	GO:0055114	GO:0016491	GO:0019145	GO:0047105	GO:0006730	GO:0005737
trmt44	GO:0005575	GO:0046872	GO:0008168	GO:0016300	GO:0005575	GO:0046872	GO:0008168	GO:0016300
fam169aa	GO:0003674	GO:0005575	GO:0008150
hmp19	GO:0032051	GO:0048268	GO:0007212	GO:0016020	GO:0016021
armc1l	GO:0030001	GO:0005575	GO:0046872	GO:0030001	GO:0005575	GO:0046872
rtf1	GO:0016570	GO:0006352	GO:0016593	GO:0036342	GO:0043473	GO:0006368	GO:0003677	GO:0014032	GO:0014032	GO:0005634	GO:0005634	GO:0001756	GO:0001756	GO:0007507
mrpl55	GO:0003674	GO:0008150
phactr3a	GO:0005575	GO:0008150	GO:0008157	GO:0008599	GO:0003779
msh6	GO:0032137	GO:0005524	GO:0030983	GO:0043570	GO:0045190	GO:0032138	GO:0009411	GO:0016446	GO:0008630	GO:0006298	GO:0032301	GO:0045910	GO:0000400	GO:0003690	GO:0003684	GO:0003677
irf2bp2b	GO:0006351	GO:0046872	GO:0006355	GO:0005634
dab2ipa	GO:0038026	GO:0030948	GO:0016525	GO:0008285	GO:0007165	GO:0043087	GO:0046580	GO:0005096	GO:0031235	GO:0005737	GO:0043065	GO:0038026	GO:0030948	GO:0016525	GO:0008285	GO:0007165	GO:0043087	GO:0046580	GO:0005096	GO:0031235	GO:0005737	GO:0043065
mboat2b	GO:0003674	GO:0008150	GO:0016020	GO:0016021	GO:0003674	GO:0008150	GO:0016020	GO:0016021	GO:0003674	GO:0008150	GO:0016020	GO:0016021
lrrc6	GO:0003351	GO:0060027	GO:0042995	GO:0003143	GO:0060294	GO:0044458	GO:0005929	GO:0042384	GO:0005515	GO:0007368	GO:0003146	GO:0001947	GO:0005737	GO:0009953	GO:0048793	GO:0003351	GO:0060027	GO:0042995	GO:0003143	GO:0060294	GO:0044458	GO:0005929	GO:0042384	GO:0005515	GO:0007368	GO:0003146	GO:0001947	GO:0005737	GO:0009953	GO:0048793
eme1	GO:0004518	GO:0003677	GO:0004518	GO:0003677	GO:0004518	GO:0003677	GO:0004518	GO:0003677
emc2	GO:0008150	GO:0072546	GO:0005737	GO:0005634
pgm2l1	GO:0071704	GO:0016868	GO:0047933	GO:0005975	GO:0005829
slc39a1	GO:0030001	GO:0046873	GO:0006829	GO:0006829	GO:0006829	GO:0006811	GO:0071577	GO:0071577	GO:0006810	GO:0005385	GO:0005385	GO:0016020	GO:0008270	GO:0005886	GO:0005886	GO:0055085	GO:0016021
ccdc150	GO:0016020	GO:0016021
zfand5b	GO:0046872	GO:0008270	GO:0003677
recql	GO:0043140	GO:0008026	GO:0005575	GO:0004386	GO:0000166	GO:0005524	GO:0003676	GO:0006310	GO:0016787	GO:0006260	GO:0006281	GO:0043140	GO:0008026	GO:0005575	GO:0004386	GO:0000166	GO:0005524	GO:0003676	GO:0006310	GO:0016787	GO:0006260	GO:0006281
tmem178b	GO:0008150	GO:0016020	GO:0016021
hhipl1	GO:0016901	GO:0005044	GO:0048038	GO:0003824	GO:0005975	GO:0016020	GO:0016021	GO:0005737
slc9b2	GO:0015299	GO:0006812	GO:0006810	GO:0016020	GO:0055085	GO:0016021
bcl9l	GO:0003674	GO:0036342	GO:0048368	GO:0006351	GO:0007275	GO:0006355	GO:0005634	GO:0003674	GO:0036342	GO:0048368	GO:0006351	GO:0007275	GO:0006355	GO:0005634
xpnpep1	GO:0005575	GO:0008233	GO:0046872	GO:0016787	GO:0004177	GO:0006508	GO:0005575	GO:0008233	GO:0046872	GO:0016787	GO:0004177	GO:0006508
foxo1a	GO:0006351	GO:0009653	GO:0030154	GO:0006355	GO:0000981	GO:0043565	GO:0003677	GO:0003700	GO:0005634	GO:0005634
timm10b	GO:0015031	GO:0046872	GO:0006810	GO:0042719	GO:0005743	GO:0016020	GO:0005739
rps25	GO:0030529	GO:0005840	GO:0030529	GO:0005840
mst1	GO:0030282	GO:0006954	GO:0006508	GO:0004252
jmjd7	GO:0003674	GO:0005575	GO:0008150
ttc26	GO:0008594	GO:0039023	GO:0035845	GO:0042995	GO:0015031	GO:0007224	GO:0006810	GO:0005929	GO:0030992	GO:0042384	GO:0042384	GO:0042073
fan1	GO:0004528	GO:0070336	GO:0033683	GO:0017108	GO:0004527	GO:0004518	GO:0016788	GO:0008409	GO:0036297	GO:0046872	GO:0016787	GO:0004519	GO:0043130	GO:0006974	GO:0000724	GO:0006281	GO:0005634
nudt4b	GO:0005575	GO:0016787
thumpd2	GO:0003723
mapk15	GO:0004707	GO:0016740	GO:0000166	GO:0004672	GO:0005524	GO:0016301	GO:0006468	GO:0016310	GO:0004674
dhh	GO:0016539	GO:0008233	GO:0046872	GO:0016787	GO:0007154	GO:0005576	GO:0007275	GO:0016020	GO:0007267	GO:0006508	GO:0005886	GO:0005615
ythdc1	GO:0003674	GO:0005575	GO:0008150
hes2.1	GO:0046983
pars2	GO:0006433	GO:0004827	GO:0006418	GO:0004812	GO:0016874	GO:0000166	GO:0005524	GO:0005737
efhc2	GO:0005575	GO:0008150	GO:0005509	GO:0005575	GO:0008150	GO:0005509
galnt13	GO:0052824	GO:0052640	GO:0035496	GO:0008755	GO:0000033	GO:0000026	GO:0019187	GO:0018717	GO:0001962	GO:0052757	GO:0052639	GO:0045140	GO:0033556	GO:0019112	GO:0018716	GO:0016759	GO:0052641	GO:0052638	GO:0008921	GO:0080062	GO:0042283	GO:0031278	GO:0018718	GO:0018715	GO:0004583	GO:0046920	GO:0003980	GO:0004576	GO:0008376	GO:0008375	GO:0008378	GO:0046921	GO:0004376	GO:0000009	GO:0008417	GO:0016740	GO:0006486	GO:0042281	GO:0046527	GO:0030246	GO:0000030	GO:0016757	GO:0005794	GO:0000139	GO:0016020	GO:0016021
si:dkey-202l22.3	GO:0004983	GO:0007165	GO:0007186	GO:0016020	GO:0004871	GO:0016021	GO:0004930
mfi2	GO:0006811	GO:0055072	GO:0046872	GO:0006810	GO:0005576	GO:0005615
si:dkey-16i5.8	GO:0016020	GO:0016021
slc38a10	GO:0015171	GO:0003333	GO:0016020	GO:0016021	GO:0015171	GO:0003333	GO:0016020	GO:0016021
rnls	GO:0005575	GO:0055114	GO:0016491
eif5	GO:0005575	GO:0003743	GO:0006413	GO:0006412	GO:0005575	GO:0003743	GO:0006413	GO:0006412	GO:0005575	GO:0003743	GO:0006413	GO:0006412	GO:0005575	GO:0003743	GO:0006413	GO:0006412
alg8	GO:0016758	GO:0016740	GO:0042281	GO:0046527	GO:0006490	GO:0016020	GO:0005789	GO:0005789	GO:0006487	GO:0006487	GO:0005783	GO:0016021
vti1a	GO:0006810	GO:0005794	GO:0016020	GO:0016192	GO:0005484	GO:0000149	GO:0006886	GO:0016021
pdrg1	GO:0051082	GO:0016272	GO:0006457	GO:0051082	GO:0016272	GO:0006457
slc25a14	GO:0006839	GO:0031966	GO:0006810	GO:0016020	GO:0006412	GO:0003735	GO:0016021	GO:0006839	GO:0031966	GO:0006810	GO:0016020	GO:0006412	GO:0003735	GO:0016021
si:dkey-56f14.7	GO:0016477	GO:0030036	GO:0006909	GO:0016477	GO:0030036	GO:0006909
krr1	GO:0030529	GO:0003676	GO:0003723	GO:0032040	GO:0006364	GO:0005730	GO:0042254	GO:0005634
pcid2	GO:0005575
cops8	GO:0003674	GO:0008150	GO:0008180	GO:0005737	GO:0005634
zc3h7b	GO:0046872
slc6a2	GO:0005328	GO:0015293	GO:0005333	GO:0015874	GO:0006836	GO:0006810	GO:0043005	GO:0016020	GO:0005887	GO:0016021
fam73b	GO:0016020	GO:0016021
epdl1	GO:0007160	GO:0005576	GO:0005509
sdhaf1	GO:0003674	GO:0005575	GO:0008150
mrpl28	GO:0030529	GO:0005762	GO:0005840	GO:0003735	GO:0003735
kcnab1b	GO:0006813	GO:0005249	GO:0055085	GO:0016021	GO:0005737
pigs	GO:0003674	GO:0042765	GO:0016255	GO:0016020	GO:0016021
znf839	GO:0046872
cideb	GO:0005811	GO:0005622	GO:0006915	GO:0042981
ppp1r3da	GO:0003674	GO:0005575	GO:0008150
tspan4b	GO:0003674	GO:0007166	GO:0016020	GO:0005887	GO:0016021
dusp11	GO:0016311	GO:0005575	GO:0006470	GO:0008138	GO:0004725	GO:0016787	GO:0016791
birc5a	GO:0045766	GO:1990001	GO:0043523	GO:0009966	GO:0004869	GO:0022008	GO:0005876	GO:0007346	GO:0090307	GO:0048514	GO:0030182	GO:0004842	GO:0001570	GO:0001525	GO:0005634	GO:0043066	GO:0007507
cmklr1	GO:0007165	GO:0007186	GO:0016020	GO:0004871	GO:0016021	GO:0004930	GO:0007165	GO:0007186	GO:0016020	GO:0004871	GO:0016021	GO:0004930
asns	GO:0006529	GO:0006529	GO:0006541	GO:0004066	GO:0004066	GO:0042803	GO:0005829	GO:0006529	GO:0006529	GO:0006541	GO:0004066	GO:0004066	GO:0042803	GO:0005829
gdap2	GO:0003674	GO:0005575	GO:0003674	GO:0005575
si:dkey-6n6.2	GO:0016787	GO:0044715
sesn1	GO:1901031	GO:0003674	GO:0007368	GO:0005634	GO:1901031	GO:0003674	GO:0007368	GO:0005634	GO:1901031	GO:0003674	GO:0007368	GO:0005634	GO:1901031	GO:0003674	GO:0007368	GO:0005634
si:dkey-229b18.3	GO:0046872	GO:0003676	GO:0000977	GO:0003700
prkaa2	GO:0000166	GO:0031588	GO:0035404	GO:0004679	GO:0004672	GO:0005524	GO:0042149	GO:0035174	GO:0006468	GO:0035556	GO:0032007	GO:0005737
serinc2l	GO:0006658	GO:0015825	GO:0006665	GO:0015194	GO:0016020	GO:0016021
clcn4	GO:0005247	GO:0005216	GO:0006821	GO:0006811	GO:0006810	GO:0016020	GO:0055085	GO:0016021
fkbp14	GO:0005509	GO:0005789	GO:0061077	GO:0006457	GO:0003755	GO:0005528
pbx4	GO:0031061	GO:0030901	GO:0048701	GO:0003007	GO:0030902	GO:0035066	GO:0031060	GO:0055007	GO:0048741	GO:0007420	GO:0048666	GO:0060059	GO:0006355	GO:0006355	GO:0030182	GO:0043565	GO:0005667	GO:0005515	GO:0045944	GO:0001764	GO:0031016	GO:0003677	GO:0003677	GO:0001755	GO:0003700	GO:0003700	GO:0005634	GO:0005634	GO:0045893	GO:0007411
ncapd3	GO:0051304	GO:0000799	GO:0000799	GO:0007076	GO:0007076	GO:0042393	GO:0010032	GO:0000779	GO:0003682
hic2	GO:0006351	GO:0046872	GO:0003676	GO:0006355	GO:0003677	GO:0005634
her15.1	GO:0046983	GO:0007219	GO:0007420	GO:0001654	GO:0001756
mus81	GO:0004518	GO:0006259	GO:0046872	GO:0006310	GO:0016787	GO:0004519	GO:0006974	GO:0006281	GO:0003677	GO:0005634	GO:0004518	GO:0006259	GO:0046872	GO:0006310	GO:0016787	GO:0004519	GO:0006974	GO:0006281	GO:0003677	GO:0005634	GO:0004518	GO:0006259	GO:0046872	GO:0006310	GO:0016787	GO:0004519	GO:0006974	GO:0006281	GO:0003677	GO:0005634
cd2bp2	GO:0005682	GO:0005682	GO:0005682
ttr	GO:0070324	GO:0042572	GO:0070327	GO:0005179	GO:0005576	GO:0070324	GO:0042572	GO:0070327	GO:0005179	GO:0005576
tmem51a	GO:0003674	GO:0008150	GO:0016020	GO:0016021
camta1a	GO:0001077	GO:0043565	GO:0003677	GO:0005634
polb	GO:0034061	GO:0071897	GO:0016829	GO:0016829	GO:0016740	GO:0016779	GO:0046872	GO:0003887	GO:0003887	GO:0003887	GO:0016020	GO:0006974	GO:0006260	GO:0006284	GO:0006281	GO:0016021	GO:0003677	GO:0005737	GO:0005737	GO:0005634	GO:0034061	GO:0071897	GO:0016829	GO:0016829	GO:0016740	GO:0016779	GO:0046872	GO:0003887	GO:0003887	GO:0003887	GO:0016020	GO:0006974	GO:0006260	GO:0006284	GO:0006281	GO:0016021	GO:0003677	GO:0005737	GO:0005737	GO:0005634
plekha8	GO:0017089	GO:0051861	GO:0046836	GO:0015031	GO:0006810	GO:0005794	GO:0016020	GO:0005737
slc2a1a	GO:0001885	GO:0061300	GO:0002040	GO:0008643	GO:0046323	GO:0046323	GO:0005355	GO:0005215	GO:0006810	GO:0022891	GO:0022857	GO:0016020	GO:0005886	GO:0055085	GO:0016021	GO:0043066
cd40	GO:0035666	GO:0042615	GO:0009897	GO:0032496	GO:0005031	GO:0043410	GO:0007275	GO:0097190	GO:0006954	GO:0006955	GO:0016020	GO:0005887	GO:0042981	GO:0042127	GO:0016021
sp5l	GO:0048332	GO:0036342	GO:0030903	GO:0030902	GO:0046872	GO:0003676	GO:0007498	GO:0006355	GO:0016055	GO:0001707	GO:0009952
cdh6	GO:0060042	GO:0007156	GO:0005509	GO:0016020	GO:0007155	GO:0005886	GO:0016021	GO:0048793	GO:0060042	GO:0007156	GO:0005509	GO:0016020	GO:0007155	GO:0005886	GO:0016021	GO:0048793
shcbp1	GO:0003674	GO:0005575	GO:0008150
brca2	GO:0007530	GO:0008585	GO:0051276	GO:0051298	GO:0007283	GO:0043015	GO:0000724	GO:0000724	GO:0005813	GO:0006355	GO:0006281	GO:0003697	GO:0005634
podxl	GO:0035775	GO:0042995	GO:0016477	GO:0016020	GO:0007155	GO:0022407	GO:0005886	GO:0016324	GO:0016021
fzd3a	GO:0071679	GO:0071679	GO:0021754	GO:0007166	GO:0035567	GO:0004888	GO:0007275	GO:0016020	GO:0016055	GO:0060070	GO:0017147	GO:0042813	GO:0042813	GO:0016021	GO:0016021	GO:0004930	GO:0071679	GO:0071679	GO:0021754	GO:0007166	GO:0035567	GO:0004888	GO:0007275	GO:0016020	GO:0016055	GO:0060070	GO:0017147	GO:0042813	GO:0042813	GO:0016021	GO:0016021	GO:0004930
hoxb10a	GO:0006351	GO:0007275	GO:0006355	GO:0043565	GO:0003677	GO:0005634
cd63	GO:0035188	GO:0007166	GO:0016020	GO:0005887	GO:0016021
mrpl13	GO:0030529	GO:0005840	GO:0005840	GO:0006412	GO:0006412	GO:0003729	GO:0003735	GO:0003735
per2	GO:0043153	GO:0009648	GO:0016525	GO:0042753	GO:0009416	GO:0009416	GO:0045475	GO:0042542	GO:0009411	GO:0003682	GO:0043153	GO:0009648	GO:0016525	GO:0042753	GO:0009416	GO:0009416	GO:0045475	GO:0042542	GO:0009411	GO:0003682	GO:0043153	GO:0009648	GO:0016525	GO:0042753	GO:0009416	GO:0045475	GO:0042542	GO:0009411	GO:0003682
hnf4g	GO:0043401	GO:0006351	GO:0046872	GO:0003707	GO:0006355	GO:0008270	GO:0043565	GO:0003677	GO:0003700	GO:0005634	GO:0043401	GO:0006351	GO:0046872	GO:0003707	GO:0006355	GO:0008270	GO:0043565	GO:0003677	GO:0003700	GO:0005634	GO:0043401	GO:0006351	GO:0046872	GO:0003707	GO:0006355	GO:0008270	GO:0043565	GO:0003677	GO:0003700	GO:0005634
eif3eb	GO:0016282	GO:0001731	GO:0033290	GO:0003743	GO:0003743	GO:0003743	GO:0005852	GO:0005852	GO:0005852	GO:0006413	GO:0006413	GO:0006412	GO:0006446	GO:0005737	GO:0005634	GO:0005634	GO:0016282	GO:0001731	GO:0033290	GO:0003743	GO:0003743	GO:0003743	GO:0005852	GO:0005852	GO:0005852	GO:0006413	GO:0006413	GO:0006412	GO:0006446	GO:0005737	GO:0005634	GO:0005634	GO:0016282	GO:0001731	GO:0033290	GO:0003743	GO:0005852	GO:0006413	GO:0006412	GO:0006446	GO:0005737	GO:0005634
robo1	GO:0003262	GO:0016020	GO:0016021	GO:0007411	GO:0007411	GO:0003262	GO:0016020	GO:0016021	GO:0007411	GO:0007411
mylpfa	GO:0005509	GO:0005509
pth1b	GO:0031856	GO:0006874	GO:0005179	GO:0005179	GO:0005576	GO:0005576	GO:0007267	GO:0005615
rbx1	GO:0043224	GO:0080008	GO:0046872	GO:0097602	GO:0031463	GO:0045116	GO:0019788	GO:0031467	GO:0031462	GO:0061630	GO:0031146	GO:0008270	GO:0042787	GO:0043224	GO:0080008	GO:0046872	GO:0097602	GO:0031463	GO:0045116	GO:0019788	GO:0031467	GO:0031462	GO:0061630	GO:0031146	GO:0008270	GO:0042787
fdxacb1	GO:0005524	GO:0004826	GO:0070475	GO:0070042	GO:0000049	GO:0008033	GO:0006432	GO:0000287	GO:0005737
psd2	GO:0032012	GO:0061053	GO:0008345	GO:0005086	GO:0007507
kif15	GO:0000166	GO:0005524	GO:0005874	GO:0005871	GO:0003777	GO:0007018	GO:0008017	GO:0016887
atg13	GO:0034497	GO:0006914	GO:1990316	GO:1990316	GO:0000407	GO:0019898	GO:0019887	GO:0032147	GO:0044804	GO:0006995	GO:0000422	GO:0000045	GO:0019901	GO:0005829	GO:0005737
uggt1	GO:0003980	GO:0006486
ambp	GO:0036094	GO:0005576	GO:0004867
fgf12b	GO:0005575	GO:0008543	GO:0005102	GO:0008083	GO:0005575	GO:0008543	GO:0005102	GO:0008083
rtcb	GO:0008452	GO:0006388	GO:0003972	GO:0016874	GO:0000166	GO:0072669	GO:0005524	GO:0046872	GO:0008033	GO:0006396	GO:0005737	GO:0005634
htra1b	GO:0019838	GO:0008236	GO:0005520	GO:0008233	GO:0016787	GO:0001558	GO:0005576	GO:0006508	GO:0004252	GO:0005829	GO:0005737
slc2a8	GO:0035428	GO:0008643	GO:0046323	GO:0005351	GO:0005355	GO:0005215	GO:0006810	GO:0022891	GO:0022857	GO:0016020	GO:0005887	GO:0055085	GO:0016021
cds1	GO:0016772	GO:0016740	GO:0016779	GO:0016020	GO:0004605	GO:0004605	GO:0006655	GO:0016024	GO:0016024	GO:0005789	GO:0070374	GO:0016021	GO:0001525	GO:0001525
tspan15	GO:0003674	GO:0090002	GO:0007166	GO:0045747	GO:0016020	GO:0005887	GO:0016021
slc6a5	GO:0005328	GO:0015293	GO:0036233	GO:0015375	GO:0006836	GO:0006810	GO:0016020	GO:0060012	GO:0005887	GO:0016021
foxl2	GO:0009653	GO:0030154	GO:0006355	GO:0000981	GO:0043565	GO:0003677	GO:0003700	GO:0005634	GO:0009653	GO:0030154	GO:0006355	GO:0000981	GO:0043565	GO:0003677	GO:0003700	GO:0005634
aurkb	GO:0031577	GO:0002903	GO:0009838	GO:0032466	GO:0007049	GO:0016740	GO:0005694	GO:0000166	GO:0007067	GO:0004672	GO:0000780	GO:0004712	GO:0005524	GO:0032467	GO:0046872	GO:0000281	GO:0051233	GO:0034501	GO:0007052	GO:0035174	GO:0043988	GO:0016301	GO:0031616	GO:0032465	GO:0000226	GO:0030496	GO:0032133	GO:0005876	GO:0007275	GO:0006468	GO:0016310	GO:0004674	GO:0051256	GO:0007059	GO:0000122	GO:0034644	GO:0036089	GO:0005634
afap1	GO:0009966	GO:0051493
prpf8	GO:0030623	GO:0030623	GO:0030620	GO:0000244	GO:0003676	GO:0030619	GO:0000386	GO:0005682	GO:0017070	GO:0017070	GO:0097157	GO:0003723	GO:0000398	GO:0005681	GO:0071013	GO:0030623	GO:0030623	GO:0030620	GO:0000244	GO:0003676	GO:0030619	GO:0000386	GO:0005682	GO:0017070	GO:0017070	GO:0097157	GO:0003723	GO:0000398	GO:0005681	GO:0071013
rfx1b	GO:0000978	GO:0006355	GO:0006357	GO:0003677	GO:0003700	GO:0005634	GO:0000978	GO:0006355	GO:0006357	GO:0003677	GO:0003700	GO:0005634
nostrin	GO:0072011	GO:0097205	GO:0001944	GO:0051489	GO:0002040	GO:0072015
f10	GO:0007596	GO:0008236	GO:0008233	GO:0016787	GO:0005576	GO:0005509	GO:0006508	GO:0004252	GO:0004252	GO:0007596	GO:0008236	GO:0008233	GO:0016787	GO:0005576	GO:0005509	GO:0006508	GO:0004252	GO:0004252
pknox2	GO:0006355	GO:0003677	GO:0005634	GO:0006355	GO:0003677	GO:0005634
noc4l	GO:0003674	GO:0030692	GO:0031965	GO:0016020	GO:0032040	GO:0005730	GO:0042254	GO:0016021	GO:0005634
hdac5	GO:0032041	GO:0040029	GO:0016568	GO:0006351	GO:0046872	GO:0000118	GO:0016787	GO:0016575	GO:0004407	GO:0006355	GO:0005737	GO:0005634
rps4x	GO:0030529	GO:0019843	GO:0007420	GO:0005840	GO:0005622	GO:0003723	GO:0006412	GO:0006412	GO:0022627	GO:0003735	GO:0003735	GO:0043009
safb	GO:0000166	GO:0003676	GO:0000166	GO:0003676
parn	GO:0004527	GO:0004518	GO:0000166	GO:0046872	GO:0003676	GO:0004535	GO:0016787	GO:0006402	GO:0003723	GO:0005737	GO:0005634
shisa7a	GO:0048172	GO:0045202	GO:0016020	GO:0032281	GO:0016021
ak5	GO:0019205	GO:0016740	GO:0005524	GO:0006139	GO:0016301	GO:0016310
si:dkey-206m15.8	GO:0003009	GO:0060048	GO:0005861
kri1	GO:0060216	GO:0042254
akirin2	GO:0003674	GO:0008150
haao	GO:0005506	GO:0043420	GO:0019805	GO:0019363	GO:0006569	GO:0051213	GO:0000334	GO:0000334	GO:0046872	GO:0046874	GO:0034354	GO:0034354	GO:0055114	GO:0016491	GO:0008198	GO:0005737	GO:0005737	GO:0005506	GO:0043420	GO:0019805	GO:0019363	GO:0006569	GO:0051213	GO:0000334	GO:0000334	GO:0046872	GO:0046874	GO:0034354	GO:0034354	GO:0055114	GO:0016491	GO:0008198	GO:0005737	GO:0005737
cers5	GO:0050291	GO:0046513	GO:0016020	GO:0005783	GO:0016021	GO:0003677	GO:0005634
c1qb	GO:0005581	GO:0006958	GO:0005576
rpusd1	GO:0009451	GO:0001522	GO:0031119	GO:0019239	GO:0003723	GO:0009982	GO:0005739	GO:0009451	GO:0001522	GO:0031119	GO:0019239	GO:0003723	GO:0009982	GO:0005739
dctn5	GO:0005575
lamtor2	GO:0016049	GO:0071986	GO:0032008	GO:0032947	GO:0034613	GO:0005765	GO:0071230	GO:0005770	GO:0016020	GO:0005764	GO:0005768	GO:0005085
bcr	GO:0005089	GO:0035023	GO:0007165	GO:0006468	GO:0016020	GO:0035556	GO:0004674	GO:0005085	GO:0005096	GO:0005096
adarb2	GO:0006396	GO:0003723	GO:0004000
cluap1	GO:0003674	GO:0042995	GO:0030030	GO:0005929	GO:0005929	GO:0030992	GO:0042384	GO:0042384	GO:0005813	GO:0001822	GO:0001822	GO:0005634
nde1	GO:0032536	GO:0007020	GO:0007100	GO:0000132	GO:0051303	GO:0000776	GO:0016477	GO:0051642	GO:0005871	GO:0008017	GO:0005813	GO:0007059	GO:0047496
tmub2	GO:0016020	GO:0016021
rnf141	GO:0051865	GO:0046872	GO:0008270	GO:0004842
lpin1	GO:0009062	GO:0008195	GO:0019432	GO:0003713	GO:0005741	GO:0045944	GO:0005634	GO:0009062	GO:0008195	GO:0019432	GO:0003713	GO:0005741	GO:0045944	GO:0005634	GO:0009062	GO:0008195	GO:0019432	GO:0003713	GO:0005741	GO:0045944	GO:0005634
rabepk	GO:0008150	GO:0008150
cebpb	GO:0001878	GO:0009617	GO:0006351	GO:0006355	GO:0043565	GO:0003700	GO:0044030
chst10	GO:0004394	GO:0050698	GO:0019111	GO:0018725	GO:0018722	GO:0016232	GO:0051922	GO:0034930	GO:0018726	GO:0018723	GO:0080131	GO:0050694	GO:0018727	GO:0018724	GO:0018721	GO:0016051	GO:0001537	GO:0016740	GO:0017095	GO:0001517	GO:0005794	GO:0000139	GO:0005975	GO:0016020	GO:0016021	GO:0008146
trappc5	GO:0005575	GO:0005575	GO:0005575
dpy30	GO:0035162	GO:0006348	GO:0042800	GO:0048188	GO:0035162	GO:0006348	GO:0042800	GO:0048188
hint1	GO:0005575	GO:0003824
pdha1a	GO:0004739	GO:0016624	GO:0008152	GO:0055114	GO:0016491	GO:0043231	GO:0006086
daam1b	GO:0016043	GO:0017048	GO:0060026	GO:0003779	GO:0030036	GO:0016043	GO:0017048	GO:0060026	GO:0003779	GO:0030036	GO:0016043	GO:0017048	GO:0060026	GO:0003779	GO:0030036
psd	GO:0032012	GO:0005543	GO:0005086	GO:0032012	GO:0005543	GO:0005086
ppp1r3cb	GO:0019888	GO:0005575	GO:0005977	GO:0005975	GO:0019888	GO:0005575	GO:0005977	GO:0005975	GO:0019888	GO:0005575	GO:0005977	GO:0005975
nudcd3	GO:0003674	GO:0005575	GO:0008150
zgc:136336	GO:0003674	GO:0005575	GO:0008150
galnt12	GO:0052824	GO:0052640	GO:0035496	GO:0008755	GO:0000033	GO:0000026	GO:0019187	GO:0018717	GO:0001962	GO:0052757	GO:0052639	GO:0045140	GO:0033556	GO:0019112	GO:0018716	GO:0016759	GO:0052641	GO:0052638	GO:0008921	GO:0080062	GO:0042283	GO:0031278	GO:0018718	GO:0018715	GO:0004583	GO:0046920	GO:0003980	GO:0004576	GO:0008376	GO:0008375	GO:0008378	GO:0046921	GO:0004376	GO:0000009	GO:0008417	GO:0016740	GO:0006486	GO:0042281	GO:0046527	GO:0030246	GO:0000030	GO:0016757	GO:0005794	GO:0000139	GO:0016020	GO:0016021
frzb	GO:0035567	GO:0005576	GO:0007275	GO:0016055	GO:0060070	GO:0017147	GO:0042813	GO:0016021	GO:0004930
p3h3	GO:0016705	GO:0005506	GO:0031418	GO:0055114	GO:0016491	GO:0016020	GO:0016021
trim24	GO:0046872	GO:0005622	GO:0008270
rras2	GO:0000166	GO:0007264	GO:0005525	GO:0007165	GO:0016020
rps6	GO:0030529	GO:0005840	GO:0005622	GO:0006412	GO:0006364	GO:0022627	GO:0042274	GO:0003735
zgc:162898	GO:0003674	GO:0005575	GO:0008150
mafk	GO:0006351	GO:0006351	GO:0000976	GO:0001228	GO:0006355	GO:0006355	GO:0046982	GO:0043565	GO:0005667	GO:0003677	GO:0003677	GO:0003677	GO:0003700	GO:0003700	GO:0005634	GO:0005634	GO:0045893
hsh2d	GO:0005575
taldo1	GO:0004801	GO:0006098	GO:0016740	GO:0003824	GO:0005975	GO:0005737
crb2b	GO:0043234	GO:0036060	GO:0072104	GO:0003094	GO:0032835	GO:0060042	GO:0042462	GO:0016337	GO:0007157	GO:0007156	GO:0045197	GO:0005509	GO:0016020	GO:0042384	GO:0005886	GO:0016021	GO:0072015	GO:0048793
plppr4b	GO:0046839	GO:0042577	GO:0007409	GO:0016020	GO:0005887	GO:0016021
osbpl3a	GO:0005575	GO:0006869	GO:0006810	GO:0005575	GO:0006869	GO:0006810
ccdc136b	GO:0016020	GO:0016021
traf3ip1	GO:0005856	GO:0005929	GO:0030992	GO:0030992	GO:0042384	GO:0042384	GO:0042384	GO:0008017	GO:0005813	GO:0042073	GO:0005515	GO:0005737	GO:0048793	GO:0005856	GO:0005929	GO:0030992	GO:0030992	GO:0042384	GO:0042384	GO:0042384	GO:0008017	GO:0005813	GO:0042073	GO:0005515	GO:0005737	GO:0048793
reep2	GO:0003674	GO:0008150	GO:0005881	GO:0016020	GO:0016021
blm	GO:0043140	GO:0016818	GO:0044237	GO:0008026	GO:0045950	GO:0000166	GO:0005524	GO:0003676	GO:0006310	GO:0003824	GO:0005622	GO:0006260	GO:0006281	GO:0003677	GO:0005634
krtcap2	GO:0003674	GO:0008150	GO:0016020	GO:0016021
ttbk1b	GO:0000166	GO:0004672	GO:0005524	GO:0018105	GO:0006468	GO:0004674	GO:0000166	GO:0004672	GO:0005524	GO:0018105	GO:0006468	GO:0004674
tmem107	GO:0003674	GO:0030030	GO:0007275	GO:0016020	GO:0016021	GO:0003674	GO:0030030	GO:0007275	GO:0016020	GO:0016021	GO:0003674	GO:0030030	GO:0007275	GO:0016020	GO:0016021	GO:0003674	GO:0030030	GO:0007275	GO:0016020	GO:0016021
kif26aa	GO:0000166	GO:0005524	GO:0005874	GO:0008104	GO:0030705	GO:0008574	GO:0005871	GO:0003777	GO:0007018	GO:0008017	GO:0007411
mt-cyb	GO:0008121	GO:0045275	GO:0022904	GO:0070469	GO:0046872	GO:0006810	GO:0006122	GO:0009055	GO:0055114	GO:0016491	GO:0005743	GO:0016020	GO:0005739	GO:0016021
znf277	GO:0046872
epha7	GO:0005003	GO:0004713	GO:0016740	GO:0000166	GO:0004672	GO:0005524	GO:0016301	GO:0007169	GO:0006468	GO:0016310	GO:0016020	GO:0005887	GO:0048013	GO:0016021
epb41l2	GO:0005856	GO:0005198	GO:0003779
soul5	GO:0016020	GO:0016021
rsad2	GO:0002376	GO:0046872	GO:0003824	GO:0051536	GO:0005811	GO:0016020	GO:0051539	GO:0045087	GO:0005789	GO:0051607	GO:0005783	GO:0009615
galnt6	GO:0052824	GO:0052640	GO:0035496	GO:0008755	GO:0000033	GO:0000026	GO:0019187	GO:0018717	GO:0001962	GO:0052757	GO:0052639	GO:0045140	GO:0033556	GO:0019112	GO:0018716	GO:0016759	GO:0052641	GO:0052638	GO:0008921	GO:0080062	GO:0042283	GO:0031278	GO:0018718	GO:0018715	GO:0004583	GO:0046920	GO:0003980	GO:0004576	GO:0008376	GO:0008375	GO:0008378	GO:0046921	GO:0004376	GO:0000009	GO:0008417	GO:0016740	GO:0006486	GO:0042281	GO:0046527	GO:0030246	GO:0000030	GO:0016757	GO:0005794	GO:0000139	GO:0016020	GO:0016021	GO:0052824	GO:0052640	GO:0035496
si:rp71-39b20.4	GO:0051260	GO:0005216	GO:0006813	GO:0034765	GO:0006811	GO:0005244	GO:0005267	GO:0071805	GO:0006810	GO:0008076	GO:0016020	GO:0005249	GO:0005251	GO:0055085	GO:0016021
hcn1	GO:0030552	GO:0007270	GO:0035677	GO:0005216	GO:0006813	GO:0006811	GO:0071805	GO:0006810	GO:0035725	GO:0016020	GO:0005887	GO:0042391	GO:0005249	GO:0055085	GO:0016021
myl4	GO:0005575	GO:0005509
hcn3	GO:0005216	GO:0006813	GO:0006811	GO:0006810	GO:0016020	GO:0042391	GO:0005249	GO:0005249	GO:0055085	GO:0016021	GO:0005216	GO:0006813	GO:0006811	GO:0006810	GO:0016020	GO:0042391	GO:0005249	GO:0005249	GO:0055085	GO:0016021
ndufb4	GO:0008137	GO:0016020	GO:0005739	GO:0016021	GO:0008137	GO:0016020	GO:0005739	GO:0016021	GO:0005737	GO:0005634
hgd	GO:0004411	GO:0006570	GO:0051213	GO:0006559	GO:0055114	GO:0016491	GO:0004411	GO:0006570	GO:0051213	GO:0006559	GO:0055114	GO:0016491
ppox	GO:0004729	GO:0006779	GO:0055114	GO:0016491
rnf126	GO:0046872	GO:0043161	GO:0061630	GO:0008270	GO:0042787	GO:0000209	GO:0005737	GO:0005634	GO:0046872	GO:0043161	GO:0061630	GO:0008270	GO:0042787	GO:0000209	GO:0005737	GO:0005634
mapkap1	GO:0003674	GO:0090134	GO:0060491	GO:0031932
mcm9	GO:0097362	GO:0004386	GO:0000166	GO:0005524	GO:0016787	GO:0006974	GO:0006260	GO:0000724	GO:0006281	GO:0003677	GO:0005634	GO:0097362	GO:0004386	GO:0000166	GO:0005524	GO:0016787	GO:0006974	GO:0006260	GO:0000724	GO:0006281	GO:0003677	GO:0005634
taf1b	GO:0001189	GO:0001187	GO:0001187	GO:0005668	GO:0006351	GO:0046872	GO:0001164	GO:0001164	GO:0070860	GO:0006355	GO:0003677	GO:0005634
asph	GO:0016020	GO:0016021	GO:0016020	GO:0016021
ube2d2l	GO:0005575	GO:0016874	GO:0000166	GO:0005524
dck	GO:0019206	GO:0005575	GO:0016740	GO:0005524	GO:0006139	GO:0016301	GO:0016310
trnau1apb	GO:0000166	GO:0003676	GO:0003723	GO:0006412	GO:0005737	GO:0005634
rad51d	GO:0000707	GO:0033063	GO:0005524	GO:0007131	GO:0006312	GO:0000150	GO:0004520	GO:0010212	GO:0042148	GO:0005657	GO:0008094	GO:0008094	GO:0006281	GO:0000400	GO:0003690	GO:0003697	GO:0003677
egln2	GO:0016705	GO:0005506	GO:0031418	GO:0055114	GO:0016491
kifc1	GO:0000166	GO:0005524	GO:0005874	GO:0005871	GO:0005871	GO:0003777	GO:0003777	GO:0007018	GO:0007018	GO:0008017	GO:0016887	GO:0000166	GO:0005524	GO:0005874	GO:0005871	GO:0003777	GO:0007018	GO:0008017	GO:0016887
lrrc8ab	GO:0016020	GO:0016021	GO:0016020	GO:0016021
pld3	GO:0003824	GO:0016020	GO:0016021
pacs2	GO:0072661	GO:0044325	GO:0005622
her4.3	GO:0046983	GO:0048936	GO:0006351	GO:0006355	GO:0003677	GO:0005634
isy1	GO:0000384	GO:0071014	GO:0000389	GO:0000350	GO:0071020	GO:0071012	GO:0000974	GO:0071013	GO:0000384	GO:0071014	GO:0000389	GO:0000350	GO:0071020	GO:0071012	GO:0000974	GO:0071013
ube2d4	GO:0005575	GO:0000166	GO:0005524
ube2d3	GO:0005575	GO:0000166	GO:0005524
midn	GO:0005730	GO:0005634
ptgr1	GO:0005575	GO:0055114	GO:0016491	GO:0008270
yeats4	GO:0006355
kif6	GO:0097546	GO:0021510	GO:0000166	GO:0005524	GO:0005874	GO:0005871	GO:0003777	GO:0007018	GO:0008017	GO:0016887	GO:0097546	GO:0021510	GO:0000166	GO:0005524	GO:0005874	GO:0005871	GO:0005871	GO:0003777	GO:0003777	GO:0007018	GO:0007018	GO:0008017	GO:0016887
gramd1c	GO:0016020	GO:0016021
dnaaf1	GO:0003305	GO:0003314	GO:0060027	GO:0042995	GO:0003143	GO:0007369	GO:0044458	GO:0035082	GO:0005930	GO:0045502	GO:0005929	GO:0042384	GO:0007368	GO:0003146	GO:0001947	GO:0048793	GO:0003305	GO:0003314	GO:0060027	GO:0042995	GO:0003143	GO:0007369	GO:0044458	GO:0035082	GO:0005930	GO:0045502	GO:0005929	GO:0042384	GO:0007368	GO:0003146	GO:0001947	GO:0048793
uvssa	GO:0005694	GO:0005694	GO:0000993	GO:0009411	GO:0006974	GO:0016567	GO:0006283	GO:0006281	GO:0005694	GO:0005694	GO:0000993	GO:0009411	GO:0006974	GO:0016567	GO:0006283	GO:0006281
puf60a	GO:0000166	GO:0003676
ctr9	GO:0016570	GO:0016593	GO:0043473	GO:0051569	GO:0000993	GO:0006355	GO:0014032	GO:0005634	GO:0001756	GO:0007507
ptprt	GO:0016311	GO:0006470	GO:0004725	GO:0004721	GO:0016787	GO:0016791	GO:0016020
m6pr	GO:0015578	GO:0015761	GO:0019904	GO:0005537	GO:0005537	GO:0006622	GO:0000323	GO:0005802	GO:0016020	GO:0016021	GO:0015578	GO:0015761	GO:0019904	GO:0005537	GO:0005537	GO:0006622	GO:0000323	GO:0005802	GO:0016020	GO:0016021
yjefn3	GO:0010874	GO:0031580	GO:0016525	GO:0002040
nr5a1b	GO:0043401	GO:0016740	GO:0006351	GO:0046872	GO:0000502	GO:0090575	GO:0004879	GO:0000976	GO:0009888	GO:0003707	GO:0009755	GO:0016301	GO:0016310	GO:0006355	GO:0008270	GO:0043565	GO:0003682	GO:0045944	GO:0003677	GO:0003677	GO:0003700	GO:0005634
prkcea	GO:0004697	GO:0016740	GO:0000166	GO:0004672	GO:0005524	GO:0046872	GO:0016301	GO:0005622	GO:0018105	GO:0006468	GO:0016310	GO:0035556	GO:0035556	GO:0004674	GO:0004674
klhl12	GO:0060028	GO:0048208	GO:0006513	GO:0030134	GO:0031463	GO:0006810	GO:0031410	GO:0000139	GO:0007275	GO:0016192	GO:0016055	GO:0004842	GO:0009952
ptp4a2a	GO:0016311	GO:0006470	GO:0008138	GO:0004725	GO:0016791	GO:0005737	GO:0005634
hmcn1	GO:0071711	GO:0033333	GO:0033334	GO:0005509	GO:0071711	GO:0033333	GO:0033334	GO:0005509
gtdc1	GO:0005575	GO:0016740	GO:0016757
islr2	GO:0016020	GO:0005515	GO:0016021
mid1ip1a	GO:0005856	GO:0005874	GO:0005737	GO:0005634
gpaa1	GO:0042765	GO:0016255	GO:0016020	GO:0016021	GO:0042765	GO:0016255	GO:0016020	GO:0016021
aven	GO:0003674
srgap1a	GO:0030336	GO:0007165	GO:0048365	GO:0005096	GO:0005737
ncoa5	GO:0005575	GO:0000166	GO:0003676
dbt	GO:0009081	GO:0008152	GO:0016740	GO:0016746
si:dkey-261m9.13	GO:0000786	GO:0005694	GO:0006334	GO:0046982	GO:0003677	GO:0005634
tprn	GO:0019902
nxn	GO:0072358	GO:0047134	GO:0031397	GO:0030178	GO:0055114	GO:0016491	GO:0007275	GO:0030154	GO:0016055	GO:0005829	GO:0005737	GO:0005634
foxk1	GO:0009653	GO:0030154	GO:0006355	GO:0000981	GO:0043565	GO:0003677	GO:0003700	GO:0005634
insrb	GO:0043560	GO:0004714	GO:0048589	GO:0004713	GO:0016740	GO:0000166	GO:0004672	GO:0005524	GO:0016301	GO:0046777	GO:0043548	GO:0007169	GO:0006468	GO:0016310	GO:0016020	GO:0016021	GO:0043009
taf1a	GO:0006360	GO:0006360	GO:0000120	GO:0000120	GO:0006360	GO:0006360	GO:0000120	GO:0000120
rhbg	GO:0097272	GO:0030659	GO:0015696	GO:0019740	GO:0008519	GO:0015695	GO:0072488	GO:0006810	GO:0016323	GO:0031410	GO:0016020	GO:0006995	GO:0005887	GO:0005886	GO:0016021
si:dkey-183i3.5	GO:0005882	GO:0005198
zgc:174259	GO:0004867	GO:0005615	GO:0005615	GO:0004867	GO:0005615
celf2	GO:0000166	GO:0003676	GO:0006397	GO:0003723	GO:0005737	GO:0005634	GO:0000166	GO:0003676	GO:0006397	GO:0003723	GO:0005737	GO:0005634
hsf2bp	GO:0007283	GO:0006366	GO:0005829
rnaset2l	GO:0033897	GO:0016787	GO:0003723	GO:0033897	GO:0016787	GO:0003723
dlgap5	GO:0023052
ccdc84	GO:0003674	GO:0005575	GO:0008150
supt5h	GO:0032044	GO:0032784	GO:0021954	GO:0006351	GO:0006368	GO:0032968	GO:0030097	GO:0034244	GO:0006355	GO:0006357	GO:0006357	GO:0006357	GO:0001764	GO:0003677	GO:0005634	GO:0005634
st3gal8	GO:0016740	GO:0008373	GO:0006486	GO:0003836	GO:0009311	GO:0001574	GO:0018279	GO:0016757	GO:0005794	GO:0030173	GO:0016020	GO:0016021	GO:0016740	GO:0008373	GO:0006486	GO:0003836	GO:0009311	GO:0001574	GO:0018279	GO:0016757	GO:0005794	GO:0030173	GO:0016020	GO:0016021
p2ry12	GO:0001774	GO:0045028	GO:0005887
hyou1	GO:0000166	GO:0005524	GO:0005788	GO:0005783
eprs	GO:0004818	GO:0016876	GO:0006433	GO:0006424	GO:0004827	GO:0006418	GO:0004812	GO:0016874	GO:0000166	GO:0043039	GO:0005524	GO:0006412	GO:0005737
ngdn	GO:0006417	GO:0000462	GO:0032040	GO:0005730	GO:0005737	GO:0005634
stx1b	GO:0017157	GO:0008021	GO:0048278	GO:0012505	GO:0031629	GO:0016020	GO:0016192	GO:0005484	GO:0005484	GO:0031201	GO:0000149	GO:0000149	GO:0006886	GO:0006886	GO:0005886	GO:0016021	GO:0016021
dazl	GO:0008494	GO:0070935	GO:0060965	GO:0045495	GO:0010628	GO:0048477	GO:0000166	GO:0007283	GO:0003676	GO:0006417	GO:0007275	GO:0003730	GO:0003723	GO:0003723	GO:0030154	GO:0003729	GO:0043565	GO:0005737	GO:0005737	GO:0008494	GO:0070935	GO:0060965	GO:0045495	GO:0010628	GO:0048477	GO:0000166	GO:0007283	GO:0003676	GO:0006417	GO:0007275	GO:0003730	GO:0003723	GO:0030154	GO:0003729	GO:0043565	GO:0005737
rab6a	GO:0015031	GO:0000166	GO:0007264	GO:0005525	GO:0042147	GO:0005794	GO:0006891	GO:0006890
jph3	GO:0016020	GO:0016021
smpd3	GO:0016020	GO:0016021
tldc1	GO:0003674	GO:0005575	GO:0008150
lrp2bp	GO:0008150	GO:0005737	GO:0008150	GO:0005737
smarcad1b	GO:0000729	GO:0004386	GO:0016568	GO:0005694	GO:0000166	GO:0005524	GO:0043044	GO:0035861	GO:0016787	GO:0006974	GO:0006281	GO:0003677	GO:0005634
robo3	GO:0003674	GO:0005575	GO:0016199	GO:0071679	GO:0016020	GO:0048675	GO:0005887	GO:0005515	GO:0016021	GO:0048264	GO:0007411	GO:0007411
sri	GO:0005509	GO:0006508	GO:0004198
bmb	GO:0061472	GO:0007344	GO:0000741	GO:0031965	GO:0016020	GO:0016021	GO:0005634
kif3cb	GO:0000166	GO:0005524	GO:0005874	GO:0005871	GO:0005871	GO:0003777	GO:0003777	GO:0007018	GO:0007018	GO:0008017	GO:0016887
abhd12	GO:0016787	GO:0046464	GO:0047372	GO:0047372	GO:0016020	GO:0016021	GO:0016021
klhl11	GO:0005575	GO:0008150
vsig8a	GO:0003674	GO:0005911	GO:0016337	GO:0016020	GO:0009986	GO:0005886	GO:0016021
chek2	GO:0005575	GO:0016740	GO:0000166	GO:0004672	GO:0005524	GO:0016301	GO:0006468	GO:0016310	GO:0006974	GO:0004674
bod1	GO:0003674	GO:0005575	GO:0008150
ankmy1	GO:0046872
cldn1	GO:0030054	GO:0005923	GO:0016020	GO:0005198	GO:0005886	GO:0016021
psma8	GO:0019773	GO:0005839	GO:0004298	GO:0008233	GO:0000502	GO:0016787	GO:0006511	GO:0051603	GO:0006508	GO:0004175	GO:0005737	GO:0005634
bola1	GO:0005575	GO:0008150
znf750	GO:0001046	GO:0008544	GO:0006351	GO:0046872	GO:0001077	GO:0030154	GO:0006355	GO:0005634
nfic	GO:0006351	GO:0005622	GO:0006260	GO:0006355	GO:0000981	GO:0000122	GO:0045944	GO:0003677	GO:0003700	GO:0005634
fam134c	GO:0016020	GO:0016021
guk1b	GO:0016740	GO:0016301	GO:0004385	GO:0006163	GO:0016310	GO:0016740	GO:0016301	GO:0004385	GO:0006163	GO:0016310
top1	GO:0005694	GO:0031298	GO:0006265	GO:0003917	GO:0006260	GO:0003918	GO:0007059	GO:0006338	GO:0005730	GO:0003677
lmbr1l	GO:0006897	GO:0016020	GO:0005886	GO:0016021
ubn2a	GO:0005634
snrpd3	GO:0019013	GO:0019012	GO:0030529	GO:0034719	GO:0000243	GO:0005689	GO:0005686	GO:0097526	GO:0000245	GO:0005682	GO:0034715	GO:0005685	GO:0000387	GO:0071010	GO:0071011	GO:0006396	GO:0005687	GO:0003723	GO:0071013
si:dkey-148h10.5	GO:0034080	GO:0006355
mtdha	GO:0045766	GO:0043123	GO:0016020	GO:0016021	GO:0043066
si:ch211-207e19.15	GO:0046872	GO:0003676	GO:0000978	GO:0006355	GO:0005634
wdhd1	GO:0003674	GO:0005575	GO:0008150	GO:0003674	GO:0005575	GO:0008150
vimp	GO:0030176	GO:0005881	GO:0016020	GO:0006886	GO:0005783	GO:0016021	GO:0005737
frmd4a	GO:0006811	GO:0005856	GO:0005215	GO:0006810	GO:0016020	GO:0055085	GO:0016021
pde9a	GO:0004114	GO:0008081	GO:0046872	GO:0016787	GO:0007165
dhx37	GO:0008026	GO:0048026	GO:0048026	GO:0004386	GO:0000166	GO:0005524	GO:0003676	GO:0016787	GO:0006396	GO:0044822	GO:0004004	GO:0005730	GO:0008026	GO:0048026	GO:0048026	GO:0004386	GO:0000166	GO:0005524	GO:0003676	GO:0016787	GO:0006396	GO:0044822	GO:0004004	GO:0005730
pcyox1l	GO:0016670	GO:0001735	GO:0030327	GO:0030328	GO:0005774	GO:0055114	GO:0016491
tor2a	GO:0051085	GO:0000166	GO:0005524	GO:0005783
pcbd1	GO:0008124	GO:0006729
si:ch73-281f12.4	GO:0007165	GO:0007165
s100v1	GO:0005509	GO:0005507
daxx	GO:0016605	GO:0003714	GO:0045892	GO:0005634	GO:0016605	GO:0003714	GO:0045892	GO:0005634	GO:0005634
prkar1aa	GO:0005952	GO:0008603	GO:0001932	GO:0016740	GO:0016301	GO:0016310
sema5bb	GO:0071526	GO:0048843	GO:0045499	GO:0030215	GO:0016020	GO:0016021	GO:0030335	GO:0001755
zdhhc2	GO:0019706	GO:0016740	GO:0016746	GO:0046872	GO:0016020	GO:0008270	GO:0016021
phgdh	GO:0005575	GO:0016616	GO:0008152	GO:0006564	GO:0004617	GO:0004617	GO:0009070	GO:0055114	GO:0051287
snf8	GO:0015031	GO:0043328	GO:0006810	GO:0000814	GO:0005737
hpdb	GO:0016701	GO:0009072	GO:0005575	GO:0003868	GO:0051213	GO:0046872	GO:0055114	GO:0016491
nphp3	GO:0060972	GO:0060026	GO:0007601	GO:0070121	GO:0003146	GO:0048793	GO:0060972	GO:0060026	GO:0007601	GO:0070121	GO:0003146	GO:0048793
nsun4	GO:0008168	GO:0031167	GO:0005762
ca4b	GO:0004089	GO:0031225	GO:0046872	GO:0016020	GO:0008270	GO:0006730	GO:0005886	GO:0016021
ptger4b	GO:0004955	GO:0004957	GO:0004957	GO:0007165	GO:0007186	GO:0016020	GO:0004871	GO:0016021	GO:0004930
pip5k1aa	GO:0046488	GO:0016307	GO:0005575	GO:0016740	GO:0016301	GO:0016310
dhrs7cb	GO:0042469	GO:0034901	GO:0034868	GO:0034821	GO:0034582	GO:0018449	GO:0018446	GO:0034944	GO:0034891	GO:0034863	GO:0034817	GO:0034522	GO:0018448	GO:0045703	GO:0034918	GO:0034871	GO:0034847	GO:0034778	GO:0018450	GO:0018447	GO:0008152	GO:0055114	GO:0016491	GO:0005576
rmnd1	GO:0003674	GO:0005575	GO:0008150	GO:0003674	GO:0005575	GO:0008150
sp8b	GO:0045743	GO:0006351	GO:0046872	GO:0030326	GO:0003676	GO:0006355	GO:0003690	GO:0035118	GO:0003677	GO:0005634
ssh2b	GO:0016311	GO:0006470	GO:0008138	GO:0008064	GO:0004725	GO:0016787	GO:0016791	GO:0010591	GO:0050770	GO:0003779	GO:0003677	GO:0005737
ahrrb	GO:0046983	GO:0001191	GO:0006351	GO:0006355	GO:0006357	GO:0005667	GO:0071466	GO:0005737	GO:0003700	GO:0005634	GO:0046983	GO:0001191	GO:0006351	GO:0006355	GO:0006357	GO:0005667	GO:0071466	GO:0005737	GO:0003700	GO:0005634
zbtb47b	GO:0046872	GO:0003676
shroom1	GO:0051015
trmt1	GO:0004809	GO:0046872	GO:0002940	GO:0008033	GO:0003723	GO:0005739	GO:0005634
srprb	GO:0005525	GO:0016020	GO:0016021
dnmt1	GO:0003886	GO:0090116	GO:0051567	GO:0032776	GO:0035622	GO:0010842	GO:0060042	GO:0016740	GO:0002088	GO:0001889	GO:0031017	GO:0048565	GO:0006306	GO:0008168	GO:0032259	GO:0008134	GO:0008270	GO:0003682	GO:0003677	GO:0051216	GO:0005634	GO:0044030	GO:0003886	GO:0090116	GO:0051567	GO:0032776	GO:0035622	GO:0010842	GO:0060042	GO:0016740	GO:0002088	GO:0001889	GO:0031017	GO:0048565	GO:0006306	GO:0008168	GO:0032259	GO:0008134	GO:0008270	GO:0003682	GO:0003677	GO:0051216	GO:0005634	GO:0044030	GO:0003886	GO:0090116	GO:0051567	GO:0032776	GO:0035622
gnb3b	GO:0007165	GO:0007165	GO:0007165
pax2a	GO:0034672	GO:0021588	GO:0060118	GO:0060113	GO:0048596	GO:0072114	GO:0035775	GO:0030901	GO:0030901	GO:0030878	GO:0030917	GO:0030902	GO:0006351	GO:0009880	GO:0007275	GO:0007399	GO:0030154	GO:0006355	GO:0043565	GO:0043049	GO:0043049	GO:0001708	GO:0001708	GO:0001822	GO:0021549	GO:0003677	GO:0003677	GO:0009952	GO:0009952	GO:0005634	GO:0005634	GO:0048793	GO:0007422	GO:0007422	GO:0021703	GO:0034672	GO:0021588	GO:0060118	GO:0060113	GO:0048596	GO:0072114	GO:0035775	GO:0030901	GO:0030878	GO:0030917	GO:0030902	GO:0006351	GO:0009880	GO:0007275
cald1b	GO:0032036	GO:0043534	GO:0003007	GO:0017022	GO:0003779	GO:0005516	GO:0001947	GO:0001570	GO:0001525	GO:0006936	GO:0032036	GO:0043534	GO:0003007	GO:0017022	GO:0003779	GO:0005516	GO:0001947	GO:0001570	GO:0001525	GO:0006936
rbpms2a	GO:0005575	GO:0000166	GO:0048813	GO:0003676	GO:0017069	GO:0000398
syncrip	GO:0000166	GO:0003676	GO:0000166	GO:0003676
unc5a	GO:0007165	GO:0016020	GO:0016021
srebf1	GO:0046983
mical2a	GO:0071949	GO:0046872	GO:0055114	GO:0016491	GO:0008270	GO:0071949	GO:0046872	GO:0055114	GO:0016491	GO:0008270
styk1	GO:0004672	GO:0005524	GO:0031234	GO:0038083	GO:0004715	GO:0007169	GO:0005102	GO:0006468	GO:0016477	GO:0016020	GO:0045087	GO:0030154	GO:0042127	GO:0016021
gtf2e2	GO:0005673	GO:0006351	GO:0006367	GO:0006355	GO:0003677	GO:0005634
si:ch211-132b12.4	GO:0005328	GO:0015293	GO:0015812	GO:0006836	GO:0005332	GO:0006810	GO:0007268	GO:0043005	GO:0016020	GO:0005887	GO:0016021
rgs20	GO:0035412	GO:0090090	GO:0070016	GO:0005881	GO:0030877	GO:0030154	GO:0006355	GO:0008219	GO:0019901	GO:0016023	GO:0008013	GO:0090244	GO:0014069	GO:0005096	GO:0005886	GO:0005938	GO:0009950	GO:0071407	GO:0035412	GO:0090090	GO:0070016	GO:0005881	GO:0030877	GO:0030154	GO:0006355	GO:0008219	GO:0019901	GO:0016023	GO:0008013	GO:0090244	GO:0014069	GO:0005096	GO:0005886	GO:0005938	GO:0009950	GO:0071407
elf3	GO:0030154	GO:0006355	GO:0000981	GO:0043565	GO:0006357	GO:0003677	GO:0003700	GO:0005634
snx17	GO:0030659	GO:0015031	GO:0008289	GO:1990126	GO:0005769	GO:0006810	GO:0007165	GO:0031410	GO:0016020	GO:0035091	GO:0005768	GO:0006886	GO:0016023	GO:0005829	GO:0005737	GO:0030659	GO:0015031	GO:0008289	GO:1990126	GO:0005769	GO:0006810	GO:0007165	GO:0031410	GO:0016020	GO:0035091	GO:0035091	GO:0035091	GO:0005768	GO:0006886	GO:0016023	GO:0005829	GO:0005737
cdk1	GO:0009794	GO:0051301	GO:0007049	GO:0000166	GO:0004672	GO:0005524	GO:0006468
fktn	GO:0003674	GO:0060049	GO:0048747	GO:0001570
slc24a2	GO:0060291	GO:0030955	GO:0060292	GO:0031402	GO:0008273	GO:0006874	GO:0005509	GO:0016020	GO:0005262	GO:0005887	GO:0055085	GO:0016021	GO:0060291	GO:0030955	GO:0060292	GO:0031402	GO:0008273	GO:0006874	GO:0005509	GO:0016020	GO:0005262	GO:0005887	GO:0055085	GO:0016021
kalrnb	GO:0005089	GO:0035023	GO:0030097
srrm2	GO:0008150
eif2ak3	GO:0005575	GO:0001666	GO:0016740	GO:0000166	GO:0004672	GO:0005524	GO:0016301	GO:0003743	GO:0006468	GO:0016310	GO:0006413	GO:0006412	GO:0005575	GO:0001666	GO:0016740	GO:0000166	GO:0004672	GO:0005524	GO:0016301	GO:0003743	GO:0006468	GO:0016310	GO:0006413	GO:0006412
mob2b	GO:0005575	GO:0008150	GO:0005575	GO:0008150
mapk10	GO:0004707	GO:0016740	GO:0000166	GO:0001889	GO:0004672	GO:0005524	GO:0016301	GO:0006468	GO:0016310	GO:0004674	GO:0004707	GO:0016740	GO:0000166	GO:0001889	GO:0004672	GO:0005524	GO:0016301	GO:0006468	GO:0016310	GO:0004674
sh3bgr	GO:0003674	GO:0008150	GO:0003674	GO:0008150
tpm2	GO:0005865
dgkb	GO:0004143	GO:0016740	GO:0000166	GO:0005524	GO:0046872	GO:0007205	GO:0016301	GO:0005509	GO:0016310	GO:0035556
eef2l2	GO:0000166	GO:0005525	GO:0005622	GO:0006412	GO:0003924	GO:0003924
ppip5k2	GO:0003993
hace1	GO:0016874	GO:0004842
trmt13	GO:0005575	GO:0008168	GO:0008175	GO:0008033
lrrc39	GO:0005575	GO:0055008	GO:0060047	GO:0045214
arnt	GO:0046983	GO:0006351	GO:0009410	GO:0009636	GO:0006355	GO:0043565	GO:0005667	GO:0005737	GO:0003700	GO:0005634	GO:0045893	GO:0046983	GO:0006351	GO:0009410	GO:0009636	GO:0006355	GO:0043565	GO:0005667	GO:0005737	GO:0003700	GO:0005634	GO:0045893	GO:0046983	GO:0006351	GO:0009410	GO:0009636	GO:0006355	GO:0043565	GO:0005667	GO:0005737	GO:0003700	GO:0005634	GO:0045893	GO:0046983	GO:0006351	GO:0009410	GO:0009636	GO:0006355	GO:0043565	GO:0005667	GO:0005737	GO:0003700	GO:0005634	GO:0045893	GO:0046983	GO:0006351	GO:0009410	GO:0009636	GO:0006355
arhgef9b	GO:0005089	GO:0035023	GO:0002040	GO:0046847
ano5b	GO:0046983	GO:0016020	GO:0016021	GO:0046983	GO:0016020	GO:0016021
phyhipla	GO:0003674	GO:0005575	GO:0008150
kif1bp	GO:1990535	GO:0048929	GO:0021952	GO:0048484	GO:0006839	GO:0019894	GO:0000226	GO:0005856	GO:0007275	GO:0007399	GO:0030154	GO:0005739	GO:0005737
col8a2	GO:0005581	GO:0005576
arl6ip1	GO:0060042	GO:0006613	GO:0005784	GO:0016020	GO:0016021	GO:0016021	GO:0001755	GO:0014032	GO:0060042	GO:0006613	GO:0005784	GO:0016020	GO:0016021	GO:0001755	GO:0014032
gpr37b	GO:0007186	GO:0016020	GO:0016021	GO:0004930
gnl2	GO:0003407	GO:0007096	GO:0000448	GO:0005525	GO:0045664	GO:0005730	GO:0003924
samm50	GO:0019867	GO:0003674	GO:0001889	GO:0042407	GO:0016020	GO:0005741	GO:0005739	GO:0016021
snrkb	GO:0060217	GO:0000166	GO:0004672	GO:0005524	GO:0006468	GO:0035556	GO:0004674	GO:0005737
elnb	GO:0003674	GO:0005575	GO:0008150	GO:0003674	GO:0005575	GO:0008150
clptm1l	GO:0003674	GO:0016020	GO:0006915	GO:0016021
sncaip	GO:0003674
cfd	GO:0005575	GO:0008236	GO:0008233	GO:0016787	GO:0006508	GO:0004252	GO:0004252
pdk4	GO:0016772	GO:0016310	GO:0016772	GO:0016310
spire1a	GO:0045010	GO:0030659	GO:0015031	GO:0005856	GO:0006810	GO:0031410	GO:0016020	GO:0048471	GO:0016192	GO:0003779	GO:0005886	GO:0005829	GO:0005737	GO:0045010	GO:0030659	GO:0015031	GO:0005856	GO:0006810	GO:0031410	GO:0016020	GO:0048471	GO:0016192	GO:0003779	GO:0005886	GO:0005829	GO:0005737
yaf2	GO:0030900	GO:0008270	GO:0043066	GO:0030900	GO:0008270	GO:0043066
ubox5	GO:0016874	GO:0046872	GO:0016567	GO:0008270	GO:0004842
tbrg1	GO:0006351	GO:0006355	GO:0005634
flrt1b	GO:0006469	GO:0046426	GO:0004860	GO:0016020	GO:0019221	GO:0005515	GO:0016021	GO:0005737
mms22l	GO:0042555	GO:0035101	GO:0031297	GO:0043596	GO:0006974	GO:0000724	GO:0006281	GO:0005634	GO:0042555	GO:0035101	GO:0031297	GO:0043596	GO:0006974	GO:0000724	GO:0006281	GO:0005634
lsm11	GO:0006398	GO:0005683	GO:0071209
soul3	GO:0003674	GO:0005575	GO:0008150
ungb	GO:0016799	GO:0016798	GO:0008152	GO:0004844	GO:0016787	GO:0006974	GO:0006284	GO:0006281	GO:0005739	GO:0005634
mag	GO:0030246	GO:0042802	GO:0016020	GO:0005515	GO:0016021
ercc1	GO:0004519	GO:0006281	GO:0003684	GO:0003677	GO:0005634
tfap2e	GO:0030318	GO:0006351	GO:0000977	GO:0006355	GO:0000981	GO:0042127	GO:0003677	GO:0003700	GO:0005634	GO:0030318	GO:0006351	GO:0000977	GO:0006355	GO:0000981	GO:0042127	GO:0003677	GO:0003700	GO:0005634	GO:0005634
tap1	GO:0000166	GO:0002489	GO:0005524	GO:0002591	GO:0002481	GO:0006810	GO:0016020	GO:0016887	GO:0042626	GO:0042626	GO:0055085	GO:0055085	GO:0002485	GO:0016021	GO:0016021
slc44a5b	GO:0016020	GO:0016021
znf609a	GO:0046872
cyr61	GO:0005520	GO:0001558	GO:0005576
efcab10	GO:0005575	GO:0005509
zic2b	GO:0048385	GO:0048703	GO:0030902	GO:0046872	GO:0003676	GO:0014032
kxd1	GO:0003674	GO:0031083	GO:0016192
trim107	GO:0046872	GO:0008270
zgc:113019	GO:0003676
snap91	GO:0005545	GO:0030136	GO:0005905	GO:0048268	GO:0007268	GO:0005543	GO:0030276	GO:0005886
mycbp	GO:0045880	GO:0003713	GO:0006355
utp11l	GO:0019013	GO:0019012	GO:0030529	GO:0032040	GO:0006364	GO:0005730	GO:0005634
vipas39	GO:0061008	GO:0015031	GO:0006351	GO:0007283	GO:0005769	GO:0006810	GO:0005770	GO:0055037	GO:0031410	GO:0030154	GO:0005768	GO:0006355	GO:0016023	GO:0005737	GO:0005737
mlycd	GO:0050080	GO:0005575	GO:0006633
yars2	GO:0006418	GO:0004812	GO:0016874	GO:0000166	GO:0043039	GO:0006437	GO:0005524	GO:0004831	GO:0003723	GO:0006412	GO:0005829	GO:0005739	GO:0005737
rufy3	GO:0005575	GO:0008150	GO:0046872
ogdhb	GO:0030976	GO:0045252	GO:0006099	GO:0055114	GO:0004591	GO:0005739	GO:0060047
nat9	GO:0006474	GO:0008080
plch1	GO:0050429	GO:0048015	GO:0004435	GO:0016042	GO:0008081	GO:0006629	GO:0016787	GO:0007165	GO:0005509	GO:0035556	GO:0004871
yipf5	GO:0003674	GO:0015031	GO:0006810	GO:0005794	GO:0000139	GO:0016020	GO:0005789	GO:0016192	GO:0005783	GO:0016021
si:ch73-103b11.2	GO:0003674	GO:0005575	GO:0008150
prtfdc1	GO:0009116	GO:0006166	GO:0016740	GO:0006178	GO:0046100	GO:0004422	GO:0032264	GO:0032263	GO:0006168	GO:0000287	GO:0005829	GO:0005737
pqlc2	GO:0003674	GO:0008150	GO:0016020	GO:0016021
lgmn	GO:0031103	GO:0042246	GO:0008233	GO:0006624	GO:0051603	GO:0004197	GO:0006508	GO:0031103	GO:0042246	GO:0008233	GO:0006624	GO:0051603	GO:0004197	GO:0006508
serping1	GO:0004867	GO:0005615	GO:0005615
bpgm	GO:0004619	GO:0016868	GO:0016853	GO:0008152	GO:0003824	GO:0046538	GO:0043456	GO:0006094	GO:0006096	GO:0005829
cdk12	GO:0000166	GO:0004672	GO:0005524	GO:0006468
slc25a51a	GO:0006810	GO:0016020	GO:0006412	GO:0003735	GO:0016021
trpm7	GO:0072507	GO:0010961	GO:0050678	GO:0006582	GO:0005216	GO:0003014	GO:0046928	GO:0006811	GO:0030318	GO:0031017	GO:0002027	GO:0005524	GO:0006812	GO:0006810	GO:0001501	GO:0051262	GO:0001503	GO:0006468	GO:0007346	GO:0016020	GO:0004674	GO:0055085	GO:0016021	GO:0072507	GO:0010961	GO:0050678	GO:0006582	GO:0005216	GO:0003014	GO:0046928	GO:0006811	GO:0030318	GO:0031017	GO:0002027	GO:0005524	GO:0006812	GO:0006810	GO:0001501	GO:0051262	GO:0001503	GO:0006468	GO:0007346	GO:0016020	GO:0004674	GO:0055085	GO:0016021
fam3c	GO:0005576	GO:0007275
spata13	GO:0005089	GO:0035023
taf11	GO:0005669	GO:0008134	GO:0051123	GO:0003713	GO:0006367	GO:0046982	GO:0005634	GO:0005669	GO:0008134	GO:0051123	GO:0003713	GO:0006367	GO:0046982	GO:0005634	GO:0005669	GO:0008134	GO:0051123	GO:0003713	GO:0006367	GO:0046982	GO:0005634
tekt4	GO:0003674
slc45a1	GO:0003674	GO:0016020	GO:0055085	GO:0016021	GO:0003674	GO:0016020	GO:0055085	GO:0016021
lrpap1	GO:0050750	GO:0008201	GO:0005783
erap2	GO:0008217	GO:0019885	GO:0005788	GO:0070006	GO:0042277	GO:0043171	GO:0008237	GO:0006508	GO:0008270	GO:0005886
pon2	GO:0005575	GO:0004064	GO:0009636
clk4b	GO:0005575	GO:0016740	GO:0000166	GO:0004672	GO:0005524	GO:0016301	GO:0006468	GO:0016310
mycla	GO:0046983	GO:0006355	GO:0003677	GO:0003700	GO:0005634
heatr1	GO:0043487	GO:0045943	GO:0030529	GO:0030515	GO:0000462	GO:0034455	GO:0032040	GO:0006364	GO:0030686	GO:0042254	GO:0005634	GO:0043066
wwp2	GO:0070737	GO:0043774	GO:0070739	GO:0043773	GO:0008766	GO:0070735	GO:0018169	GO:0070736	GO:0070740	GO:0060021	GO:0070738	GO:0016874	GO:0061630	GO:0004842	GO:0042787	GO:0005634	GO:0070737	GO:0043774	GO:0070739	GO:0043773	GO:0008766	GO:0070735	GO:0018169	GO:0070736	GO:0070740	GO:0060021	GO:0070738	GO:0016874	GO:0061630	GO:0004842	GO:0042787	GO:0005634
slc6a13l	GO:0005328	GO:0015293	GO:0015812	GO:0006836	GO:0005332	GO:0006810	GO:0007268	GO:0043005	GO:0016020	GO:0005887	GO:0016021
map7d3	GO:0000226	GO:0015630	GO:0005198
arhgef3l	GO:0005089	GO:0035023	GO:0035556	GO:0005085
tnfsf10l	GO:0005164	GO:2001238	GO:0006955	GO:0016020	GO:0016021
sdsl	GO:0030170
lztr1	GO:0005575	GO:0008150
efhd1	GO:0005509
lrrc61	GO:0005575	GO:0008150
tmem86a	GO:0003674	GO:0008150	GO:0016020	GO:0016021
lurap1	GO:0003674	GO:0005575	GO:0008150
pth1rb	GO:0004991	GO:0017046	GO:0007166	GO:0007165	GO:0004888	GO:0007186	GO:0016020	GO:0005886	GO:0004871	GO:0016021	GO:0004930
fev	GO:0006351	GO:0000976	GO:0007275	GO:0007399	GO:0030154	GO:0006355	GO:0000981	GO:0043565	GO:0003677	GO:0060218	GO:0003700	GO:0005634
mrps18c	GO:0030529	GO:0005840	GO:0005622	GO:0005763	GO:0006412	GO:0003735	GO:0003735
slc35b3	GO:0003674	GO:0006810	GO:0016020	GO:0055085	GO:0016021	GO:0003674	GO:0006810	GO:0016020	GO:0055085	GO:0016021	GO:0003674	GO:0006810	GO:0016020	GO:0055085	GO:0016021
zfyve9a	GO:0072574	GO:0001889	GO:0046872	GO:0005768	GO:0048699
atp6ap1lb	GO:0033180	GO:0046961	GO:0015991	GO:0016020	GO:0046933	GO:0016021	GO:0033180	GO:0046961	GO:0015991	GO:0016020	GO:0046933	GO:0016021
setx	GO:0006302
sft2d3	GO:0006810	GO:0016020	GO:0016192	GO:0016021
rhogd	GO:0000166	GO:0007264	GO:0005525	GO:0005622	GO:0016020	GO:0000166	GO:0007264	GO:0005525	GO:0005622	GO:0016020	GO:0000166	GO:0007264	GO:0005525	GO:0005622	GO:0016020
gps1	GO:0010388	GO:0008180	GO:0010388	GO:0008180
ggps1	GO:0016740	GO:0008299	GO:0016740	GO:0008299
grhprb	GO:0016616	GO:0008152	GO:0055114	GO:0030267	GO:0016618	GO:0051287	GO:0005829	GO:0016616	GO:0008152	GO:0055114	GO:0030267	GO:0016618	GO:0051287	GO:0005829
arap3	GO:0001946	GO:0007165	GO:0005096
lsg1	GO:0036222	GO:0008828	GO:0019177	GO:0044606	GO:0035870	GO:0008758	GO:0036218	GO:0004787	GO:0019176	GO:0008413	GO:0016462	GO:0008796	GO:0051168	GO:0015031	GO:0000166	GO:0043141	GO:0015030	GO:0016787	GO:0005525	GO:0005525	GO:0006810	GO:0005829	GO:0042254	GO:0003924	GO:0005783	GO:0005737	GO:0005634	GO:0036222	GO:0008828	GO:0019177	GO:0044606	GO:0035870	GO:0008758	GO:0036218	GO:0004787	GO:0019176	GO:0008413	GO:0016462	GO:0008796	GO:0051168	GO:0015031	GO:0000166	GO:0043141	GO:0015030	GO:0016787	GO:0005525	GO:0006810	GO:0005829	GO:0042254
myb	GO:0035701	GO:0060216	GO:0060271	GO:0006355	GO:0001654	GO:0003677	GO:0043009	GO:0035701	GO:0060216	GO:0060271	GO:0060271	GO:0006355	GO:0001654	GO:0003677	GO:0043009	GO:0043009
cnih1	GO:0003674	GO:0016020	GO:0035556	GO:0016021
rabac1	GO:0008150	GO:0016020	GO:0016021
crip2	GO:0046872	GO:0008270	GO:0007507
pnpla8	GO:0008152	GO:0006629
slc29a2	GO:0015858	GO:0005337	GO:0006810	GO:0016020	GO:0005887	GO:0016021
ascl1b	GO:0000989	GO:0046983	GO:0021575	GO:0006351	GO:0007264	GO:0005525	GO:0007420	GO:0031018	GO:0045666	GO:0007275	GO:0007399	GO:0030154	GO:0006355	GO:0003677	GO:0003700	GO:0005634	GO:0043009
farsa	GO:0006418	GO:0004812	GO:0016874	GO:0000166	GO:0043039	GO:0005524	GO:0004826	GO:0009328	GO:0000049	GO:0006432	GO:0006412	GO:0005737
arhgap17b	GO:0007165	GO:0005737
rc3h2	GO:0010608	GO:0046872	GO:0016567	GO:0008270	GO:0003729	GO:0004842
pitx1	GO:0007275	GO:0006355	GO:0043565	GO:0003677	GO:0003700	GO:0005634
hs1bp3	GO:0035091
sharpin	GO:0048592	GO:0048701	GO:0008270	GO:0071600
clic2	GO:0060315	GO:0006821	GO:0034765	GO:0006811	GO:0005244	GO:0034707	GO:0006810	GO:1902476	GO:0005254	GO:0005254	GO:0005737	GO:0005737	GO:0005634
scarb1	GO:0016020	GO:0007155	GO:0016021
emp3b	GO:0003674	GO:0008150	GO:0016020	GO:0016021
hprt1	GO:0009116	GO:0006166	GO:0016740	GO:0006178	GO:0046100	GO:0016757	GO:0004422	GO:0004422	GO:0032264	GO:0032263	GO:0006168	GO:0000287	GO:0005829	GO:0005737	GO:0009116	GO:0006166	GO:0016740	GO:0006178	GO:0046100	GO:0016757	GO:0004422	GO:0004422	GO:0032264	GO:0032263	GO:0006168	GO:0000287	GO:0005829	GO:0005737
cdc123	GO:0051301	GO:0007049	GO:0007050	GO:0006417	GO:0001732	GO:0007346	GO:0005737
tfap2c	GO:0060788	GO:0014036	GO:0071698	GO:0071696	GO:0000977	GO:0006355	GO:0000981	GO:0042127	GO:0043049	GO:0014032	GO:0003700	GO:0005634
bub3	GO:0003674
aebp1	GO:0006518	GO:0004181	GO:0004185	GO:0006508	GO:0008270	GO:0005615	GO:0016485
nr3c2	GO:0043401	GO:0033555	GO:0006351	GO:0046872	GO:0003707	GO:0006355	GO:0008270	GO:0043565	GO:0003677	GO:0003700	GO:0005634
tubb2b	GO:0000166	GO:0005200	GO:0005525	GO:0005856	GO:0005874	GO:0007017	GO:0003924	GO:0005737
bcl2l16	GO:0060027	GO:0042074	GO:0036444	GO:0007015	GO:0043280	GO:0016020	GO:0042981	GO:0005739	GO:0005515	GO:0016021	GO:0043009	GO:0043065
impa2	GO:0008934	GO:0046854	GO:0006020	GO:0007165	GO:0046855	GO:0000287	GO:0005737
lman2	GO:0008150	GO:0016020	GO:0016021
sms	GO:0005575	GO:0016768	GO:0016768	GO:0006597	GO:0006597
gadd45ba	GO:0006950	GO:0046686	GO:0051597	GO:0051726	GO:0005634	GO:0001756	GO:0001756
c2h1orf27	GO:0016020	GO:0016021
tnfsf13	GO:0005164	GO:0002260	GO:0006955	GO:0016020	GO:0009986
ech1	GO:0008152	GO:0003824
traf1	GO:0046872	GO:0051092	GO:0007165	GO:0016567	GO:0042981	GO:0008270	GO:0004842	GO:0046872	GO:0051092	GO:0007165	GO:0016567	GO:0042981	GO:0008270	GO:0004842
smarcc1b	GO:0016514	GO:0043044	GO:0003677	GO:0005634
smarcc2	GO:0090544	GO:0006357	GO:0006338	GO:0003677	GO:0005634
cog3	GO:0005801	GO:0017119	GO:0000301	GO:0007030	GO:0016020	GO:0008565	GO:0006886
fam13a	GO:0003674	GO:0007165
gcfc2	GO:0000390	GO:0071008	GO:0001078	GO:0000978	GO:0016020	GO:0006355	GO:0016021	GO:0003677	GO:0003700	GO:0005634
papl	GO:0003993	GO:0046872	GO:0016787	GO:0005576
ccdc9	GO:0003674	GO:0005575	GO:0008150	GO:0003674	GO:0005575	GO:0008150
rnaseh2a	GO:0016443	GO:0004518	GO:0004523	GO:0004523	GO:0016070	GO:0032299	GO:0003676	GO:0016787	GO:0004519	GO:0043137	GO:0003723	GO:0006298	GO:0016443	GO:0004518	GO:0004523	GO:0016070	GO:0032299	GO:0003676	GO:0016787	GO:0004519	GO:0043137	GO:0003723	GO:0006298
nnt	GO:0008746	GO:0008750	GO:0006740	GO:0015992	GO:0050661	GO:0055114	GO:0016491	GO:0005743	GO:0016020	GO:0051287	GO:0016021
npm1a	GO:0003676	GO:0030097	GO:0005730	GO:0003676	GO:0030097	GO:0005730
egr4	GO:0046872	GO:0003676
arpp19a	GO:0005575	GO:0045722	GO:0015459	GO:0005102
aasdhppt	GO:0019878	GO:0008897	GO:0008897	GO:0018070	GO:0000287
si:busm1-57f23.1	GO:0010466	GO:0030414	GO:0004869
rmdn3	GO:0016020	GO:0016021
fshr	GO:0016500	GO:0004996	GO:0004963	GO:0004964	GO:0004964	GO:0009755	GO:0007190	GO:0008528	GO:0007189	GO:0007165	GO:0007186	GO:0016020	GO:0005887	GO:0005886	GO:0004871	GO:0016021	GO:0004930	GO:0007200
msh3	GO:0016447	GO:0005524	GO:0030983	GO:0043570	GO:0000406	GO:0006298	GO:0032302	GO:0000403	GO:0000404	GO:0003684	GO:0003677
fasn	GO:0004320	GO:0004316	GO:0004313	GO:0016297	GO:0004319	GO:0004315	GO:0004312	GO:0016296	GO:0004317	GO:0004314	GO:0016295	GO:0009058	GO:0008152	GO:0016740	GO:0016788	GO:0003824	GO:0055114	GO:0016491
rnf185	GO:0070737	GO:0043774	GO:0070739	GO:0043773	GO:0008766	GO:0070735	GO:0018169	GO:0070736	GO:0070740	GO:0070738	GO:0016874	GO:0046872	GO:0006914	GO:0016020	GO:0005789	GO:0016567	GO:0005741	GO:0008270	GO:0005783	GO:0005739	GO:0016021
exoc1	GO:0005546	GO:0051601	GO:0006893	GO:0000145	GO:0017049	GO:0006887	GO:0005886	GO:0005546	GO:0051601	GO:0006893	GO:0000145	GO:0017049	GO:0006887	GO:0005886
brf1b	GO:0000126	GO:0006352	GO:0002574	GO:0017025	GO:0006355	GO:0006384	GO:0008270	GO:0021549
mmp24	GO:0008233	GO:0031012	GO:0046872	GO:0016787	GO:0008237	GO:0004222	GO:0005509	GO:0016020	GO:0005887	GO:0006508	GO:0008270	GO:0016021
flcn	GO:0008150	GO:0005085
slc35c1	GO:0016020	GO:0016021
gpr182	GO:0007165	GO:0007186	GO:0016020	GO:0035556	GO:0004871	GO:0016021	GO:0004930
phactr3b	GO:0005575	GO:0008150	GO:0008157	GO:0008599	GO:0003779
irs2a	GO:0001666	GO:0043548	GO:0005158	GO:0008286	GO:0019216	GO:0005886	GO:0004871	GO:0005829
max	GO:0071339	GO:0046983	GO:0000975	GO:0071141	GO:0070206	GO:0006351	GO:0030097	GO:0006355	GO:0003677	GO:0009953	GO:0009953	GO:0048264	GO:0048264	GO:0005634	GO:0071339	GO:0046983	GO:0000975	GO:0071141	GO:0070206	GO:0006351	GO:0030097	GO:0006355	GO:0003677	GO:0009953	GO:0009953	GO:0048264	GO:0048264	GO:0005634	GO:0071339	GO:0046983	GO:0000975	GO:0071141	GO:0070206	GO:0006351	GO:0030097	GO:0006355	GO:0003677	GO:0009953	GO:0009953	GO:0048264	GO:0048264	GO:0005634	GO:0071339	GO:0046983	GO:0000975	GO:0071141	GO:0070206	GO:0006351	GO:0030097
naprt	GO:0019358	GO:0004514	GO:0004516	GO:0004516	GO:0019363	GO:0016874	GO:0016740	GO:0006979	GO:0009435	GO:0005829	GO:0005737
rbm48	GO:0000166	GO:0003723
atp2a1	GO:0045988	GO:0006942	GO:0031673	GO:0031448	GO:0045932	GO:0006937	GO:0006811	GO:0000166	GO:0005524	GO:0005524	GO:0046872	GO:0005793	GO:0016787	GO:0009612	GO:0016529	GO:0031674	GO:0006810	GO:0033017	GO:0005388	GO:0005388	GO:0005388	GO:0006874	GO:0006816	GO:0005509	GO:0016020	GO:0016020	GO:0048471	GO:0005789	GO:0005887	GO:0016021	GO:0045988	GO:0006942	GO:0031673	GO:0031448	GO:0045932	GO:0006937	GO:0006811	GO:0000166	GO:0005524	GO:0046872	GO:0005793	GO:0016787	GO:0009612	GO:0016529	GO:0031674	GO:0006810	GO:0033017	GO:0005388	GO:0006874
wipi1	GO:0034497	GO:0019898	GO:0034045	GO:0044804	GO:0006497	GO:0000422	GO:0080025	GO:0032266	GO:0000045	GO:0005829
dcun1d4	GO:0032182	GO:0051443	GO:0097602	GO:0031624	GO:0045116	GO:0000151
mccc1	GO:0004075	GO:0005575	GO:0016874	GO:0000166	GO:0005524	GO:0046872	GO:0003824
itln2	GO:0005575	GO:0005575
sufu	GO:0035301	GO:0045879	GO:0045879	GO:0033333	GO:0007224	GO:0002088	GO:0030097	GO:0008134	GO:0005515	GO:0005737	GO:0005634	GO:0035301	GO:0045879	GO:0033333	GO:0007224	GO:0002088	GO:0030097	GO:0008134	GO:0005515	GO:0005737	GO:0005634
dcp1a	GO:0043085	GO:0031087	GO:0030234	GO:0000290	GO:0008047	GO:0000932	GO:0003729
lrrc3ca	GO:0016020	GO:0016021	GO:0016020	GO:0016021
tbrg4	GO:0004672	GO:0004672
faah	GO:0016884	GO:0016020	GO:0016021	GO:0016884	GO:0016020	GO:0016021
hsd17b7	GO:0008152	GO:0016491	GO:0016020	GO:0016021
sytl1	GO:0017137	GO:0006887	GO:0070382	GO:0019905	GO:0030276	GO:0005509	GO:0005544	GO:0006886
ptpn20	GO:0016311	GO:0006470	GO:0070830	GO:0004725	GO:0016791	GO:0005856	GO:0016311	GO:0006470	GO:0070830	GO:0004725	GO:0016791	GO:0005856	GO:0016311	GO:0006470	GO:0070830	GO:0004725	GO:0016791	GO:0005856	GO:0016311	GO:0006470	GO:0070830	GO:0004725	GO:0016791	GO:0005856	GO:0016311	GO:0006470	GO:0070830	GO:0004725	GO:0016791	GO:0005856	GO:0016311	GO:0006470	GO:0070830	GO:0004725	GO:0016791	GO:0005856	GO:0016311	GO:0006470	GO:0070830	GO:0004725	GO:0016791	GO:0005856
cnot2	GO:0030015	GO:0000288	GO:0017148	GO:0000932	GO:0006355	GO:0005634
myl9a	GO:0005575	GO:0005509
fcho1	GO:0072583	GO:0030509	GO:0005886	GO:0009953
rgs9bp	GO:0016020	GO:0016021	GO:0016020	GO:0016021
nkx2.2a	GO:0014044	GO:0008347	GO:0021530	GO:0021529	GO:0021514	GO:0021508	GO:0033504	GO:0031018	GO:0008045	GO:0007275	GO:0006355	GO:0043565	GO:0003677	GO:0005634	GO:0014044	GO:0008347	GO:0021530	GO:0021529	GO:0021514	GO:0021508	GO:0033504	GO:0031018	GO:0008045	GO:0007275	GO:0006355	GO:0043565	GO:0003677	GO:0005634
mid1ip1l	GO:0005856	GO:0005874	GO:0005737	GO:0005634
mlx	GO:0046983	GO:0008134	GO:0006355	GO:0006357	GO:0003700	GO:0046983	GO:0008134	GO:0006355	GO:0006357	GO:0003700
nedd4a	GO:0016874	GO:0004842
fem1c	GO:0016567	GO:0005737
jagn1b	GO:0003674	GO:0038158	GO:0050832	GO:0002446	GO:1990266	GO:0015031	GO:0002376	GO:0007029	GO:0030223	GO:0006810	GO:0016020	GO:0005789	GO:0016192	GO:0005783	GO:0005783	GO:0016021
anos1b	GO:0030414	GO:0005576	GO:0030414	GO:0005576
astn1	GO:0016020	GO:0016021	GO:0016020	GO:0016021
mogat2	GO:0001878	GO:0016747	GO:0016740	GO:0016746	GO:0016020	GO:0016021	GO:0001878	GO:0016747	GO:0016740	GO:0016746	GO:0016020	GO:0016021
topbp1	GO:1902165	GO:0060216	GO:0006974	GO:0005634
gorab	GO:0003674	GO:0008150	GO:0005794	GO:0005737
zgc:92518	GO:0003674	GO:0005575	GO:0008150
sh3yl1	GO:0032587	GO:1900027	GO:0035091
pcolce2b	GO:0005576
g3bp2	GO:0000166	GO:0003676	GO:0006810	GO:0005622
tmem5	GO:0003674	GO:0035269	GO:0005794	GO:0005794	GO:0000139	GO:0016020	GO:0016021
tmem51b	GO:0016020	GO:0016021
olfcd3	GO:0007165	GO:0007186	GO:0016020	GO:0005886	GO:0004871	GO:0016021	GO:0004930
rxfp2b	GO:0007165	GO:0007186	GO:0016020	GO:0016021	GO:0004930	GO:0007165	GO:0007186	GO:0016020	GO:0016021	GO:0004930
slc4a8	GO:0006811	GO:0005215	GO:0006810	GO:0005452	GO:0015701	GO:0008509	GO:0008509	GO:0006820	GO:0016020	GO:0016021
timd4	GO:0016020	GO:0016021
slc20a2	GO:0006817	GO:0015319	GO:0005315	GO:0005315	GO:0016020	GO:0005887	GO:0016021	GO:0006817	GO:0015319	GO:0005315	GO:0005315	GO:0016020	GO:0005887	GO:0016021	GO:0006817	GO:0015319	GO:0005315	GO:0005315	GO:0016020	GO:0005887	GO:0016021
ezh2	GO:0035098	GO:0048511	GO:0016568	GO:0016740	GO:0006351	GO:0008168	GO:0032259	GO:0018024	GO:0006355	GO:0005634	GO:0035098	GO:0048511	GO:0016568	GO:0016740	GO:0006351	GO:0008168	GO:0032259	GO:0018024	GO:0006355	GO:0005634
echdc2	GO:0008152	GO:0003824
diexf	GO:0035265	GO:0090594	GO:0031648	GO:0048546	GO:0031017	GO:0019843	GO:0034511	GO:0000462	GO:0007275	GO:0030163	GO:0032040	GO:0005730	GO:0005634
tcf7	GO:0033153	GO:0021513	GO:0033333	GO:0016055	GO:0043565	GO:0006357	GO:0008013	GO:0005667	GO:0060070	GO:0044212	GO:0005634	GO:0033339	GO:0033153	GO:0021513	GO:0033333	GO:0016055	GO:0043565	GO:0006357	GO:0006357	GO:0008013	GO:0008013	GO:0005667	GO:0060070	GO:0060070	GO:0044212	GO:0005634	GO:0033339
parpbp	GO:2000042	GO:0000785	GO:0006974	GO:0006281	GO:0003677	GO:0005737	GO:0005634	GO:2000042	GO:0000785	GO:0006974	GO:0006281	GO:0003677	GO:0005737	GO:0005634
psmg1	GO:0070628	GO:0043248	GO:0080129	GO:0005783	GO:0005737
c1qbp	GO:0003674	GO:0008150	GO:0005759
pcdh1g33	GO:0007156	GO:0005509	GO:0016020	GO:0007155	GO:0005886	GO:0016021
net1	GO:0005089	GO:0035023	GO:0035556	GO:0005085	GO:0005089	GO:0035023	GO:0035556	GO:0005085
slc38a6	GO:0006865	GO:0006811	GO:0006814	GO:0015171	GO:0003333	GO:0006810	GO:0016020	GO:0005887	GO:0005886	GO:0016021
vps41	GO:0033263	GO:0030897	GO:0035542	GO:0046872	GO:0051020	GO:0042144	GO:0005770	GO:0006623	GO:0016192	GO:0008270	GO:0006886
tmem53	GO:0003674	GO:0008150	GO:0016020	GO:0016021
tspan36	GO:0043473	GO:0007166	GO:0016020	GO:0005887	GO:0016021
bmpr2a	GO:0007178	GO:0004675	GO:0005024	GO:0001945	GO:0048570	GO:0016740	GO:0000166	GO:0001944	GO:0004672	GO:0005524	GO:0002040	GO:0016301	GO:0030509	GO:0006468	GO:0016310	GO:0016020	GO:0004674	GO:0004702	GO:0016021	GO:0007368	GO:0007368	GO:0003146	GO:0001947
mal	GO:0008150	GO:0016020	GO:0016021
ppil3	GO:0000413	GO:0005575	GO:0016853	GO:0006457	GO:0003755
clec19a	GO:0008150	GO:0016020	GO:0016021
mrps18b	GO:0030529	GO:0005840	GO:0005622	GO:0006412	GO:0005739	GO:0003735
ccdc149b	GO:0003674	GO:0005575	GO:0008150
cldnh	GO:0030054	GO:0005923	GO:0016020	GO:0005198	GO:0005886	GO:0016021
cirbpa	GO:0005575	GO:0000166	GO:0003676
tpd52l2a	GO:0003674	GO:0005575	GO:0008150	GO:0003674	GO:0005575	GO:0008150
tpp2	GO:0006508	GO:0006508	GO:0004252	GO:0004252	GO:0006508	GO:0006508	GO:0004252	GO:0004252
zgc:64201	GO:0005575	GO:0002161
ilk	GO:0035989	GO:0035989	GO:0016740	GO:0001568	GO:0008016	GO:0007160	GO:0004672	GO:0004672	GO:0004672	GO:0005524	GO:0007229	GO:0042383	GO:0016301	GO:0006468	GO:0006468	GO:0016310	GO:0030018	GO:0060047	GO:0060047	GO:0005737	GO:0016203	GO:0016203	GO:0007507
zgc:194189	GO:0009653	GO:0030154	GO:0006355	GO:0000981	GO:0043565	GO:0003677	GO:0003700	GO:0005634
tm2d3	GO:0003674	GO:0016020	GO:0016021
anxa11a	GO:0005509	GO:0005544	GO:0005509	GO:0005544
agmo	GO:0046485	GO:0005506	GO:0005506	GO:0006633	GO:0050479	GO:0050479	GO:0050479	GO:0006643	GO:0006643	GO:0055114	GO:0016491	GO:0016020	GO:0005789	GO:0005783	GO:0005783	GO:0005783	GO:0016021	GO:0046485	GO:0005506	GO:0005506	GO:0006633	GO:0050479	GO:0050479	GO:0050479	GO:0006643	GO:0006643	GO:0055114	GO:0016491	GO:0016020	GO:0005789	GO:0005783	GO:0005783	GO:0005783	GO:0016021
evx2	GO:0006355	GO:0043565	GO:0003677	GO:0005634
nsun3	GO:0052666	GO:0051995	GO:0009383	GO:0008988	GO:0008174	GO:0003880	GO:0043834	GO:0043803	GO:0043780	GO:0043770	GO:0034807	GO:0030792	GO:0016434	GO:0016278	GO:0016205	GO:0052735	GO:0052665	GO:0051994	GO:0080012	GO:0043852	GO:0043833	GO:0043791	GO:0043777	GO:0034933	GO:0034541	GO:0019702	GO:0016436	GO:0016274	GO:0052667	GO:0052624	GO:0071424	GO:0008172	GO:0008169	GO:0070677	GO:0043851	GO:0043827	GO:0043782	GO:0043776	GO:0034931	GO:0018707	GO:0016426	GO:0016433	GO:0009008	GO:0000179	GO:0008170	GO:0008425	GO:0009019	GO:0008276	GO:0016427
tbc1d9	GO:0005509
mpx	GO:0002149	GO:0010310	GO:0009617	GO:0004601	GO:0006979	GO:0006952	GO:0055114	GO:0020037	GO:0016491	GO:0006954	GO:0005737
ube2e3	GO:0005575	GO:0016874	GO:0000166	GO:0005524
ifih1	GO:0016817	GO:0005524	GO:0016787	GO:0006355	GO:0046982	GO:0003677
xab2	GO:0000349	GO:0071014	GO:0071010	GO:0071012	GO:0000974	GO:0005622	GO:0006396	GO:0071013
fbxl14b	GO:0019005	GO:0016567	GO:0004842
zgc:153521	GO:0003674	GO:0005576
si:ch73-382f3.1	GO:0003676
b3gnt9	GO:0008378	GO:0016740	GO:0006486	GO:0016757	GO:0005794	GO:0016020	GO:0016021	GO:0008378	GO:0016740	GO:0006486	GO:0016757	GO:0005794	GO:0016020	GO:0016021
esco1	GO:0034421	GO:0007062	GO:0006275	GO:0000785	GO:0034421	GO:0007062	GO:0006275	GO:0000785
ddit4	GO:0009968	GO:0006915	GO:0005739	GO:0005737	GO:0005737	GO:0009953	GO:0009968	GO:0006915	GO:0005739	GO:0005737	GO:0005737	GO:0009953
nelfe	GO:0000166	GO:0003676	GO:0000166	GO:0003676	GO:0000166	GO:0003676
nr1d4a	GO:0043401	GO:0004887	GO:0006351	GO:0046872	GO:0003707	GO:0006355	GO:0008270	GO:0043565	GO:0003677	GO:0003700	GO:0005634
si:dkeyp-94b4.1	GO:0007010	GO:0003779	GO:0007010	GO:0003779	GO:0007010	GO:0003779
serpine2	GO:0004867	GO:0005615	GO:0005615
tmem8a	GO:0016020	GO:0005886	GO:0016021
pik3r5	GO:0046935	GO:0005944
pvalb1	GO:0005575	GO:0046872	GO:0005509	GO:0005575	GO:0046872	GO:0005509
itga10	GO:0008305	GO:0007229	GO:0016020	GO:0007155	GO:0016021	GO:0008305	GO:0007229	GO:0016020	GO:0007155	GO:0016021
pnpo	GO:0008615	GO:0016638	GO:0004733	GO:0004733	GO:0010181	GO:0055114	GO:0016491
emp2	GO:0003674	GO:0003093	GO:0045121	GO:0005794	GO:0000139	GO:0016020	GO:0008284	GO:0005886	GO:0016324	GO:0016021	GO:0005737	GO:0005634
kcnc4	GO:0051260	GO:0005216	GO:0006813	GO:0034765	GO:0006811	GO:0005244	GO:0005267	GO:0071805	GO:0006810	GO:0008076	GO:0016020	GO:0005249	GO:0005251	GO:0055085	GO:0016021	GO:0016021	GO:0051260	GO:0005216	GO:0006813	GO:0034765	GO:0006811	GO:0005244	GO:0005267	GO:0071805	GO:0006810	GO:0008076	GO:0016020	GO:0005249	GO:0005251	GO:0055085	GO:0016021	GO:0016021
fbxl7	GO:0005815	GO:0005856	GO:0016567	GO:0005737
atxn7l1	GO:0030914	GO:0000226	GO:0006357
tubgcp2	GO:0090063	GO:0005815	GO:0008275	GO:0051298	GO:0005200	GO:0000923	GO:0031122	GO:0043015	GO:0051011	GO:0051415	GO:0007126	GO:0000922	GO:0000226	GO:0090307	GO:0005813
sos1	GO:0000786	GO:0007264	GO:0046982	GO:0005085	GO:0003677	GO:0005634
sf3b1	GO:0030318	GO:0030318	GO:0042981	GO:0014032
dok7	GO:0048741	GO:0007528	GO:0005158
maea	GO:0051301	GO:0007049	GO:0016363	GO:0005856	GO:0016020	GO:0003779	GO:0005886	GO:0043249	GO:0005737	GO:0005634
pick1	GO:0019904	GO:0034315	GO:0005737
rrp1	GO:0030688	GO:0006364
ints4	GO:0032039	GO:0016180
tmem165	GO:0048703	GO:0016020	GO:0006487	GO:0016021	GO:0051216	GO:0002062	GO:0060536	GO:0001649
cenpn	GO:0034508	GO:0007067	GO:0000775	GO:0007059
macrod2	GO:0003674	GO:0005575	GO:0008150
enc3	GO:0071910	GO:0061371
tmem35	GO:0003674	GO:0008150	GO:0031410	GO:0005778	GO:0016020	GO:0005777	GO:0016023	GO:0016021
tmod4	GO:0051694	GO:0005865	GO:0005523	GO:0007015	GO:0051015	GO:0014866	GO:0006936
asb10	GO:0003674	GO:0035556	GO:0016567
chrne	GO:0005230	GO:0005216	GO:0006811	GO:0030054	GO:0006810	GO:0045211	GO:0045202	GO:0016020	GO:0005892	GO:0015464	GO:0007271	GO:0035094	GO:0007274	GO:0004889	GO:0004889	GO:0098655	GO:0042166	GO:0005886	GO:0016021	GO:0005230	GO:0005216	GO:0006811	GO:0030054	GO:0006810	GO:0045211	GO:0045202	GO:0016020	GO:0005892	GO:0015464	GO:0007271	GO:0035094	GO:0007274	GO:0004889	GO:0004889	GO:0098655	GO:0042166	GO:0005886	GO:0016021
aatka	GO:0004672	GO:0005524	GO:0006468	GO:0016020	GO:0016021
snrnp200	GO:0004386	GO:0000166	GO:0005524	GO:0003676	GO:0016787
map1lc3b	GO:0006914	GO:0006995	GO:0008017	GO:0000422	GO:0000421	GO:0000045	GO:0005829
hspa4a	GO:0000166	GO:0005524	GO:0000166	GO:0005524
mfsd13a	GO:0003674	GO:0008150	GO:0016020	GO:0016021	GO:0003674	GO:0008150	GO:0016020	GO:0016021
spic	GO:0030154	GO:0006355	GO:0000981	GO:0043565	GO:0003677	GO:0003700	GO:0005634
bmi1a	GO:0031519	GO:0016568	GO:0035701	GO:0006351	GO:0046872	GO:0006355	GO:0008270	GO:0060215	GO:0021549	GO:0005634	GO:0031519	GO:0016568	GO:0035701	GO:0006351	GO:0046872	GO:0006355	GO:0008270	GO:0060215	GO:0021549	GO:0005634
ergic1	GO:0003674	GO:0033116	GO:0006810	GO:0005794	GO:0000139	GO:0016020	GO:0005789	GO:0016192	GO:0005783	GO:0016021
ighv13-2	GO:0034987	GO:0050853	GO:0050871	GO:0006958	GO:0042571	GO:0006910	GO:0006911	GO:0072562	GO:0009897	GO:0003823	GO:0045087	GO:0042742
piezo2a.2	GO:0008381	GO:0016020	GO:0016021
rad54b	GO:0005575	GO:0005524
sf3b2	GO:0005684	GO:0005689	GO:0005686	GO:0071011	GO:0000398	GO:0071013	GO:0005634
si:ch211-51c14.1	GO:0030100	GO:0005768
tlr5a	GO:0002376	GO:0007165	GO:0016020	GO:0045087	GO:0016021
hexa	GO:0004553	GO:0004563	GO:0005575	GO:0016798	GO:0008152	GO:0016787	GO:0005975
glrx3	GO:0020027	GO:0055072	GO:0046872	GO:0015035	GO:0045454	GO:0009055	GO:0051536	GO:0005938	GO:0005737
znf653	GO:0046872	GO:0003676
rrm2b	GO:0009186	GO:0009263	GO:0055114	GO:0016491	GO:0016020	GO:0006974	GO:0005971	GO:0004748	GO:0005829	GO:0016021	GO:0005737	GO:0009186	GO:0009263	GO:0055114	GO:0016491	GO:0016020	GO:0006974	GO:0005971	GO:0004748	GO:0005829	GO:0016021	GO:0005737
dhx9	GO:0008026	GO:0004386	GO:0000166	GO:0030529	GO:0005524	GO:0003676	GO:0016787	GO:0006396	GO:0044822	GO:0004004
pdx1	GO:0071907	GO:0031018	GO:0006355	GO:0043565	GO:0031016	GO:0003677	GO:0071910	GO:0035469	GO:0003700	GO:0005634
pold1	GO:0016740	GO:0000166	GO:0016779	GO:0008296	GO:0006287	GO:0045004	GO:0006297	GO:0043625	GO:0003676	GO:0003887	GO:0008408	GO:0006260	GO:0006260	GO:0003677
pank2	GO:0004594	GO:0005524	GO:0015937
si:ch211-180a12.2	GO:0034987	GO:0050853	GO:0050871	GO:0006958	GO:0042571	GO:0006910	GO:0006911	GO:0072562	GO:0009897	GO:0003823	GO:0045087	GO:0042742
faslg	GO:0005164	GO:0030903	GO:0006955	GO:0016020	GO:0016021
gnb3a	GO:0007165
psmd7	GO:0021551	GO:0000502	GO:0043161
ralbp1	GO:0007264	GO:0006897	GO:0017160	GO:0007165	GO:0016020	GO:0016887	GO:0005096	GO:0007264	GO:0006897	GO:0017160	GO:0007165	GO:0016020	GO:0016887	GO:0005096
zgc:91944	GO:0003677	GO:0005634	GO:0045893
atp11c	GO:0045332	GO:0000166	GO:0015914	GO:0005524	GO:0046872	GO:0016787	GO:0004012	GO:0055037	GO:0016020	GO:0005886	GO:0000287	GO:0016021
psmd2	GO:0042176	GO:0000502	GO:0030234	GO:0034515	GO:0043161	GO:0008540	GO:0004175	GO:0005634
rab20	GO:0007264	GO:0005525	GO:2000785	GO:0007264	GO:0005525	GO:2000785
foxp2	GO:0045471	GO:0006351	GO:0009653	GO:0030154	GO:0006355	GO:0000981	GO:0043565	GO:0003677	GO:0003700	GO:0005634	GO:0045471	GO:0006351	GO:0009653	GO:0030154	GO:0006355	GO:0000981	GO:0043565	GO:0003677	GO:0003700	GO:0005634	GO:0005634
smarcd3b	GO:0003007	GO:0055007	GO:0007368
top2b	GO:0008301	GO:0009330	GO:0010842	GO:0007412	GO:0030261	GO:0003916	GO:0016853	GO:0000166	GO:0000819	GO:0006259	GO:0005524	GO:0044774	GO:0008094	GO:0031290	GO:0006265	GO:0006265	GO:0003918	GO:0003918	GO:0003918	GO:0000795	GO:0007059	GO:0000712	GO:0045944	GO:0003677	GO:0005634	GO:0005634	GO:0008301	GO:0009330	GO:0010842	GO:0007412	GO:0030261	GO:0003916	GO:0016853	GO:0000166	GO:0000819	GO:0006259	GO:0005524	GO:0044774	GO:0008094	GO:0031290	GO:0006265	GO:0003918	GO:0000795	GO:0007059	GO:0000712	GO:0045944	GO:0003677	GO:0005634
cyth1a	GO:0032012	GO:0005086	GO:0032012	GO:0005086
rab3c	GO:0015031	GO:0000166	GO:0007264	GO:0005525
manea	GO:0003674	GO:0005575	GO:0008150	GO:0003674	GO:0005575	GO:0008150
ckap5	GO:0005575	GO:0008150
asb15b	GO:0035556	GO:0016567
mink1	GO:0000166	GO:0004672	GO:0005524	GO:0006468	GO:0048812	GO:0007346	GO:0031098	GO:0004674	GO:0042981	GO:0005737	GO:0000166	GO:0004672	GO:0005524	GO:0006468	GO:0048812	GO:0007346	GO:0031098	GO:0004674	GO:0042981	GO:0005737
slc10a4	GO:0008508	GO:0016020	GO:0005887	GO:0016021	GO:0008508	GO:0016020	GO:0005887	GO:0016021
unc93b1	GO:0034121	GO:0016020	GO:0016021
shmt1	GO:0006563	GO:0006544	GO:0004372	GO:0004372	GO:0004372	GO:0035999	GO:0016740	GO:0008168	GO:0003824	GO:0032259	GO:0030170	GO:0006730	GO:0005829	GO:0005737	GO:0005634	GO:0006563	GO:0006544	GO:0004372	GO:0004372	GO:0004372	GO:0035999	GO:0016740	GO:0008168	GO:0003824	GO:0032259	GO:0030170	GO:0006730	GO:0005829	GO:0005737	GO:0005634
glra1	GO:0005230	GO:0022824	GO:0006821	GO:0006811	GO:0006811	GO:0034707	GO:0030054	GO:0016934	GO:0016934	GO:0045664	GO:0007417	GO:0006810	GO:0045211	GO:0005254	GO:0045202	GO:0016020	GO:0016594	GO:0016594	GO:0007218	GO:0043200	GO:0060012	GO:0005887	GO:0005886	GO:0016021
taf10	GO:0006352	GO:0005634	GO:0006352	GO:0005634
phospho1	GO:1990003	GO:0052831	GO:0052828	GO:0043726	GO:0030351	GO:0017161	GO:0052825	GO:0052829	GO:0008330	GO:0030352	GO:0019178	GO:0016312	GO:0052867	GO:0052830	GO:0052745	GO:0008579	GO:0043813	GO:0030487	GO:0019198	GO:0005575	GO:0052629	GO:0043812	GO:0017017	GO:0030500	GO:0008152	GO:0008138	GO:0046872	GO:0016787	GO:0016791	GO:0016791	GO:0035630	GO:0008969
rbm17	GO:0000166	GO:0003676	GO:0000166	GO:0003676
tusc5b	GO:0009607	GO:0016020	GO:0016021
taf5l	GO:0006355	GO:0005634	GO:0006355	GO:0005634
rpl26	GO:0015934	GO:0030529	GO:0002181	GO:0042273	GO:0005840	GO:0005622	GO:0006412	GO:0022625	GO:0003735
hn1a	GO:0003674	GO:0005575	GO:0008150
rpl31	GO:0002181	GO:0005840	GO:0005622	GO:0006412	GO:0022625	GO:0003735	GO:0003735	GO:0002181	GO:0005840	GO:0005622	GO:0006412	GO:0022625	GO:0003735	GO:0003735
dpp7	GO:0008236	GO:0008239	GO:0004185	GO:0006508	GO:0031982	GO:0008236	GO:0008239	GO:0004185	GO:0006508	GO:0031982
ppil2	GO:0000413	GO:0016853	GO:0016874	GO:0034450	GO:0016567	GO:0006457	GO:0004842	GO:0003755	GO:0003755	GO:0000209	GO:0005634	GO:0000413	GO:0016853	GO:0016874	GO:0034450	GO:0016567	GO:0006457	GO:0004842	GO:0003755	GO:0003755	GO:0000209	GO:0005634
mlf2	GO:0003674	GO:0005575
ebp	GO:0047750	GO:0016125	GO:0016020	GO:0016021	GO:0047750	GO:0016125	GO:0016020	GO:0016021
med16	GO:0016592	GO:0003713	GO:0045893
acvr1l	GO:0021556	GO:0007178	GO:0004675	GO:0051260	GO:0070724	GO:0048332	GO:0003342	GO:0046588	GO:0046588	GO:0035124	GO:0003230	GO:0030510	GO:0030510	GO:0035462	GO:0003140	GO:0048368	GO:0060030	GO:0016740	GO:0000166	GO:0001944	GO:0042476	GO:0042476	GO:0003143	GO:0001889	GO:0035162	GO:0004672	GO:0005524	GO:0005524	GO:0016301	GO:0030509	GO:0007420	GO:0006468	GO:0006468	GO:0016310	GO:0016020	GO:0004674	GO:0005887	GO:0004702	GO:0005938	GO:0005515	GO:0016021	GO:0007368	GO:0003146	GO:0001947	GO:0035050	GO:0051216	GO:0061371	GO:0005737	GO:0009953
d2hgdh	GO:0018466	GO:0016614	GO:0003824	GO:0050660	GO:0055114	GO:0016491	GO:0005739
limk1b	GO:0004672	GO:0005524	GO:0046872	GO:0006468	GO:0008270	GO:0004672	GO:0005524	GO:0046872	GO:0006468	GO:0008270
rho	GO:0008020	GO:0016038	GO:0009583	GO:0007602	GO:0018298	GO:0050896	GO:0007601	GO:0009881	GO:0007165	GO:0007186	GO:0016020	GO:0004871	GO:0001750	GO:0016021	GO:0016021	GO:0004930
dpp6b	GO:0008236	GO:0016020	GO:0006508	GO:0016021
grin2ab	GO:0005234	GO:0004970	GO:0005216	GO:0006811	GO:0030054	GO:0006810	GO:0045211	GO:0045202	GO:0016020	GO:0017146	GO:0004972	GO:0004872	GO:0005886	GO:0016021	GO:0005234	GO:0004970	GO:0005216	GO:0006811	GO:0030054	GO:0006810	GO:0045211	GO:0045202	GO:0016020	GO:0017146	GO:0004972	GO:0004872	GO:0005886	GO:0016021
znf385b	GO:0046872	GO:0003676	GO:0072332	GO:0003723	GO:0006915	GO:0008270	GO:0002039	GO:0005634
gtf2h4	GO:0005675	GO:0004003	GO:0008353	GO:0000439	GO:0000439	GO:0070816	GO:0006289	GO:0006289	GO:0003690	GO:0003700	GO:0005634
glcci1	GO:0003674	GO:0003094	GO:0072015	GO:0005737
rps26	GO:0030529	GO:0005840	GO:0005622	GO:0006412	GO:0003729	GO:0022627	GO:0003735	GO:0003735	GO:0030529	GO:0005840	GO:0005622	GO:0006412	GO:0003729	GO:0022627	GO:0003735	GO:0003735
cdk10	GO:0016572	GO:0005575	GO:0016740	GO:0000166	GO:0004672	GO:0005524	GO:0016301	GO:0043524	GO:0022008	GO:0006468	GO:0016310	GO:0004674	GO:0005515
cyp2p7	GO:0016712	GO:0016705	GO:0005506	GO:0046872	GO:0004497	GO:0019369	GO:0008392	GO:0055114	GO:0020037	GO:0016491	GO:0008395
nipsnap1	GO:0003674	GO:0005575	GO:0008150
os9	GO:0030970	GO:0005788	GO:0030433	GO:0016020	GO:0016021
gnsb	GO:0008449	GO:0030203	GO:0008484	GO:0008152	GO:0046872	GO:0003824	GO:0016787	GO:0005764
olig2	GO:0046983	GO:0021742	GO:0007400	GO:0007403	GO:0021514	GO:0021522	GO:0021778	GO:0021754	GO:0050769	GO:0071542	GO:0042552	GO:0014003	GO:0021520	GO:0048666	GO:0006355	GO:0030182	GO:0001764	GO:0048709	GO:0003700
nkiras1	GO:0000166	GO:0007264	GO:0005525	GO:0007165	GO:0016020	GO:0005737
slc22a15	GO:0022891	GO:0022857	GO:0016020	GO:0055085	GO:0016021
specc1	GO:0060325
nedd1	GO:0003674	GO:0071539	GO:0000242	GO:0005814	GO:0000922	GO:0036064	GO:0005813	GO:0005737	GO:0003674	GO:0071539	GO:0000242	GO:0005814	GO:0000922	GO:0036064	GO:0005813	GO:0005737
pfn1	GO:0060027	GO:0055113	GO:0032233	GO:0030833	GO:0003779	GO:0030036	GO:0005737
hspa5	GO:0001878	GO:0001666	GO:0000166	GO:0005524	GO:0005576
tlk1b	GO:0016740	GO:0000166	GO:0004672	GO:0005524	GO:0016301	GO:0006468	GO:0016310	GO:0004674	GO:0005634
adra2c	GO:0004935	GO:0004938	GO:0004938	GO:0004938	GO:0006940	GO:0019229	GO:0030168	GO:0007165	GO:0007186	GO:0007186	GO:0016020	GO:0007267	GO:0071880	GO:0007194	GO:0005887	GO:0005886	GO:0005886	GO:0004871	GO:0016021	GO:0004930
gad1b	GO:0004351	GO:0019752	GO:0009449	GO:0042136	GO:0016831	GO:0016829	GO:0003824	GO:0030170	GO:0004351	GO:0019752	GO:0009449	GO:0042136	GO:0016831	GO:0016829	GO:0003824	GO:0030170
manba	GO:0004553	GO:0004567	GO:0005975
cmtm4	GO:0003674	GO:0008150	GO:0016020	GO:0016021
gstz1	GO:0009072	GO:0006559	GO:0016034	GO:0003824	GO:0006749	GO:0004602	GO:0004364	GO:0005739	GO:0005737	GO:0009072	GO:0006559	GO:0016034	GO:0003824	GO:0006749	GO:0004602	GO:0004364	GO:0005739	GO:0005737	GO:0009072	GO:0006559	GO:0016034	GO:0003824	GO:0006749	GO:0004602	GO:0004364	GO:0005739	GO:0005737	GO:0009072	GO:0006559	GO:0016034	GO:0003824	GO:0006749	GO:0004602	GO:0004364	GO:0005739	GO:0005737	GO:0009072	GO:0006559	GO:0016034	GO:0003824	GO:0006749	GO:0004602	GO:0004364	GO:0005739	GO:0005737
atxn2l	GO:0010494	GO:0010603	GO:0034063	GO:0044822
cdc23	GO:0051301	GO:0007049	GO:0005680	GO:0030071
slc25a35	GO:0006810	GO:0005743	GO:0016020	GO:0006412	GO:0005739	GO:0003735	GO:0016021
pik3c2a	GO:0048015	GO:0016740	GO:0048268	GO:0016773	GO:0016301	GO:0046854	GO:0005942	GO:0014065	GO:0016310	GO:0016477	GO:0035091	GO:0016303	GO:0035005	GO:0005886	GO:0001525	GO:0048015	GO:0016740	GO:0048268	GO:0016773	GO:0016301	GO:0046854	GO:0005942	GO:0014065	GO:0016310	GO:0016477	GO:0035091	GO:0016303	GO:0035005	GO:0005886	GO:0001525
sgpl1	GO:0019752	GO:0016831	GO:0016829	GO:0003824	GO:0030170
apip	GO:0046570	GO:0019284	GO:0009086	GO:0008652	GO:0016829	GO:0046872	GO:0019509	GO:0019509	GO:0006915	GO:0008270	GO:0005737
chd5	GO:0016818	GO:0005524	GO:0016020	GO:0006355	GO:0008270	GO:0016021	GO:0003677	GO:0005634
abcg1	GO:0010874	GO:0000166	GO:0005524	GO:0034041	GO:0002040	GO:0017127	GO:0033344	GO:0016020	GO:0016887	GO:0005886	GO:0016021	GO:0016021
med9	GO:0001104	GO:0016592	GO:0006357
pparg	GO:0043401	GO:0006351	GO:0046872	GO:0070328	GO:0004879	GO:0003707	GO:0006355	GO:0008270	GO:0043565	GO:0003677	GO:0003700	GO:0005634
lrig1	GO:0016020	GO:0016021
nhlh2	GO:0046983	GO:0000977	GO:0000981	GO:0005634
dlx4b	GO:0042667	GO:0021559	GO:0035270	GO:0030910	GO:0048703	GO:0030916	GO:0048666	GO:0007275	GO:0006355	GO:0043565	GO:0043049	GO:0003677	GO:0005634	GO:0043010
dennd6b	GO:0017112	GO:0055037
mlxip	GO:1900402	GO:0000989	GO:0046983	GO:0006355	GO:0006357	GO:0003700
tenm3	GO:0070983	GO:0097264	GO:0010976	GO:0042995	GO:0030424	GO:0007156	GO:0007165	GO:0031290	GO:0016020	GO:0007155	GO:0030154	GO:0042803	GO:0046982	GO:0016021	GO:0007165	GO:0016021
vsx2	GO:0050896	GO:0007601	GO:0007275	GO:0006355	GO:0043565	GO:0000122	GO:0003677	GO:0005634
adcyap1r1a	GO:0004999	GO:0007166	GO:0007165	GO:0004888	GO:0007186	GO:0016020	GO:0005886	GO:0004871	GO:0016021	GO:0007188	GO:0004930	GO:0007200	GO:0004999	GO:0007166	GO:0007165	GO:0004888	GO:0007186	GO:0016020	GO:0005886	GO:0004871	GO:0016021	GO:0007188	GO:0004930	GO:0007200	GO:0004999	GO:0007166	GO:0007165	GO:0004888	GO:0007186	GO:0016020	GO:0005886	GO:0004871	GO:0016021	GO:0007188	GO:0004930	GO:0007200	GO:0004999	GO:0007166	GO:0007165	GO:0004888	GO:0007186	GO:0016020	GO:0005886	GO:0004871	GO:0016021	GO:0007188	GO:0004930	GO:0007200
si:ch211-251b21.1	GO:0005234	GO:0004970	GO:0005216	GO:0006811	GO:0030054	GO:0006810	GO:0045211	GO:0045202	GO:0016020	GO:0004872	GO:0005886	GO:0016021
si:dkey-13p1.4	GO:0016020	GO:0016021
tnfsf13b	GO:0005164	GO:0006955	GO:0016020	GO:0016021
tmem27	GO:0008241	GO:0008237	GO:0016020	GO:0006508	GO:0016021
mbnl2	GO:0048747	GO:0046872	GO:0001654	GO:0043009	GO:0007517	GO:0007507	GO:0048747	GO:0046872	GO:0001654	GO:0043009	GO:0007517	GO:0007507	GO:0048747	GO:0046872	GO:0001654	GO:0043009	GO:0007517	GO:0007507	GO:0048747	GO:0046872	GO:0001654	GO:0043009	GO:0007517	GO:0007507
prickle3	GO:0046872	GO:0008270
rffl	GO:0046872	GO:0008270
si:ch211-266g18.6	GO:0017137	GO:0006887	GO:0070382	GO:0019905	GO:0030276	GO:0005509	GO:0005544	GO:0006886
mapk3	GO:0021952	GO:0004707	GO:0016740	GO:0000166	GO:0004672	GO:0005524	GO:0016301	GO:0007420	GO:0006468	GO:0016310	GO:0004674	GO:0001654	GO:0043009
or102-4	GO:0050896	GO:0004984	GO:0007165	GO:0007186	GO:0016020	GO:0005886	GO:0007608	GO:0004871	GO:0016021	GO:0004930
lrrc3	GO:0016020	GO:0016021
gadd45ab	GO:0006950	GO:0051726	GO:0005634
nr0b1	GO:0043401	GO:0030104	GO:0006351	GO:0003707	GO:0043433	GO:0008134	GO:0003714	GO:0006355	GO:0043565	GO:0000122	GO:0003677	GO:0005737	GO:0005634	GO:0005634
si:dkey-81j8.6	GO:0004672	GO:0005524	GO:2000401	GO:0006468	GO:0007346	GO:0031098	GO:0032147	GO:0004674	GO:0004702	GO:0042981	GO:0005737
itprip	GO:0003674	GO:0005576
gsto1	GO:0008152	GO:0006749	GO:0004364	GO:0004364	GO:0005737	GO:0005737
dicer1	GO:0016891	GO:0070578	GO:0035279	GO:0030423	GO:0035196	GO:0021591	GO:0021591	GO:0070883	GO:0035195	GO:0004518	GO:0031047	GO:0004386	GO:0000166	GO:0016442	GO:0005524	GO:0046872	GO:0050767	GO:0016787	GO:0004519	GO:0031054	GO:0031054	GO:0030422	GO:0030422	GO:0004525	GO:0004525	GO:0004530	GO:0006396	GO:0003723	GO:0006309	GO:0003677	GO:0005737	GO:0005737	GO:0005634	GO:0016891	GO:0070578	GO:0035279	GO:0030423	GO:0035196	GO:0021591	GO:0021591	GO:0070883	GO:0035195	GO:0004518	GO:0031047	GO:0004386	GO:0000166	GO:0016442	GO:0005524	GO:0046872
ptgs2a	GO:0019371	GO:0004666	GO:0004601	GO:0004601	GO:0006979	GO:0008217	GO:0055114	GO:0020037	GO:0006954	GO:0001516	GO:0071407
ugdh	GO:0016616	GO:0003190	GO:0003188	GO:0045880	GO:0090263	GO:0006065	GO:0003979	GO:0003979	GO:0006024	GO:0055114	GO:0016491	GO:0005975	GO:0051287	GO:0005829	GO:0007368	GO:0005634	GO:0007507	GO:0016616	GO:0003190	GO:0003188	GO:0045880	GO:0090263	GO:0006065	GO:0003979	GO:0003979	GO:0006024	GO:0055114	GO:0016491	GO:0005975	GO:0051287	GO:0005829	GO:0007368	GO:0005634	GO:0007507
unc5c	GO:0007165	GO:0016020	GO:0016021
btbd11b	GO:0016020	GO:0046982	GO:0016021
smpx	GO:0003674	GO:0005575	GO:0008150
pm20d1.1	GO:0008152	GO:0008233	GO:0046872	GO:0016787	GO:0005576	GO:0016020	GO:0006508	GO:0016021	GO:0008152	GO:0008233	GO:0046872	GO:0016787	GO:0005576	GO:0016020	GO:0006508	GO:0016021
pcf11	GO:0005849	GO:0000993	GO:0006379	GO:0006369	GO:0003729	GO:0006886	GO:0006378	GO:0005737
zdhhc17	GO:0019706	GO:0015095	GO:0016740	GO:0016746	GO:0046872	GO:0016409	GO:0016020	GO:0008270	GO:0016021
hyi	GO:0008903	GO:0016853
uhmk1	GO:0000166	GO:0046825	GO:0035770	GO:0004672	GO:0005524	GO:0043021	GO:0000184	GO:0003676	GO:0018105	GO:0006468	GO:0035145	GO:0004674	GO:0000381	GO:0003729
snrnp35	GO:0000166	GO:0003676	GO:0000243	GO:0005689	GO:0017069	GO:0071011	GO:0003723	GO:0000398	GO:0003729	GO:0005634	GO:0000166	GO:0003676	GO:0000243	GO:0005689	GO:0017069	GO:0071011	GO:0003723	GO:0000398	GO:0003729	GO:0005634
eif6	GO:0042256	GO:0043023	GO:0042273	GO:0003743	GO:0043022	GO:0006413	GO:0006412	GO:0005730	GO:0042254	GO:0005737	GO:0005634
tmem50a	GO:0003674	GO:0008150	GO:0016020	GO:0016021	GO:0003674	GO:0008150	GO:0016020	GO:0016021
gspt1	GO:0000166	GO:0003747	GO:0005525	GO:0018444	GO:0002184	GO:0003924	GO:0003924
cenpt	GO:0051382	GO:0000776	GO:0046982	GO:0003677	GO:0051382	GO:0000776	GO:0046982	GO:0003677
gspt1l	GO:0000166	GO:0003747	GO:0005525	GO:0018444	GO:0002184	GO:0003924
mtus1a	GO:0003674	GO:0007049	GO:0005794	GO:0016020	GO:0005886	GO:0005739	GO:0005634
tubb6	GO:0000166	GO:0005200	GO:0005525	GO:0005856	GO:0005874	GO:0007017	GO:0003924	GO:0005737	GO:0000166	GO:0005200	GO:0005525	GO:0005856	GO:0005874	GO:0007017	GO:0003924	GO:0005737
slbp	GO:0046530	GO:0003407	GO:0031290	GO:0003723	GO:0003729	GO:0046530	GO:0003407	GO:0031290	GO:0003723	GO:0003729
vwa8	GO:0000166	GO:0005524	GO:0016887
rorb	GO:0043401	GO:0006351	GO:0046872	GO:0004879	GO:0003707	GO:0006355	GO:0008270	GO:0043565	GO:0003677	GO:0003700	GO:0005634
kmt2e	GO:0046872	GO:0008270	GO:0046872	GO:0008270	GO:0046872	GO:0008270
ppp3cca	GO:0004721	GO:0016787
ogn	GO:0007409	GO:0005578	GO:0008201	GO:0005615
bmp2k	GO:0005575	GO:0016740	GO:0004672	GO:0005524	GO:0016301	GO:0006468	GO:0016310	GO:0005575	GO:0016740	GO:0004672	GO:0005524	GO:0016301	GO:0006468	GO:0016310
slc25a20	GO:0006810	GO:0016020	GO:0006412	GO:0003735	GO:0016021	GO:0006810	GO:0016020	GO:0006412	GO:0003735	GO:0016021
ppp1r14ab	GO:0042325	GO:0005737
mrpl32	GO:0015934	GO:0005762	GO:0005743	GO:0006412	GO:0003735	GO:0003735
extl3	GO:0008375	GO:0033564	GO:0001888	GO:0035138	GO:0015012	GO:0045743	GO:0030516	GO:0050650	GO:0006024	GO:0031290	GO:0016020	GO:0035118	GO:0016021	GO:0033339
clasrp	GO:0003674	GO:0005575	GO:0008150
slc26a3.1	GO:0008271	GO:0008510	GO:0009651	GO:0055081	GO:0006821	GO:0006821	GO:0008272	GO:0015116	GO:0015116	GO:0006810	GO:0019531	GO:0015301	GO:0015301	GO:0051453	GO:0015297	GO:0005254	GO:0015701	GO:0016020	GO:0005887	GO:0005887	GO:0042391	GO:0055085	GO:0016021	GO:0008271	GO:0008510	GO:0009651	GO:0055081	GO:0006821	GO:0006821	GO:0008272	GO:0015116	GO:0015116	GO:0006810	GO:0019531	GO:0015301	GO:0015301	GO:0051453	GO:0015297	GO:0005254	GO:0015701	GO:0016020	GO:0005887	GO:0005887	GO:0042391	GO:0055085	GO:0016021
hells	GO:0004386	GO:0000166	GO:0005524	GO:0016787
lhb	GO:0030728	GO:0007530	GO:0001556	GO:0005179	GO:0005576
srpr	GO:0005785	GO:0006614	GO:0005047	GO:0005525	GO:0006810	GO:0006886	GO:0003924
matk	GO:0004713	GO:0016740	GO:0000166	GO:0004672	GO:0005524	GO:0016301	GO:0031234	GO:0038083	GO:0004715	GO:0007169	GO:0005102	GO:0006468	GO:0016310	GO:0016477	GO:0045087	GO:0030154	GO:0042127
dpf2	GO:0046872	GO:0008270
st8sia4	GO:0003828	GO:0016740	GO:0008373	GO:0006486	GO:0016757	GO:0005794	GO:0030173	GO:0016020	GO:0016021
gba3	GO:0004553	GO:0016798	GO:0008152	GO:0016787	GO:0005975
lsm1	GO:0000290	GO:0000339	GO:0000932
si:ch211-81n22.1	GO:0008080	GO:0016020	GO:0016021
dbpb	GO:0006355	GO:0043565	GO:0003700	GO:0006355	GO:0043565	GO:0003700
abhd4	GO:0006629	GO:0016787	GO:0005811	GO:0052689	GO:0019915
pold4	GO:0003674	GO:0006260	GO:0005634
sepn1	GO:0048741	GO:0016020	GO:0016021
hnrnpd	GO:0008150	GO:0000166	GO:0003676
si:ch73-234b20.5	GO:0003674	GO:0005575	GO:0008150
si:dkey-21a6.5	GO:0016020	GO:0016021
mtif3	GO:0003743	GO:0006413
mtmr14	GO:0016311	GO:0004725	GO:0016791	GO:0050881	GO:0010506	GO:0043009	GO:0046716
zmiz2	GO:0007498	GO:0008270	GO:0009953
cars	GO:0006418	GO:0004812	GO:0000166	GO:0005524	GO:0006423	GO:0004817
engase	GO:0033925	GO:0016798	GO:0008152	GO:0016787	GO:0005829	GO:0005737
dlgap1a	GO:0023052	GO:0030054	GO:0045211	GO:0007268	GO:0045202	GO:0016020	GO:0014069	GO:0005886
eif4ebp3l	GO:0014743	GO:0045947	GO:0017148	GO:0008190	GO:0006417	GO:0005515	GO:0005737
cdk2ap2	GO:0003674	GO:0005575	GO:0008150
kitb	GO:0038093	GO:0019955	GO:0038109	GO:0004716	GO:0004714	GO:0004713	GO:0016740	GO:0000166	GO:0004672	GO:0005524	GO:0016301	GO:0007169	GO:0006468	GO:0016310	GO:0016020	GO:0016021
hoxd11a	GO:0006351	GO:0007275	GO:0006355	GO:0043565	GO:0003677	GO:0005634
cldne	GO:0055113	GO:0030054	GO:0005923	GO:0016020	GO:0005198	GO:0005886	GO:0016021
fam120a	GO:0003674	GO:0005575	GO:0008150
[truncated: 8,437 more rows]
[truncated: 154 more columns]

## Sheet: Table S4
Table S4. GM genes mapped to GO categories from zebrafish
tcea3	GO:0032784	GO:0006351	GO:0003676	GO:0006414	GO:0003746	GO:0006412	GO:0006355	GO:0008270	GO:0006357	GO:0003677	GO:0005634	GO:0032784	GO:0006351	GO:0003676	GO:0006414	GO:0003746	GO:0006412	GO:0006355	GO:0008270	GO:0006357	GO:0003677	GO:0005634
slc39a6	GO:0030001	GO:0046873	GO:0042074	GO:0006829	GO:0006829	GO:0001837	GO:0005385	GO:0005385	GO:0016020	GO:0005887	GO:0055085	GO:0016021	GO:0030001	GO:0046873	GO:0042074	GO:0006829	GO:0006829	GO:0001837	GO:0005385	GO:0005385	GO:0016020	GO:0005887	GO:0055085	GO:0016021
sall3b	GO:0046872	GO:0003676	GO:0006366	GO:0007165	GO:0022008	GO:0006355	GO:0043565	GO:0044212	GO:0003700	GO:0005634
sh2d3cb	GO:0007264	GO:0005085
mex3b	GO:0005575	GO:0046872	GO:0003676	GO:0003723	GO:0008270
rab40b	GO:0015031	GO:0000166	GO:0007264	GO:0005525	GO:0035556	GO:0016567	GO:0015031	GO:0000166	GO:0007264	GO:0005525	GO:0035556	GO:0016567
aasdh	GO:0090409	GO:0052686	GO:0010435	GO:0003996	GO:0043759	GO:0034865	GO:0034823	GO:0034783	GO:0018855	GO:0052688	GO:0052685	GO:0004774	GO:0043955	GO:0034943	GO:0034842	GO:0034796	GO:0018857	GO:0018854	GO:0052687	GO:0015645	GO:0070251	GO:0043762	GO:0034942	GO:0034841	GO:0034793	GO:0018856	GO:0016878	GO:0016874	GO:0008152	GO:0000166	GO:0005524	GO:0006629	GO:0003824	GO:0006631
optc	GO:0035385	GO:0048495	GO:0005578	GO:0008201	GO:0048846	GO:0050770	GO:0005615
raf1a	GO:0005057	GO:0016740	GO:0000166	GO:0004672	GO:0005524	GO:0000186	GO:0046872	GO:0016301	GO:0007165	GO:0006468	GO:0016310	GO:0035556	GO:0004674	GO:0007507	GO:0005057	GO:0016740	GO:0000166	GO:0004672	GO:0005524	GO:0000186	GO:0046872	GO:0016301	GO:0007165	GO:0006468	GO:0016310	GO:0035556	GO:0004674	GO:0007507
eef2k	GO:0004686	GO:0005575	GO:0016740	GO:0005524	GO:0006414	GO:0016301	GO:0003746	GO:0005509	GO:0006468	GO:0016310	GO:0006412	GO:0004674	GO:0005516	GO:0004686	GO:0005575	GO:0016740	GO:0005524	GO:0006414	GO:0016301	GO:0003746	GO:0005509	GO:0006468	GO:0016310	GO:0006412	GO:0004674	GO:0005516
hcn4l	GO:0030552	GO:0005216	GO:0006813	GO:0006811	GO:0006814	GO:0002027	GO:0006810	GO:0016020	GO:0042391	GO:0005249	GO:0055085	GO:0016021
gstz1	GO:0009072	GO:0006559	GO:0016034	GO:0003824	GO:0006749	GO:0004602	GO:0004364	GO:0005739	GO:0005737	GO:0009072	GO:0006559	GO:0016034	GO:0003824	GO:0006749	GO:0004602	GO:0004364	GO:0005739	GO:0005737	GO:0009072	GO:0006559	GO:0016034	GO:0003824	GO:0006749	GO:0004602	GO:0004364	GO:0005739	GO:0005737	GO:0009072	GO:0006559	GO:0016034	GO:0003824	GO:0006749	GO:0004602	GO:0004364	GO:0005739	GO:0005737	GO:0009072	GO:0006559	GO:0016034	GO:0003824	GO:0006749	GO:0004602	GO:0004364	GO:0005739	GO:0005737
stoml2	GO:0003674	GO:0016020
vwc2l	GO:0030054	GO:0005576	GO:0007275	GO:0045202	GO:0007399
loxl1	GO:0016641	GO:0030903	GO:0030903	GO:0055114	GO:0005507
aldoca	GO:0004332	GO:0005575	GO:0016829	GO:0003824	GO:0006096
stx2b	GO:0007340	GO:0008021	GO:0048278	GO:0012505	GO:0031629	GO:0016020	GO:0016192	GO:0030154	GO:0005484	GO:0031201	GO:0000149	GO:0006886	GO:0005886	GO:0016021
dusp3b	GO:0016311	GO:0006470	GO:0050860	GO:0070373	GO:0008138	GO:0050868	GO:0004725	GO:0016787	GO:0016791	GO:0045931	GO:0033549	GO:0005829	GO:0046329
vps53	GO:0003674	GO:0000938	GO:0042147
prep	GO:0070008	GO:0008236	GO:0006508		GO:0005737
map9	GO:0003674	GO:0005575	GO:0000910	GO:0051225	GO:0007088
gdf2	GO:0040007	GO:0030509	GO:0048468	GO:0010862	GO:0005160	GO:0060395	GO:0005576	GO:0043408	GO:0008083	GO:0005125	GO:0042981	GO:0005615	GO:0001525
sirt2	GO:0008759	GO:0043909	GO:0043747	GO:0034876	GO:0034573	GO:0018748	GO:0052773	GO:0047419	GO:0043748	GO:0034882	GO:0034576	GO:0018749	GO:0052790	GO:0043864	GO:0034885	GO:0034781	GO:0034571	GO:0008418	GO:2000777	GO:0044224	GO:0034979	GO:2000378	GO:0061433	GO:0043220	GO:0033270	GO:0070403	GO:1900119	GO:0061428	GO:0042177	GO:0006476	GO:0072687	GO:0097386	GO:0070446	GO:0046970	GO:0042903	GO:0033010	GO:0043388	GO:0016811	GO:0043209	GO:0005694	GO:0005720	GO:0005819	GO:0043204	GO:0046872	GO:0016787	GO:0010507	GO:0005814	GO:0032436	GO:0034599
srrm1	GO:0006397	GO:0006397	GO:0006397	GO:0006397
sarm1	GO:0007165
vipas39	GO:0061008	GO:0015031	GO:0006351	GO:0007283	GO:0005769	GO:0006810	GO:0005770	GO:0055037	GO:0031410	GO:0030154	GO:0005768	GO:0006355	GO:0016023	GO:0005737	GO:0005737
gpr75	GO:0007166	GO:0007186	GO:0016020	GO:0005887	GO:0016021	GO:0004930
rapgef1a	GO:0007264	GO:0005085	GO:0007264	GO:0005085
smpd4	GO:0050290	GO:0004767	GO:0046872	GO:0016787	GO:0005794	GO:0000139	GO:0016020	GO:0005789	GO:0005783	GO:0016021	GO:0050290	GO:0004767	GO:0046872	GO:0016787	GO:0005794	GO:0000139	GO:0016020	GO:0005789	GO:0005783	GO:0016021	GO:0050290	GO:0004767	GO:0046872	GO:0016787	GO:0005794	GO:0000139	GO:0016020	GO:0005789	GO:0005783	GO:0016021
st6galnac6	GO:0016740	GO:0008373	GO:0006486	GO:0001665	GO:0009311	GO:0001574	GO:0018279	GO:0016757	GO:0005794	GO:0016020	GO:0016021
rnmt	GO:0016740	GO:0004482	GO:0004482	GO:0004482	GO:0006370	GO:0006370	GO:0036265	GO:0005845	GO:0005845	GO:0008168	GO:0032259	GO:0006397	GO:0003723	GO:0003723	GO:0005634	GO:0005634	GO:0005634
ggnbp2	GO:0003674	GO:0005575	GO:0008150	GO:0003674	GO:0005575	GO:0008150
s1pr5b	GO:0038036	GO:0007186	GO:0016020	GO:0016021	GO:0004930
nelfcd	GO:0003674	GO:0045892	GO:0005634
acaca	GO:0003989	GO:0004075	GO:0006633	GO:0016874	GO:0000166	GO:0005524	GO:0046872	GO:0003824	GO:0003989	GO:0004075	GO:0006633	GO:0016874	GO:0000166	GO:0005524	GO:0046872	GO:0003824
fev	GO:0006351	GO:0000976	GO:0007275	GO:0007399	GO:0030154	GO:0006355	GO:0000981	GO:0043565	GO:0003677	GO:0060218	GO:0003700	GO:0005634
nlgn1	GO:0060076	GO:0050808	GO:0002040	GO:0042043	GO:0097104	GO:0097105	GO:0048488	GO:0050804	GO:0007158	GO:0045202	GO:0016020	GO:0007155	GO:0005887	GO:0009986	GO:0004872	GO:0016021
kcnk10b	GO:0006811	GO:0005267	GO:0071805	GO:0022841	GO:0030322	GO:0006810	GO:0016020	GO:0005887	GO:0016021
papolg	GO:0043631	GO:0016779	GO:0031123	GO:0003723	GO:0004652	GO:0006378	GO:0005634
tomm40l	GO:0015266	GO:0005742	GO:0030150	GO:0005741	GO:0055085
atp8b2	GO:0000166	GO:0015914	GO:0005524	GO:0046872	GO:0016787	GO:0004012	GO:0005794	GO:0007030	GO:0016020	GO:0005886	GO:0000287	GO:0016021
ywhag1	GO:0019904	GO:0007420	GO:0005737	GO:0007507
adamts18	GO:0008233	GO:0031012	GO:0008237	GO:0004222	GO:0005578	GO:0006508	GO:0008270
supt4h1	GO:0032786	GO:0032044	GO:0006351	GO:0046872	GO:0006355	GO:0008270	GO:0005634
stk17b	GO:0016740	GO:0000166	GO:0004672	GO:0005524	GO:0016301	GO:0006468	GO:0016310	GO:0004674	GO:0005634
gak	GO:0004672	GO:0005524	GO:0006468	GO:0048471	GO:0005829
itprip	GO:0003674	GO:0005576
foxp1b	GO:0006351	GO:0046872	GO:0003676	GO:0009653	GO:0030154	GO:0006355	GO:0000981	GO:0043565	GO:0003677	GO:0003700	GO:0005634
tap1	GO:0000166	GO:0002489	GO:0005524	GO:0002591	GO:0002481	GO:0006810	GO:0016020	GO:0016887	GO:0042626	GO:0042626	GO:0055085	GO:0055085	GO:0002485	GO:0016021	GO:0016021
csnk1da	GO:0016740	GO:0000166	GO:0004672	GO:0005524	GO:0016301	GO:0018105	GO:0006468	GO:0016310	GO:0004674	GO:0004674	GO:0016055	GO:0016055	GO:0005737	GO:0005634
kif18a	GO:0000166	GO:0005524	GO:0007019	GO:0005874	GO:0000070	GO:0005871	GO:0005871	GO:0003777	GO:0003777	GO:0007018	GO:0007018	GO:0008017	GO:0016887	GO:0000166	GO:0005524	GO:0007019	GO:0005874	GO:0000070	GO:0005871	GO:0005871	GO:0003777	GO:0003777	GO:0007018	GO:0007018	GO:0008017	GO:0016887
fgf23	GO:0005104	GO:0030500	GO:0008543	GO:0030643	GO:0005576	GO:0008083
smg9	GO:0000184	GO:0000184
mrps22	GO:0008150	GO:0005763	GO:0003735
pgm3	GO:0071704	GO:0016868	GO:0004610	GO:0004610	GO:0030097	GO:0005975	GO:0006048	GO:0000287	GO:0005829
si:ch211-197l9.5	GO:0004672	GO:0005524	GO:0006468	GO:0035556	GO:0004674	GO:0005737
rngtt	GO:0004651	GO:0016311	GO:0004484	GO:0004484	GO:0050355	GO:0006470	GO:0008152	GO:0016740	GO:0000166	GO:0006370	GO:0006370	GO:0016779	GO:0008138	GO:0003824	GO:0004725	GO:0016787	GO:0016791	GO:0005525	GO:0006397	GO:0005634
cluap1	GO:0003674	GO:0042995	GO:0030030	GO:0005929	GO:0005929	GO:0030992	GO:0042384	GO:0042384	GO:0005813	GO:0001822	GO:0001822	GO:0005634
tacc3	GO:0003674	GO:0021987	GO:0008283	GO:0000226	GO:0015630	GO:0005737
gfap	GO:0045098	GO:0005882	GO:0005856	GO:0005198	GO:0005737	GO:0005737
si:dkey-10f21.4	GO:0016020	GO:0016021	GO:0016020	GO:0016021
wee2	GO:0051321	GO:0004713	GO:0016740	GO:0000166	GO:0007067	GO:0004672	GO:0005524	GO:0046872	GO:0016301	GO:0004715	GO:0006468	GO:0016310	GO:0004674	GO:0000287	GO:0005634	GO:0051321	GO:0004713	GO:0016740	GO:0000166	GO:0007067	GO:0004672	GO:0005524	GO:0046872	GO:0016301	GO:0004715	GO:0006468	GO:0016310	GO:0004674	GO:0000287	GO:0005634	GO:0051321	GO:0004713	GO:0016740	GO:0000166	GO:0007067	GO:0004672	GO:0005524	GO:0046872	GO:0016301	GO:0004715	GO:0006468	GO:0016310	GO:0004674	GO:0000287	GO:0005634
zgc:113232	GO:0003674	GO:0003674
csk	GO:0060027	GO:0004713	GO:0016740	GO:0000166	GO:0001817	GO:0004672	GO:0005524	GO:0060368	GO:0016301	GO:0034332	GO:0031234	GO:0038083	GO:0004715	GO:0007169	GO:0005102	GO:0006468	GO:0016310	GO:0016477	GO:0045087	GO:0030154	GO:0042127
flr	GO:0036372	GO:0070738	GO:0005879	GO:0018095	GO:0001736	GO:0042995	GO:0030030	GO:0031514	GO:0005215	GO:0005929	GO:0030992	GO:0042384	GO:0042384	GO:0060271	GO:0042073	GO:0007368
alg5	GO:0016740	GO:0019348	GO:0004582	GO:0004169	GO:0006506	GO:0016020	GO:0005789	GO:0006487	GO:0016021	GO:0016740	GO:0019348	GO:0004582	GO:0004169	GO:0006506	GO:0016020	GO:0005789	GO:0006487	GO:0016021
stk11ip	GO:0008150
mknk1	GO:0000166	GO:0004672	GO:0005524	GO:0009931	GO:0004683	GO:0046777	GO:0018105	GO:0006468	GO:0035556	GO:0005516	GO:0005737
dusp4	GO:0016311	GO:0006470	GO:0017017	GO:0001714	GO:0008138	GO:0004725	GO:0004721	GO:0016787	GO:0016791	GO:0001706
si:rp71-68n21.9	GO:0031463	GO:0030496	GO:0004842
slc6a16a	GO:0005328	GO:0015293	GO:0006836	GO:0015171	GO:0006810	GO:0016020	GO:0005887	GO:0016021
pdlim3a	GO:0005575	GO:0046872	GO:0008270
hcn4	GO:0030552	GO:0005216	GO:0006813	GO:0006811	GO:0006814	GO:0002027	GO:0006810	GO:0016020	GO:0042391	GO:0005249	GO:0055085	GO:0016021
zgc:100906	GO:0016853	GO:0045454	GO:0009986	GO:0003756	GO:0034976	GO:0005783
haus4	GO:0003674	GO:0051297	GO:0070652	GO:0051225
chd9	GO:0016817	GO:0005524	GO:0005634
dclre1b	GO:0044824	GO:0043765	GO:0042578	GO:0031860	GO:0031627	GO:0004527	GO:0004518	GO:0000781	GO:0005694	GO:0008409	GO:0036297	GO:0031848	GO:0000784	GO:0035312	GO:0000723	GO:0016787	GO:0006974	GO:0005813	GO:0006281	GO:0003684	GO:0006303	GO:0005634
hoxc10a	GO:0006355	GO:0043565	GO:0003677	GO:0005634	GO:0006355	GO:0043565	GO:0003677	GO:0005634
irx4b	GO:0006355	GO:0043565	GO:0003677	GO:0005634	GO:0006355	GO:0043565	GO:0003677	GO:0005634
zic4	GO:0021534	GO:0021592	GO:0030902	GO:0046872	GO:0003676
kdm2bb	GO:0009303	GO:0048701	GO:0009303	GO:0048701
elk3	GO:0030154	GO:0006355	GO:0000981	GO:0043565	GO:0003677	GO:0003700	GO:0005634	GO:0030154	GO:0006355	GO:0000981	GO:0043565	GO:0003677	GO:0003700	GO:0005634
mrps12	GO:0015935	GO:0030529	GO:0005761	GO:0005840	GO:0005622	GO:0006412	GO:0006412	GO:0003735	GO:0003735
dab2ipa	GO:0038026	GO:0030948	GO:0016525	GO:0008285	GO:0007165	GO:0043087	GO:0046580	GO:0005096	GO:0031235	GO:0005737	GO:0043065	GO:0038026	GO:0030948	GO:0016525	GO:0008285	GO:0007165	GO:0043087	GO:0046580	GO:0005096	GO:0031235	GO:0005737	GO:0043065
abcb3l1	GO:0046686	GO:0000166	GO:0002489	GO:0005524	GO:0002591	GO:0002481	GO:0006810	GO:0016020	GO:0016887	GO:0042626	GO:0042626	GO:0055085	GO:0055085	GO:0002485	GO:0016021	GO:0016021
marveld2a	GO:0061689	GO:0003674	GO:0045216	GO:0007605	GO:0016020	GO:0016021	GO:0061689	GO:0003674	GO:0045216	GO:0007605	GO:0016020	GO:0016021
atg16l1	GO:0003674	GO:0039689	GO:0000421	GO:0000045
pdia3	GO:0016853	GO:0045454	GO:0009986	GO:0003756	GO:0006457	GO:0034976	GO:0005783	GO:0016853	GO:0045454	GO:0009986	GO:0003756	GO:0006457	GO:0034976	GO:0005783
ticam1	GO:0045359	GO:0043123	GO:0005794	GO:0007165	GO:0005515
ablim1b	GO:0005575	GO:0046872	GO:0007010	GO:0003779	GO:0008270	GO:0005575	GO:0046872	GO:0007010	GO:0003779	GO:0008270
pikfyve	GO:0046488	GO:0016307	GO:0016740	GO:0005524	GO:0046872	GO:0016301	GO:0016310	GO:0016020	GO:0035556	GO:0048471
ikbkg	GO:0007252	GO:0016740	GO:0008385	GO:0043123	GO:0016301	GO:0016310	GO:0070530	GO:0005515	GO:0005634	GO:0007252	GO:0016740	GO:0008385	GO:0043123	GO:0016301	GO:0016310	GO:0070530	GO:0005515	GO:0005634
f7	GO:0007596	GO:0008236	GO:0008233	GO:0016787	GO:0005576	GO:0005509	GO:0006508	GO:0004252
galn	GO:0005179	GO:0005576
glb1l	GO:0004553	GO:0016798	GO:0008152	GO:0016787	GO:0004565	GO:0005975
rnf40	GO:0046872	GO:0016020	GO:0008270	GO:0016021
chst6	GO:0004394	GO:0050698	GO:0019111	GO:0018725	GO:0018722	GO:0016232	GO:0051922	GO:0034930	GO:0018726	GO:0018723	GO:0080131	GO:0050694	GO:0018727	GO:0018724	GO:0018721	GO:0001537	GO:0016740	GO:0017095	GO:0001517	GO:0000139	GO:0005975	GO:0016020	GO:0016021	GO:0008146
sst3	GO:0008150	GO:0005179	GO:0005576
ndfip1	GO:0030001	GO:0003674	GO:0007034	GO:0016020	GO:0016021	GO:0030001	GO:0003674	GO:0007034	GO:0016020	GO:0016021
klhl15	GO:0031463	GO:0016567	GO:0004842	GO:0042787
gnaq	GO:0019001	GO:0000166	GO:0005525	GO:0007165	GO:0007186	GO:0031683	GO:0004871	GO:0001664	GO:0060158	GO:0003924
bloc1s2	GO:0016491	GO:0016491	GO:0016491
syne1a	GO:0034993	GO:0090286	GO:0016020	GO:0051015	GO:0003779	GO:0005635	GO:0016021
mmd	GO:0046578	GO:0019835	GO:0003674	GO:0036302	GO:0003272	GO:0003007	GO:0003007	GO:0016020	GO:0016021
pkp2	GO:0002934	GO:0016337	GO:0001947	GO:0007507
arhgef11	GO:0005089	GO:0035023	GO:0003351	GO:0043149	GO:0048840	GO:0032956	GO:0001965	GO:0035556	GO:0005085	GO:0007368	GO:0005737	GO:0005089	GO:0035023	GO:0003351	GO:0043149	GO:0048840	GO:0032956	GO:0001965	GO:0035556	GO:0005085	GO:0007368	GO:0005737
col12a1a	GO:0005581	GO:0005581
rpl23a	GO:0000166	GO:0030529	GO:0000027	GO:0005840	GO:0005622	GO:0006412	GO:0006412	GO:0051726	GO:0022625	GO:0003735	GO:0003735	GO:0031016
mapk1	GO:0004707	GO:0016740	GO:0000166	GO:0007369	GO:0004672	GO:0005524	GO:0016301	GO:0006468	GO:0016310	GO:0004674	GO:0004707	GO:0016740	GO:0000166	GO:0007369	GO:0004672	GO:0005524	GO:0016301	GO:0006468	GO:0016310	GO:0004674	GO:0004707	GO:0016740	GO:0000166	GO:0007369	GO:0004672	GO:0005524	GO:0016301	GO:0006468	GO:0016310	GO:0004674
naa30	GO:0031417	GO:0004596	GO:0006474	GO:0008080
hira	GO:0016568	GO:0006351	GO:0006355	GO:0005634
ing3	GO:0016568	GO:0046872	GO:0008270	GO:0005634	GO:0016568	GO:0046872	GO:0008270	GO:0005634
pafah1b1b	GO:0040023	GO:0045176	GO:0045494	GO:0048854	GO:0051301	GO:0007049	GO:0007067	GO:0008090	GO:0000132	GO:0007281	GO:0005875	GO:0005856	GO:0006810	GO:0000776	GO:0005874	GO:0007097	GO:0022008	GO:0045502	GO:0031023	GO:2000574	GO:0007275	GO:0007399	GO:0008017	GO:0005813	GO:0030154	GO:0005938	GO:0047496	GO:0005737
abcc3	GO:0005524	GO:0006810	GO:0016020	GO:0042626	GO:0055085	GO:0016021
sema5bb	GO:0071526	GO:0048843	GO:0045499	GO:0030215	GO:0016020	GO:0016021	GO:0030335	GO:0001755
tmem184c	GO:0005215	GO:0006810	GO:0016020	GO:0016021
ghrl	GO:0032095	GO:0016608	GO:0005179	GO:0005576	GO:0043009	GO:0007507
pla2g4f.2	GO:0004623	GO:0009395	GO:0016042	GO:0008152	GO:0046872	GO:0006629	GO:0016787	GO:0004620	GO:0005737
ttl	GO:0005575	GO:0016874	GO:0006464
atp2a3	GO:0000166	GO:0005524	GO:0046872	GO:0016787	GO:0033017	GO:0033017	GO:0005388	GO:0005388	GO:0006874	GO:0006816	GO:0016020	GO:0070588	GO:0005887	GO:0005783	GO:0016021
npnt	GO:0005509	GO:0016020	GO:0060347	GO:0003171
calub	GO:0033018	GO:0046872	GO:0016529	GO:0042470	GO:0005576	GO:0005509	GO:0005783	GO:0033018	GO:0046872	GO:0016529	GO:0042470	GO:0005576	GO:0005509	GO:0005783
znf341	GO:0008150	GO:0046872	GO:0003676
brap	GO:0000166	GO:0046872	GO:0043130	GO:0016567	GO:0008270	GO:0004842	GO:0000151
mylk3	GO:0004687	GO:0055005	GO:0048769	GO:0016740	GO:0000166	GO:0003007	GO:0004672	GO:0005524	GO:0016301	GO:0006468	GO:0016310	GO:0004674	GO:0005737
ncbp2	GO:0046833	GO:0000340	GO:0031047	GO:0051028	GO:0000166	GO:0006370	GO:0005846	GO:0005846	GO:0006408	GO:0000184	GO:0003676	GO:0017069	GO:0006417	GO:0045292	GO:0045292	GO:0000339	GO:0000339	GO:0006397	GO:0006810	GO:0003723	GO:0000398	GO:0008380	GO:0008380	GO:0003729	GO:0005737	GO:0005634
ywhaz	GO:0019904	GO:0005575	GO:0004497	GO:0055114	GO:0016491
aup1	GO:0008152	GO:0016746	GO:0000839	GO:0097027	GO:0043130	GO:0030176	GO:0030433	GO:0016020	GO:0005783	GO:0016021
zcchc14	GO:0003676	GO:0035091	GO:0008270	GO:0003676	GO:0035091	GO:0008270
acvr2b	GO:0007178	GO:0004675	GO:0016740	GO:0000166	GO:0030902	GO:0004672	GO:0005524	GO:0046872	GO:0016301	GO:0001501	GO:0006468	GO:0016310	GO:0016020	GO:0004674	GO:0004702	GO:0016021	GO:0051216	GO:0001755
pgd	GO:0004616	GO:0006098	GO:0055114	GO:0016491
mical3b	GO:0071949	GO:0055114	GO:0016491
vip	GO:0070459	GO:0048255	GO:0005179	GO:0005179	GO:0005576	GO:0007188	GO:0007200
epdl1	GO:0007160	GO:0005576	GO:0005509
sirt7	GO:0070403
erbb2ip	GO:0005575	GO:0008150	GO:0005575	GO:0008150	GO:0005575	GO:0008150
c6ast1	GO:0008233	GO:0046872	GO:0016787	GO:0008237	GO:0004222	GO:0006508	GO:0008270	GO:0008233	GO:0046872	GO:0016787	GO:0008237	GO:0004222	GO:0006508	GO:0008270
c1qb	GO:0005581	GO:0006958	GO:0005576
tia1	GO:0005575	GO:0000166	GO:0003676
fgf18b	GO:0005104	GO:0008543	GO:0005102	GO:0005576	GO:0008083
arfgef1	GO:0032012	GO:0005802	GO:0005086	GO:0016192
cdc37l1	GO:0050821	GO:0031072	GO:0051087	GO:0051082	GO:0006457	GO:0005737
pxylp1	GO:1990003	GO:0052831	GO:0052828	GO:0043726	GO:0030351	GO:0017161	GO:0052825	GO:0052829	GO:0008330	GO:0030352	GO:0019178	GO:0016312	GO:0052867	GO:0052830	GO:0052745	GO:0008579	GO:0043813	GO:0030487	GO:0019198	GO:0003993	GO:0052629	GO:0010909	GO:0043812	GO:0017017	GO:0008138	GO:0050650	GO:0016787	GO:0006024	GO:0016791	GO:0008969	GO:0005794	GO:0000139	GO:0016020	GO:0016021
mrps18c	GO:0030529	GO:0005840	GO:0005622	GO:0005763	GO:0006412	GO:0003735	GO:0003735
trappc2	GO:0006810	GO:0005794	GO:0005622	GO:0016020	GO:0048471	GO:0016192	GO:0006888	GO:0005783	GO:0005737
scamp3	GO:0003674	GO:0015031	GO:0016020	GO:0016021
atp5s	GO:0003674	GO:0005575	GO:0008150	GO:0003674	GO:0005575	GO:0008150
aggf1	GO:0060217	GO:0003676	GO:0051897	GO:0060841	GO:0001570	GO:0001525
ptrh1	GO:0004045	GO:0016787	GO:0004045	GO:0016787
helq	GO:0004386	GO:0000166	GO:0005524	GO:0003676	GO:0016787
ddx27	GO:0004386	GO:0000166	GO:0005524	GO:0003676	GO:0016787	GO:0004004	GO:0010501
kita	GO:0048865	GO:0014831	GO:0038093	GO:0019955	GO:0038109	GO:0004716	GO:1902362	GO:0004714	GO:0004713	GO:0016740	GO:0000166	GO:0030318	GO:0030318	GO:0004672	GO:0005524	GO:0046872	GO:0016301	GO:0007169	GO:0006468	GO:0016310	GO:0016020	GO:0030154	GO:0005886	GO:0016021	GO:0048066	GO:0048066	GO:0097324
pemt	GO:0008170	GO:0000773	GO:0006656	GO:0080101	GO:0006644	GO:0004608	GO:0016020	GO:0005789	GO:0016021
enah	GO:0003674	GO:0046907	GO:0003674	GO:0046907
meaf6	GO:0003674	GO:0070776	GO:0043983	GO:0044154	GO:0016568	GO:0043982	GO:0006351	GO:0043981	GO:0043968	GO:0016573	GO:0035267	GO:0000123	GO:0006355	GO:0005730	GO:0005634
txlng	GO:0005575	GO:0008150	GO:0019905
etnk2	GO:0005575	GO:0016740	GO:0016301	GO:0016310
slc26a6	GO:0051454	GO:0008271	GO:0009651	GO:0055081	GO:0008272	GO:0015116	GO:0015116	GO:0006810	GO:0015106	GO:0019531	GO:0015301	GO:0015301	GO:0051453	GO:1902476	GO:0005254	GO:0008509	GO:0006820	GO:0016020	GO:0005887	GO:0005887	GO:0042391	GO:0055085	GO:0016021	GO:0051454	GO:0008271	GO:0009651	GO:0055081	GO:0008272	GO:0015116	GO:0015116	GO:0006810	GO:0015106	GO:0019531	GO:0015301	GO:0015301	GO:0051453	GO:1902476	GO:0005254	GO:0008509	GO:0006820	GO:0016020	GO:0005887	GO:0005887	GO:0042391	GO:0055085	GO:0016021	GO:0051454	GO:0008271	GO:0009651
trip13	GO:0005575	GO:0007130	GO:0051321	GO:0048477	GO:0000166	GO:0005524	GO:0007283	GO:0007131	GO:0030154	GO:0006302
adrb3a	GO:0007165	GO:0007186	GO:0016020	GO:0004871	GO:0016021	GO:0004930
iqsec3b	GO:0032012	GO:0005086	GO:0030036
yipf1	GO:0003674	GO:0008150	GO:0016020	GO:0016021	GO:0003674	GO:0008150	GO:0016020	GO:0016021
epas1a	GO:0046983	GO:0006351	GO:0006355	GO:0000981	GO:0005667	GO:0045944	GO:0005737	GO:0003700	GO:0005634
zgc:55943	GO:0003674	GO:0005575	GO:0008150	GO:0003674	GO:0005575	GO:0008150	GO:0003674	GO:0005575	GO:0008150
tsen15	GO:0005575	GO:0006388	GO:0000213
slc26a1	GO:0015108	GO:0019532	GO:0008271	GO:0006821	GO:0006811	GO:0008272	GO:0015116	GO:0015116	GO:0006810	GO:0015106	GO:0019531	GO:0019531	GO:0015301	GO:0015301	GO:0051453	GO:0015297	GO:1902476	GO:0005254	GO:0015701	GO:0016020	GO:0005887	GO:0005887	GO:0042391	GO:0055085	GO:0016021
si:ch1073-296i8.2	GO:0003676	GO:0003676
smim14	GO:0003674	GO:0008150	GO:0016020	GO:0016021
mthfd1a	GO:0009396	GO:0005524	GO:0004329	GO:0004329	GO:0004488	GO:0004488	GO:0003824	GO:0055114	GO:0006730	GO:0004477
numb	GO:0060319	GO:0060319	GO:0016323	GO:0005886	GO:0005737	GO:0060319	GO:0060319	GO:0016323	GO:0005886	GO:0005737	GO:0060319	GO:0060319	GO:0016323	GO:0005886	GO:0005737
cdk7	GO:0016740	GO:0000166	GO:0004672	GO:0005524	GO:0016301	GO:0006468	GO:0016310	GO:0016740	GO:0000166	GO:0004672	GO:0005524	GO:0016301	GO:0006468	GO:0016310
prmt1	GO:0006479	GO:0043985	GO:0016273	GO:0060027	GO:0016740	GO:0008168	GO:0032259	GO:0008757	GO:0008469	GO:0006355	GO:0035242	GO:0005829
ptgs1	GO:0019371	GO:0004666	GO:0004666	GO:0004601	GO:0004601	GO:0006979	GO:0008217	GO:0055114	GO:0020037	GO:0006954	GO:0001516	GO:0001822	GO:0001570	GO:0071407
myl6	GO:0005509	GO:0005509	GO:0005509	GO:0005509
skap2	GO:0042113	GO:0016740	GO:0002757	GO:0016301	GO:0005070	GO:0016310	GO:0005886	GO:0005737
dse	GO:0016020	GO:0016021
runx1	GO:0098508	GO:0045660	GO:0045637	GO:0045658	GO:0010628	GO:0010628	GO:0001568	GO:0060216	GO:0035162	GO:0030099	GO:0030099	GO:0005524	GO:0030097	GO:0030097	GO:0045595	GO:0001503	GO:0007399	GO:0006355	GO:0030182	GO:0000981	GO:0043565	GO:0003677	GO:0002062	GO:0003700	GO:0005634
cul4a	GO:0031625	GO:0006511	GO:0071600	GO:0035118	GO:0033339	GO:0007507	GO:0031625	GO:0006511	GO:0071600	GO:0035118	GO:0033339	GO:0007507
cstf1	GO:0003674	GO:0006397	GO:0003674	GO:0006397	GO:0003674	GO:0006397	GO:0003674	GO:0006397	GO:0003674	GO:0006397
hoxb1a	GO:0021570	GO:0021561	GO:0021661	GO:0021578	GO:0021535	GO:0021754	GO:0006351	GO:0007275	GO:0006355	GO:0043565	GO:0003677	GO:0005634
adam23a	GO:0008237	GO:0004222	GO:0016020	GO:0006508	GO:0008270	GO:0016021	GO:0008237	GO:0004222	GO:0016020	GO:0006508	GO:0008270	GO:0016021
golga4	GO:0003674	GO:0005575	GO:0008150
hfm1	GO:0004386	GO:0000166	GO:0005524	GO:0003676	GO:0016787
bri3	GO:0016020	GO:0016021
gucd1	GO:0003674	GO:0005575	GO:0008150
kctd8	GO:0051260	GO:0006811	GO:0006810	GO:0051260	GO:0006811	GO:0006810
celf4	GO:0048026	GO:0000166	GO:0003676	GO:0006397	GO:0003723	GO:0005737	GO:0005634	GO:0048026	GO:0000166	GO:0003676	GO:0006397	GO:0003723	GO:0005737	GO:0005634
man2c1	GO:0044654	GO:0052769	GO:0015928	GO:0015925	GO:0008933	GO:0044653	GO:0052736	GO:0015927	GO:0015924	GO:0016160	GO:0052859	GO:0015929	GO:0015926	GO:0015923	GO:0004553	GO:0016798	GO:0008152	GO:0006013	GO:0046872	GO:0003824	GO:0016787	GO:0005773	GO:0004559	GO:0006517	GO:0030246	GO:0005975	GO:0008270
cacnb1	GO:0070978	GO:1901385	GO:0005891	GO:0005891	GO:0005891	GO:0007528	GO:0007268	GO:0016020	GO:0070588	GO:0008331	GO:0005245	GO:0005245	GO:0005515	GO:0006936	GO:0070978	GO:1901385	GO:0005891	GO:0005891	GO:0005891	GO:0007528	GO:0007268	GO:0016020	GO:0070588	GO:0008331	GO:0005245	GO:0005245	GO:0005515	GO:0006936	GO:0070978	GO:1901385	GO:0005891	GO:0005891	GO:0005891	GO:0007528	GO:0007268	GO:0016020	GO:0070588	GO:0008331	GO:0005245	GO:0005245	GO:0005515	GO:0006936	GO:0070978	GO:1901385	GO:0005891	GO:0005891	GO:0005891	GO:0007528	GO:0007268
yars	GO:0006418	GO:0004812	GO:0016874	GO:0000166	GO:0006437	GO:0006437	GO:0005524	GO:0000049	GO:0004832	GO:0004831	GO:0004831	GO:0003723	GO:0006974	GO:0006412	GO:0005737	GO:0006418	GO:0004812	GO:0016874	GO:0000166	GO:0006437	GO:0005524	GO:0000049	GO:0004832	GO:0004831	GO:0003723	GO:0006974	GO:0006412	GO:0005737
nr0b1	GO:0043401	GO:0030104	GO:0006351	GO:0003707	GO:0043433	GO:0008134	GO:0003714	GO:0006355	GO:0043565	GO:0000122	GO:0003677	GO:0005737	GO:0005634	GO:0005634
cbx4	GO:0005634
zgc:158689	GO:0007009	GO:2000251	GO:0030838	GO:0008093	GO:0051017	GO:0051764	GO:0008286	GO:0005829	GO:0015629
cdkl5	GO:0016740	GO:0000166	GO:0004672	GO:0005524	GO:0016301	GO:0006468	GO:0016310	GO:0016740	GO:0000166	GO:0004672	GO:0005524	GO:0016301	GO:0006468	GO:0016310	GO:0016740	GO:0000166	GO:0004672	GO:0005524	GO:0016301	GO:0006468	GO:0016310
hmces	GO:0003674	GO:0005575	GO:0008150
pdcd2l	GO:0003674	GO:0005737
asphd1	GO:0018193	GO:0007420	GO:0016020	GO:0016021
dab2	GO:0001026	GO:0006359	GO:0000126	GO:0003677	GO:0030510	GO:0007219	GO:0001944	GO:0001944	GO:0006898	GO:0001525	GO:0030510	GO:0007219	GO:0001944	GO:0001944	GO:0006898	GO:0001525	GO:0030510	GO:0007219	GO:0001944	GO:0001944	GO:0006898	GO:0001525	GO:0030510	GO:0007219	GO:0001944	GO:0001944	GO:0006898	GO:0001525
casq2	GO:0005509
exd1	GO:0004527	GO:0004518	GO:0006139	GO:0003676	GO:0016787	GO:0008408
ilkap	GO:0043169	GO:0006470	GO:0046872	GO:0003824	GO:0004722	GO:0004721	GO:0016787	GO:0043169	GO:0006470	GO:0046872	GO:0003824	GO:0004722	GO:0004721	GO:0016787
arntl1a	GO:0046983	GO:0009648	GO:1901342	GO:0009416	GO:0006351	GO:0000976	GO:0007623	GO:0006355	GO:0046982	GO:0005667	GO:0005515	GO:0045892	GO:0003677	GO:0005737	GO:0003700	GO:0005634	GO:0045893	GO:0046983	GO:0009648	GO:1901342	GO:0009416	GO:0006351	GO:0000976	GO:0007623	GO:0006355	GO:0046982	GO:0005667	GO:0005515	GO:0045892	GO:0003677	GO:0005737	GO:0003700	GO:0005634	GO:0045893
psmb2	GO:0005839	GO:0004298	GO:0008233	GO:0000502	GO:0016787	GO:0051603	GO:0006508	GO:0004175	GO:0005737	GO:0005634
laptm4b	GO:0016020	GO:0016021
dnm3a	GO:0000166	GO:0005525	GO:0003924	GO:0000166	GO:0005525	GO:0003924
znf362a	GO:0008150	GO:0046872	GO:0003676
xpo4	GO:0015031	GO:0006810	GO:0005049	GO:0008536	GO:0006611	GO:0005643	GO:0005737	GO:0005634
fam120a	GO:0003674	GO:0005575	GO:0008150
phc3	GO:0008270	GO:0005634
trim55a	GO:0046872	GO:0005622	GO:0008270
degs1	GO:0030148	GO:0042284	GO:0006629	GO:0046513	GO:0016020	GO:0016021
nhej1	GO:0070419	GO:0006310	GO:0006974	GO:0006281	GO:0006302	GO:0003677	GO:0005634	GO:0070419	GO:0006310	GO:0006974	GO:0006281	GO:0006302	GO:0003677	GO:0005634
dhh	GO:0016539	GO:0008233	GO:0046872	GO:0016787	GO:0007154	GO:0005576	GO:0007275	GO:0016020	GO:0007267	GO:0006508	GO:0005886	GO:0005615
tom1l2	GO:0005622	GO:0006886
taf13	GO:0005669	GO:0006366	GO:0003712	GO:0046982	GO:0006357	GO:0003677
zgc:109889	GO:0005856	GO:0003779	GO:0030036	GO:0005856	GO:0003779	GO:0030036
slc32a1	GO:0015171	GO:0016020	GO:0016021
gfi1b	GO:0060216	GO:0051569	GO:0030099	GO:0046872	GO:0030218	GO:0003676	GO:0030097	GO:0006355	GO:0008270
adamts13	GO:0008237	GO:0004222	GO:0005578	GO:0006508	GO:0008270
natd1	GO:0003674	GO:0005575	GO:0008150
fzd10	GO:0090504	GO:0007166	GO:0035567	GO:0004888	GO:0007275	GO:0016020	GO:0016055	GO:0016055	GO:0060070	GO:0017147	GO:0042813	GO:0042813	GO:0016021	GO:0016021	GO:0004930
camta2	GO:0003677	GO:0005634
pdlim2	GO:0046872	GO:0008270	GO:0046872	GO:0008270
evlb	GO:0008154	GO:0051289	GO:0017124	GO:0005856	GO:0003779
nup188	GO:0006405	GO:0044611	GO:0006606	GO:0017056
jak1	GO:0033077	GO:0004713	GO:0016740	GO:0000166	GO:0004672	GO:0005524	GO:0016301	GO:0012505	GO:0031234	GO:0005856	GO:0038083	GO:0004715	GO:0004715	GO:0007169	GO:0005102	GO:0007275	GO:0006468	GO:0016310	GO:0016477	GO:0016020	GO:0035556	GO:0045087	GO:0042127
igsf9bb	GO:0016020	GO:0016021
ddx46	GO:0072576	GO:0004386	GO:0000166	GO:0048546	GO:0031017	GO:0005524	GO:0003676	GO:0015030	GO:0016787	GO:0007420	GO:0006397	GO:0016607	GO:0003723	GO:0000398	GO:0008380	GO:0010468	GO:0004004	GO:0010501	GO:0005634
heatr1	GO:0043487	GO:0045943	GO:0030529	GO:0030515	GO:0000462	GO:0034455	GO:0032040	GO:0006364	GO:0030686	GO:0042254	GO:0005634	GO:0043066
si:dkey-103i16.6	GO:0070403
ywhabl	GO:0019904	GO:0004497	GO:0055114	GO:0016491	GO:0019904	GO:0004497	GO:0055114	GO:0016491
dcaf8	GO:0030529
eme1	GO:0004518	GO:0003677	GO:0004518	GO:0003677	GO:0004518	GO:0003677	GO:0004518	GO:0003677
timm44	GO:0015031	GO:0051087	GO:0006810	GO:0030150	GO:0005743	GO:0016020	GO:0005739
ascl1b	GO:0000989	GO:0046983	GO:0021575	GO:0006351	GO:0007264	GO:0005525	GO:0007420	GO:0031018	GO:0045666	GO:0007275	GO:0007399	GO:0030154	GO:0006355	GO:0003677	GO:0003700	GO:0005634	GO:0043009
slc16a12b	GO:0005308	GO:0015293	GO:0006810	GO:0016020	GO:0015129	GO:0035879	GO:0005887	GO:0005886	GO:0055085	GO:0016021
ogdhb	GO:0030976	GO:0045252	GO:0006099	GO:0055114	GO:0004591	GO:0005739	GO:0060047
kcnq5b	GO:0005216	GO:0006813	GO:0006811	GO:0005267	GO:0071805	GO:0006810	GO:0008076	GO:0016020	GO:0005249	GO:0005251	GO:0055085	GO:0016021	GO:0016021
eef1a2	GO:0000166	GO:0006414	GO:0005525	GO:0003746	GO:0005622	GO:0006412	GO:0003924	GO:0005737
ubb	GO:0003674	GO:0005737	GO:0003674	GO:0005737	GO:0003674	GO:0005737
glipr2	GO:0005576
wdr33	GO:0006379	GO:0005847	GO:0016020	GO:0006378	GO:0016021	GO:0006379	GO:0005847	GO:0016020	GO:0006378	GO:0016021	GO:0006379	GO:0005847	GO:0016020	GO:0006378	GO:0016021
cdca5	GO:0008278	GO:0007064	GO:0071922	GO:0007076	GO:0000082	GO:0031536	GO:0007080	GO:0006302	GO:0003682	GO:0005634
edn1	GO:0048901	GO:0048899	GO:0060351	GO:0060351	GO:0060349	GO:0014033	GO:0048703	GO:0048703	GO:0019229	GO:0005576	GO:0060325	GO:0060325	GO:0051216	GO:0051216	GO:0060536	GO:0009953
synm	GO:0005882	GO:0005198
mid1ip1l	GO:0005856	GO:0005874	GO:0005737	GO:0005634
tspan7	GO:0007166	GO:0016020	GO:0005887	GO:0016021	GO:0007166	GO:0016020	GO:0005887	GO:0016021
suv420h2	GO:0034773	GO:0042799	GO:0034770	GO:0040014	GO:0034773	GO:0042799	GO:0034770	GO:0040014
def8	GO:0046872	GO:0035556	GO:0046872	GO:0035556
osgn1	GO:0005575	GO:0030308	GO:0055114	GO:0016491	GO:0043065
hspb7	GO:0003674	GO:0060972	GO:0003319	GO:0071907	GO:0070121	GO:0061371
b4galt7	GO:0016740	GO:0016757	GO:0005975	GO:0016020	GO:0016021
znf687b	GO:0008150	GO:0046872	GO:0008150	GO:0046872
pcdh2ab11	GO:0007156	GO:0005509	GO:0016020	GO:0007155	GO:0005886	GO:0016021
ficd	GO:0016740	GO:0000166	GO:0016779	GO:0005524	GO:0070733	GO:0016020	GO:0016021	GO:0016740	GO:0000166	GO:0016779	GO:0005524	GO:0070733	GO:0016020	GO:0016021
map4k2	GO:0016740	GO:0000166	GO:0004672	GO:0005524	GO:0016301	GO:0006468	GO:0008349	GO:0007346	GO:0031098	GO:0016310	GO:0004674	GO:0042981	GO:0005737
cdk6	GO:0004693	GO:0043697	GO:0007049	GO:0000166	GO:0004672	GO:0005524	GO:0006468	GO:0042127	GO:0004693	GO:0043697	GO:0007049	GO:0000166	GO:0004672	GO:0005524	GO:0006468	GO:0042127
efhd1	GO:0005509
irs2a	GO:0001666	GO:0043548	GO:0005158	GO:0008286	GO:0019216	GO:0005886	GO:0004871	GO:0005829
tmed10	GO:0006810	GO:0016020	GO:0016021
fabp11b	GO:0005575	GO:0034694	GO:0033552	GO:0008289	GO:0005215	GO:0006810
tmem106a	GO:0016020	GO:0016021	GO:0016020	GO:0016021	GO:0016020	GO:0016021
slc2a3a	GO:0005215	GO:0006810	GO:0022891	GO:0022857	GO:0016020	GO:0055085	GO:0016021	GO:0005215	GO:0006810	GO:0022891	GO:0022857	GO:0016020	GO:0055085	GO:0016021
wnt2ba	GO:0070654	GO:0005102	GO:0005576	GO:0007275	GO:0005578	GO:0016020	GO:0016055	GO:0045165	GO:0005109	GO:0030182	GO:0005615	GO:0060070	GO:0035118	GO:0016021
hkdc1	GO:0005536	GO:0004396	GO:0046835	GO:0016740	GO:0000166	GO:0001678	GO:0005524	GO:0016773	GO:0016301	GO:0005975	GO:0016310	GO:0008865	GO:0019158	GO:0006096	GO:0004340	GO:0005829
ppp1r37	GO:0005575	GO:0019902	GO:0010923	GO:0004864
mnat1	GO:0007049	GO:0046872	GO:0005675	GO:0000079	GO:0008270	GO:0006281	GO:0006357	GO:0005634
bbox1	GO:0045329	GO:0016706	GO:0005506	GO:0055114	GO:0016491
itga11b	GO:0008305	GO:0007229	GO:0016020	GO:0007155	GO:0016021	GO:0008305	GO:0007229	GO:0016020	GO:0007155	GO:0016021	GO:0008305	GO:0007229	GO:0016020	GO:0007155	GO:0016021
hsf2	GO:0006355	GO:0043565	GO:0006357	GO:0003677	GO:0003700	GO:0005634	GO:0006355	GO:0043565	GO:0006357	GO:0003677	GO:0003700	GO:0005634
htr3a	GO:0005230	GO:0015276	GO:0006811	GO:0005232	GO:0006810	GO:0045211	GO:0016020	GO:0004993	GO:0007210	GO:0016021
slc25a19	GO:0006810	GO:0016020	GO:0006412	GO:0055085	GO:0003735	GO:0016021
dot1l	GO:0034729	GO:0031151	GO:0060729	GO:0016568	GO:0016740	GO:0008168	GO:0032259	GO:0018024	GO:0051726	GO:0060070	GO:0003677	GO:0005634	GO:0034729	GO:0031151	GO:0060729	GO:0016568	GO:0016740	GO:0008168	GO:0032259	GO:0018024	GO:0051726	GO:0060070	GO:0003677	GO:0005634
epn1	GO:0003674	GO:0005575	GO:0008150	GO:0003674	GO:0005575	GO:0008150	GO:0003674	GO:0005575	GO:0008150
megf10	GO:0016020	GO:0016021	GO:0030239
lmbrd2b	GO:0003674	GO:0008150	GO:0016020	GO:0016021
henmt1	GO:0008173	GO:0048599	GO:0031047	GO:0048477	GO:0016740	GO:0034587	GO:0008171	GO:0046872	GO:0043186	GO:0001510	GO:0008168	GO:0032259	GO:0003723	GO:0030154	GO:0005737
helt	GO:0046983	GO:0006351	GO:0006355	GO:0003677	GO:0005634
tsen2	GO:0006388	GO:0004518	GO:0016829	GO:0000214	GO:0003676	GO:0000213	GO:0008033	GO:0000379	GO:0005634
ppp2r3b	GO:0005575	GO:0008150	GO:0005509
trim25	GO:0039535	GO:0046872	GO:0005622	GO:0008270
ift27	GO:1902908	GO:0007264	GO:0005525	GO:0042384	GO:0001822
zgc:152863	GO:0003674	GO:0005575	GO:0008150
smad1	GO:0006351	GO:0046872	GO:0009880	GO:0007179	GO:0030509	GO:0005622	GO:0007275	GO:0006355	GO:0046982	GO:0005667	GO:0045892	GO:0061515	GO:0003677	GO:0005737	GO:0009953	GO:0003700	GO:0005634
pgls	GO:0017057	GO:0005575	GO:0006098	GO:0005975
apex2	GO:0004518	GO:0016829	GO:0046872	GO:0003906	GO:0016787	GO:0004519	GO:0005622	GO:0006974	GO:0008311	GO:0006284	GO:0008270	GO:0006281	GO:0005739	GO:0003677	GO:0005737	GO:0005634
zrsr2	GO:0000166	GO:0046872	GO:0003676	GO:0003723	GO:0005634
tep1	GO:0003723	GO:0003723
mrps33	GO:0030529	GO:0005840	GO:0005739	GO:0030529	GO:0005840	GO:0005739
crip3	GO:0046872	GO:0008270
clcn6	GO:0005247	GO:0005216	GO:0006821	GO:0006811	GO:0006810	GO:0016020	GO:0055085	GO:0016021
trim13	GO:0016874	GO:0046872	GO:0005622	GO:0016020	GO:0005789	GO:0016567	GO:0008270	GO:0005783	GO:0016021	GO:0016874	GO:0046872	GO:0005622	GO:0016020	GO:0005789	GO:0016567	GO:0008270	GO:0005783	GO:0016021
arhgap21b	GO:0051645	GO:0007165	GO:0005543	GO:0005096
vax2	GO:1902254	GO:0090259	GO:0021554	GO:0060042	GO:0030900	GO:0061386	GO:0006351	GO:0060041	GO:0007275	GO:0006355	GO:0016055	GO:0043565	GO:0003677	GO:0005634
gnas	GO:0019001	GO:0000166	GO:0031698	GO:0007606	GO:0031748	GO:0005525	GO:0035255	GO:0007165	GO:0007186	GO:0031852	GO:0007191	GO:0051430	GO:0005159	GO:0031683	GO:0004871	GO:0003924	GO:0019001	GO:0000166	GO:0031698	GO:0007606	GO:0031748	GO:0005525	GO:0035255	GO:0007165	GO:0007186	GO:0031852	GO:0007191	GO:0051430	GO:0005159	GO:0031683	GO:0004871	GO:0003924
hnrnpr	GO:0019013	GO:0019012	GO:0030529	GO:0048846	GO:0003729
cax1	GO:0003674	GO:0012505	GO:0006816	GO:0016020	GO:0055085	GO:0016021	GO:0014032
pik3c3	GO:0048015	GO:0016740	GO:0000166	GO:0005524	GO:0016773	GO:0034272	GO:0034271	GO:0016301	GO:0000407	GO:0006897	GO:0046854	GO:0016197	GO:0006468	GO:0016310	GO:0005777	GO:0030242	GO:0005768	GO:0016303	GO:0016303	GO:0000045	GO:0048015	GO:0016740	GO:0000166	GO:0005524	GO:0016773	GO:0034272	GO:0034271	GO:0016301	GO:0000407	GO:0006897	GO:0046854	GO:0016197	GO:0006468	GO:0016310	GO:0005777	GO:0030242	GO:0005768	GO:0016303	GO:0016303	GO:0000045
nuf2	GO:0000777	GO:0051301	GO:0007049	GO:0005694	GO:0007067	GO:0000775	GO:0031262	GO:0000776	GO:0005634	GO:0007507	GO:0000777	GO:0051301	GO:0007049	GO:0005694	GO:0007067	GO:0000775	GO:0031262	GO:0000776	GO:0005634	GO:0007507
tgfbi	GO:0048747	GO:0071466
haus5	GO:0003674	GO:0051297	GO:0070652	GO:0051225
pdxp	GO:0005575	GO:0008152	GO:0016787	GO:0016791
psma6l	GO:0019773	GO:0005839	GO:0004298	GO:0008233	GO:0000502	GO:0016787	GO:0006511	GO:0051603	GO:0006508	GO:0004175	GO:0005737	GO:0005634
arid4a	GO:0006357	GO:0044212	GO:0003677	GO:0005634	GO:0006357	GO:0044212	GO:0003677	GO:0005634	GO:0006357	GO:0044212	GO:0003677	GO:0005634	GO:0006357	GO:0044212	GO:0003677	GO:0005634
her8a	GO:0046983	GO:0042063	GO:0050768	GO:0006351	GO:0006355	GO:0003677	GO:0005634
arid3a	GO:0003674	GO:0005575	GO:0008150
cth	GO:0016829	GO:0003824	GO:0030170
rhov	GO:0071896	GO:0000166	GO:0055113	GO:0007264	GO:0005525	GO:0005622	GO:0016020
dpf3	GO:0048644	GO:0016514	GO:0016568	GO:0006351	GO:0046872	GO:0055008	GO:0042393	GO:0007399	GO:0006355	GO:0008270	GO:0005634
dennd5a	GO:0016020	GO:0005262	GO:0050982
srp68	GO:0030942	GO:0008312	GO:0006614	GO:0030529	GO:0005047	GO:0005047	GO:0045047	GO:0005786	GO:0005786	GO:0003723	GO:0005783	GO:0005737
polh	GO:0005575	GO:0006281	GO:0003684	GO:0005575	GO:0006281	GO:0003684
vcam1	GO:0003674	GO:0016337	GO:0016020	GO:0016021	GO:0003674	GO:0016337	GO:0016020	GO:0016021
tyro3	GO:0004714	GO:0004713	GO:0016740	GO:0000166	GO:0004672	GO:0005524	GO:0016301	GO:0006468	GO:0016310	GO:0016020	GO:0007155	GO:0005886	GO:0016021
aoc1	GO:0015922	GO:0043912	GO:0009308	GO:0048038	GO:0005575	GO:0008131	GO:0046872	GO:0055114	GO:0016491	GO:0005507
zdhhc14	GO:0019706	GO:0016740	GO:0016746	GO:0046872	GO:0016020	GO:0008270	GO:0016021
rap1aa	GO:0004708	GO:0003428	GO:0060026	GO:0000166	GO:0007264	GO:0005525	GO:0007165	GO:0016020	GO:0060536	GO:0007507	GO:0004708	GO:0003428	GO:0060026	GO:0000166	GO:0007264	GO:0005525	GO:0007165	GO:0016020	GO:0060536	GO:0007507
si:ch211-93f2.1	GO:0043908	GO:0043905	GO:0018733	GO:0035460	GO:0080032	GO:0050253	GO:0043907	GO:0034892	GO:0018732	GO:0052768	GO:0010296	GO:0080031	GO:0052767	GO:0080030	GO:0047376	GO:0043906	GO:0018734	GO:0018731	GO:0016298	GO:0016787	GO:0004620	GO:0052689	GO:0005615	GO:0043908	GO:0043905	GO:0018733	GO:0035460	GO:0080032	GO:0050253	GO:0043907	GO:0034892	GO:0018732	GO:0052768	GO:0010296	GO:0080031	GO:0052767	GO:0080030	GO:0047376	GO:0043906	GO:0018734	GO:0018731	GO:0016298	GO:0016787	GO:0004620	GO:0052689	GO:0005615
padi2	GO:0004668	GO:0018101	GO:0005509	GO:0005737	GO:0004668	GO:0018101	GO:0005509	GO:0005737
rap1gap2b	GO:0051056	GO:0005096
exoc3l2a	GO:0000145	GO:0006887
foxe3	GO:0002089	GO:0002088	GO:0030154	GO:0006355	GO:0000981	GO:0043565	GO:0001654	GO:0003677	GO:0003700	GO:0005634
rnf38	GO:0046872	GO:0008270
map1ab	GO:0000226	GO:0005874	GO:0007399	GO:0008017
rasgrp4	GO:0001945	GO:0046872	GO:0007264	GO:0005509	GO:0035556	GO:0005085	GO:0001945	GO:0046872	GO:0007264	GO:0005509	GO:0035556	GO:0005085
scyl2	GO:0004672	GO:0005524	GO:0006468
s100s	GO:0005575	GO:0046872	GO:0005509	GO:0005575	GO:0046872	GO:0005509
suclg2	GO:0090409	GO:0052686	GO:0010435	GO:0003996	GO:0043759	GO:0034865	GO:0034823	GO:0034783	GO:0018855	GO:0052688	GO:0052685	GO:0004774	GO:0043955	GO:0034943	GO:0034842	GO:0034796	GO:0018857	GO:0018854	GO:0052687	GO:0015645	GO:0070251	GO:0043762	GO:0034942	GO:0034841	GO:0034793	GO:0018856	GO:0016874	GO:0008152	GO:0000166	GO:0005524	GO:0003824
kmt2e	GO:0046872	GO:0008270	GO:0046872	GO:0008270	GO:0046872	GO:0008270
zgc:153039	GO:0022820	GO:0015379	GO:0015171	GO:0003333	GO:0006810	GO:0016020	GO:0055085	GO:0016021
apoc1	GO:0042074	GO:0042157	GO:0005576	GO:0042074	GO:0042157	GO:0005576
serpinh2	GO:0005518	GO:0030199	GO:0004867	GO:0005783	GO:0005615	GO:0005518	GO:0030199	GO:0004867	GO:0005783	GO:0005615
zgc:77739	GO:0003674	GO:0005575	GO:0008150	GO:0003674	GO:0005575	GO:0008150
mccc1	GO:0004075	GO:0005575	GO:0016874	GO:0000166	GO:0005524	GO:0046872	GO:0003824
fgf13a	GO:0005102	GO:0005576	GO:0008083	GO:0005102	GO:0005576	GO:0008083
tdrd9	GO:0008026	GO:0071547	GO:0007140	GO:0043046	GO:0051321	GO:0031047	GO:0004386	GO:0000166	GO:0034587	GO:0005524	GO:0009566	GO:0007283	GO:0043186	GO:0003676	GO:0016787	GO:0006396	GO:0044822	GO:0007275	GO:0004004	GO:0030154	GO:0005737	GO:0005634
mei4	GO:0007129	GO:0042138	GO:0000800	GO:0051321	GO:0048477	GO:0005694	GO:0007283	GO:0006310
zgc:100997	GO:0008150	GO:0016020	GO:0003779	GO:0016021
etv2	GO:0060217	GO:0035779	GO:0030325	GO:0003007	GO:0001944	GO:0001568	GO:0035162	GO:0035162	GO:0030223	GO:0030099	GO:0002040	GO:0048514	GO:0048514	GO:0006355	GO:0006355	GO:0000981	GO:0043565	GO:0003677	GO:0001570	GO:0001570	GO:0001570	GO:0001525	GO:0003700	GO:0005634	GO:0007507
poglut1	GO:0035252	GO:0006493	GO:0006664	GO:0035251	GO:0045747	GO:0005788
lrrc32	GO:0030168	GO:0016020	GO:0016021
waplb	GO:0003674	GO:0005575	GO:0008150
strada	GO:0016740	GO:0004672	GO:0005524	GO:0016301	GO:0006468	GO:0016310
surf4l	GO:0003674	GO:0008150	GO:0016020	GO:0016021
vps9d1	GO:0003674	GO:0005575	GO:0008150	GO:0003674	GO:0005575	GO:0008150
tmem70	GO:0016020	GO:0016021
synj1	GO:0042578	GO:0034596	GO:0034595	GO:0009584	GO:0050808	GO:0000166	GO:0046856	GO:0046549	GO:0003676	GO:0016787	GO:0060041	GO:0007268
cbx6a	GO:0005634
mfsd9	GO:0005215	GO:0016020	GO:0055085	GO:0016021
galntl6	GO:0052824	GO:0052640	GO:0035496	GO:0008755	GO:0000033	GO:0000026	GO:0019187	GO:0018717	GO:0001962	GO:0052757	GO:0052639	GO:0045140	GO:0033556	GO:0019112	GO:0018716	GO:0016759	GO:0052641	GO:0052638	GO:0008921	GO:0080062	GO:0042283	GO:0031278	GO:0018718	GO:0018715	GO:0004583	GO:0046920	GO:0003980	GO:0004576	GO:0008376	GO:0008375	GO:0008378	GO:0046921	GO:0004376	GO:0000009	GO:0008417	GO:0016740	GO:0006486	GO:0042281	GO:0046527	GO:0030246	GO:0000030	GO:0016757	GO:0005794	GO:0000139	GO:0016020	GO:0016021	GO:0052824	GO:0052640	GO:0035496
tvp23b	GO:0003674	GO:0030173	GO:0016020	GO:0016192	GO:0009306	GO:0016021
hoxa3a	GO:0006351	GO:0007275	GO:0006355	GO:0043565	GO:0003677	GO:0003677	GO:0003700	GO:0005634	GO:0006351	GO:0007275	GO:0006355	GO:0043565	GO:0003677	GO:0003700	GO:0005634	GO:0006351	GO:0007275	GO:0006355	GO:0043565	GO:0003677	GO:0003677	GO:0003700	GO:0005634
tmem254	GO:0003674	GO:0008150	GO:0016020	GO:0016021
sun2	GO:0006998	GO:0043495	GO:0090286	GO:0016020	GO:0005635	GO:0016021
zyg11	GO:0051438	GO:0031462	GO:0004842
atg14	GO:0006352	GO:0010508	GO:0016020	GO:0016021	GO:0003677	GO:0006352	GO:0010508	GO:0016020	GO:0016021	GO:0003677
mibp2	GO:0070831	GO:0007045	GO:0007229	GO:0007517
ripk2	GO:0050700	GO:0016740	GO:0000166	GO:0004672	GO:0005524	GO:0016301	GO:0006468	GO:0016310	GO:0004674	GO:0042981	GO:0005737	GO:0043065
il6	GO:0005138	GO:0005576	GO:0006955
st6gal1	GO:0016740	GO:0008373	GO:0006486	GO:0009311	GO:0003835	GO:0003835	GO:0018279	GO:0016757	GO:0005794	GO:0016020	GO:0016021	GO:0016740	GO:0008373	GO:0006486	GO:0009311	GO:0003835	GO:0003835	GO:0018279	GO:0016757	GO:0005794	GO:0016020	GO:0016021	GO:0016740	GO:0008373	GO:0006486	GO:0009311	GO:0003835	GO:0003835	GO:0018279	GO:0016757	GO:0005794	GO:0016020	GO:0016021	GO:0016740	GO:0008373	GO:0006486	GO:0009311	GO:0003835	GO:0003835	GO:0018279	GO:0016757	GO:0005794	GO:0016020	GO:0016021
zgc:56585	GO:0005575	GO:0008152	GO:0016491	GO:0005575	GO:0008152	GO:0016491
rab13	GO:1902463	GO:0035767	GO:0044795	GO:0030658	GO:0030027	GO:0055038	GO:0042995	GO:0015031	GO:0000166	GO:0032456	GO:0030139	GO:0070830	GO:0006904	GO:0010737	GO:0090002	GO:0030054	GO:0030866	GO:0007264	GO:0016328	GO:0005525	GO:0005923	GO:0005923	GO:0032593	GO:0032869	GO:0006810	GO:0055037	GO:0005794	GO:0031175	GO:0031410	GO:0031410	GO:0005802	GO:0043005	GO:0016020	GO:0009306	GO:0005768	GO:0005886	GO:0005886	GO:0001525
ldah	GO:0005811	GO:0019915
robo1	GO:0003262	GO:0016020	GO:0016021	GO:0007411	GO:0007411	GO:0003262	GO:0016020	GO:0016021	GO:0007411	GO:0007411
prkar2aa	GO:0005952	GO:0008603	GO:0001932	GO:0016740	GO:0016301	GO:0016310	GO:0005515
elp5	GO:0003674	GO:0006351	GO:0033588	GO:0033588	GO:0006355	GO:0030335	GO:0005737	GO:0005634	GO:0003674	GO:0006351	GO:0033588	GO:0006355	GO:0030335	GO:0005737	GO:0005634
f8a2	GO:0008150	GO:0008150
kif13ba	GO:0000166	GO:0005524	GO:0005874	GO:0030705	GO:0005871	GO:0003777	GO:0007018	GO:0008017	GO:0016887
dohh	GO:0005575	GO:0019135	GO:0019135	GO:0008612	GO:0008612	GO:0046872	GO:0004497	GO:0055114	GO:0016491
osbpl7	GO:0006869	GO:0006810
ahctf1	GO:0051292	GO:0048565	GO:0034399	GO:0051292	GO:0048565	GO:0034399
arap1	GO:0007165	GO:0005096
psip1	GO:0003674	GO:0008150
ndufb5	GO:0003674	GO:0016020	GO:0016021
si:dkey-76k16.6	GO:0047961	GO:0016747	GO:0008080	GO:0005739
fsd1l	GO:0005622	GO:0016020	GO:0016021
irs1	GO:0043548	GO:0005158	GO:0005158	GO:0008286	GO:0019216	GO:0005886	GO:0004871	GO:0005829
cadm4	GO:0003234	GO:0005913	GO:0007157	GO:0008037	GO:0007156	GO:0050839	GO:0005102	GO:0016020	GO:0005887	GO:0042803	GO:0004872	GO:0005515	GO:0016021	GO:0003234	GO:0005913	GO:0007157	GO:0008037	GO:0007156	GO:0050839	GO:0005102	GO:0016020	GO:0005887	GO:0042803	GO:0004872	GO:0005515	GO:0016021
lpar1	GO:0070915	GO:0060217	GO:0001946	GO:0016740	GO:0016301	GO:0007165	GO:0007186	GO:0016310	GO:0016020	GO:0004871	GO:0016021	GO:0060215	GO:0001525	GO:0004930
ca5a	GO:0004089	GO:2000021	GO:0046872	GO:0008270	GO:0006730	GO:0005739
cisd2	GO:0010259	GO:0046872	GO:0006914	GO:0051536	GO:0051537	GO:0051537	GO:0016020	GO:0005789	GO:0043231	GO:0000422	GO:0042803	GO:0005741	GO:0005741	GO:0005783	GO:0005739	GO:0016021	GO:0010506
arhgap6	GO:0003674	GO:0007165
aoc2	GO:0015922	GO:0043912	GO:0009308	GO:0048038	GO:0008131	GO:0046872	GO:0055114	GO:0016491	GO:0005507	GO:0015922	GO:0043912	GO:0009308	GO:0048038	GO:0008131	GO:0046872	GO:0055114	GO:0016491	GO:0005507
ttc26	GO:0008594	GO:0039023	GO:0035845	GO:0042995	GO:0015031	GO:0007224	GO:0006810	GO:0005929	GO:0030992	GO:0042384	GO:0042384	GO:0042073
ntmt1	GO:0006480	GO:0035572	GO:0018016	GO:0008276	GO:0035573	GO:0016740	GO:0035568	GO:0007051	GO:0018011	GO:0008168	GO:0035570	GO:0071885	GO:0032259	GO:0007059	GO:0005737	GO:0005634
wnt10b	GO:0030917	GO:0005102	GO:0005576	GO:0007275	GO:0005578	GO:0016055	GO:0045165	GO:0005109	GO:0030182	GO:0005615	GO:0060070
ccnjl	GO:0003674	GO:0008150	GO:0016020	GO:0016021	GO:0005634
pter	GO:0044824	GO:0043765	GO:0009056	GO:0042578	GO:0005575	GO:0004518	GO:0046872	GO:0016787	GO:0008270
mtmr14	GO:0016311	GO:0004725	GO:0016791	GO:0050881	GO:0010506	GO:0043009	GO:0046716
rab20	GO:0007264	GO:0005525	GO:2000785	GO:0007264	GO:0005525	GO:2000785
brd7	GO:0030246
nipa2	GO:0015095	GO:0015693	GO:0016020	GO:0016021	GO:0015095	GO:0015693	GO:0016020	GO:0016021
snx25	GO:0016020	GO:0035091	GO:0016021
pcdh2ac	GO:0007156	GO:0005509	GO:0016020	GO:0007155	GO:0005886	GO:0016021
kdm6a	GO:0071558	GO:0071557	GO:0060026	GO:0008354	GO:0060324	GO:0048703	GO:0046872	GO:0007420
mgat1a	GO:0008375	GO:0006486	GO:0016020	GO:0016021
tmpob	GO:0008150	GO:0016020	GO:0016021	GO:0003677
zdhhc16a	GO:0019706	GO:0016740	GO:0016746	GO:0046872	GO:0016020	GO:0008270	GO:0016021	GO:0019706	GO:0016740	GO:0016746	GO:0046872	GO:0016020	GO:0008270	GO:0016021
katnb1	GO:0008352	GO:0051013	GO:0030901	GO:0051301	GO:0007049	GO:0007067	GO:0000922	GO:0007420	GO:0005856	GO:0005874	GO:0008017	GO:0005813	GO:0005737	GO:0008352	GO:0051013	GO:0030901	GO:0051301	GO:0007049	GO:0007067	GO:0000922	GO:0007420	GO:0005856	GO:0005874	GO:0008017	GO:0005813	GO:0005737
npas4b	GO:0046983	GO:0006351	GO:0006355	GO:0000981	GO:0045944	GO:0005634
usp22	GO:0036459	GO:0007049	GO:0016568	GO:0008234	GO:0008233	GO:0006351	GO:0046872	GO:0016578	GO:0016787	GO:0000124	GO:0006511	GO:0016579	GO:0006508	GO:0006355	GO:0008270	GO:0005634	GO:0036459	GO:0007049	GO:0016568	GO:0008234	GO:0008233	GO:0006351	GO:0046872	GO:0016578	GO:0016787	GO:0000124	GO:0006511	GO:0016579	GO:0006508	GO:0006355	GO:0008270	GO:0005634
tpgs1	GO:0003674	GO:0005575	GO:0008150
b3gnt3	GO:0008378	GO:0016740	GO:0006486	GO:0016757	GO:0005794	GO:0016020	GO:0016021
braf	GO:0005057	GO:0016740	GO:0000166	GO:0004672	GO:0005524	GO:0046872	GO:0016301	GO:0007165	GO:0006468	GO:0016310	GO:0016020	GO:0035556	GO:0004674	GO:0016021	GO:0005057	GO:0016740	GO:0000166	GO:0004672	GO:0005524	GO:0046872	GO:0016301	GO:0007165	GO:0006468	GO:0016310	GO:0016020	GO:0035556	GO:0004674	GO:0016021
pnrc2	GO:0006351	GO:0000184	GO:0000932	GO:0006355	GO:0005737	GO:0005634
aatka	GO:0004672	GO:0005524	GO:0006468	GO:0016020	GO:0016021
wdr75	GO:0016573	GO:0000124	GO:0003712	GO:0006357	GO:0005730	GO:0005634
enpep	GO:0008217	GO:0070006	GO:0042277	GO:0043171	GO:0008237	GO:0016020	GO:0006508	GO:0006508	GO:0008270	GO:0008270	GO:0005886	GO:0016021	GO:0005737
rrh	GO:0018298	GO:0050896	GO:0007601	GO:0009881	GO:0007165	GO:0007186	GO:0016020	GO:0004871	GO:0016021	GO:0004930
hhip	GO:0048635	GO:0048635	GO:0048635	GO:0016901	GO:0048038	GO:0045879	GO:0033333	GO:0009968	GO:0009968	GO:0097108	GO:0003824	GO:0005975	GO:0016021	GO:0031226
usp40	GO:0036459	GO:0006511	GO:0016579	GO:0005737	GO:0005634
lcmt2	GO:0031591	GO:0008168	GO:0008175	GO:0032259	GO:0008757	GO:0005829
kif16bb	GO:0000166	GO:0005524	GO:0005874	GO:0030705	GO:0005871	GO:0003777	GO:0007018	GO:0016192	GO:0008017	GO:0016887
elmo3	GO:0016477
tagln2	GO:0003779	GO:0015629	GO:0030036	GO:0000902
tmem192	GO:0003674	GO:0008150	GO:0005765	GO:0005770	GO:0016020	GO:0005764	GO:0005768	GO:0016021
slc30a10	GO:0008324	GO:0006812	GO:0005385	GO:0010043	GO:0061088	GO:0016020	GO:0005886	GO:0055085	GO:0016021
nbeal2	GO:0030220
ddx56	GO:0004386	GO:0000166	GO:0005524	GO:0003676	GO:0016787	GO:0004004	GO:0010501	GO:0006364
grin2cb	GO:0005234	GO:0004970	GO:0005216	GO:0006811	GO:0030054	GO:0006810	GO:0045211	GO:0045202	GO:0016020	GO:0017146	GO:0004972	GO:0004872	GO:0005886	GO:0016021	GO:0005234	GO:0004970	GO:0005216	GO:0006811	GO:0030054	GO:0006810	GO:0045211	GO:0045202	GO:0016020	GO:0017146	GO:0004972	GO:0004872	GO:0005886	GO:0016021
ykt6	GO:0008951	GO:0004772	GO:0043849	GO:0043741	GO:0034915	GO:0034738	GO:0030523	GO:0019186	GO:0018713	GO:0018031	GO:0016752	GO:0016749	GO:0016420	GO:0016417	GO:0016414	GO:0016411	GO:0016408	GO:0046941	GO:0043764	GO:0034919	GO:0034848	GO:0032216	GO:0019705	GO:0019105	GO:0018711	GO:0016753	GO:0016750	GO:0016454	GO:0016418	GO:0016406	GO:0090595	GO:0004147	GO:0043806	GO:0034945	GO:0034851	GO:0034737	GO:0019707	GO:0019107	GO:0018712	GO:0018030	GO:0016751	GO:0016748	GO:0016419	GO:0016416	GO:0016413	GO:0016410	GO:0016415	GO:0052858	GO:0016407
plekho1b	GO:1901739
abhd2a	GO:0043908	GO:0043905	GO:0018733	GO:0035460	GO:0080032	GO:0050253	GO:0043907	GO:0034892	GO:0018732	GO:0052768	GO:0010296	GO:0080031	GO:0052767	GO:0080030	GO:0047376	GO:0043906	GO:0018734	GO:0018731	GO:0016298	GO:0016787	GO:0004620	GO:0052689	GO:0016020	GO:0016021
psmg3	GO:0003674	GO:0008150	GO:0000502
sh3glb2b	GO:0005737	GO:0005737
phf19	GO:0046872	GO:0008270	GO:0046872	GO:0008270
mtf2	GO:0005575	GO:0046872	GO:0008270
kcnc2	GO:0051260	GO:0005216	GO:0006813	GO:0034765	GO:0006811	GO:0005244	GO:0005267	GO:0071805	GO:0006810	GO:0008076	GO:0016020	GO:0005249	GO:0005251	GO:0055085	GO:0016021	GO:0016021	GO:0051260	GO:0005216	GO:0006813	GO:0034765	GO:0006811	GO:0005244	GO:0005267	GO:0071805	GO:0006810	GO:0008076	GO:0016020	GO:0005249	GO:0005251	GO:0055085	GO:0016021	GO:0016021	GO:0051260	GO:0005216	GO:0006813	GO:0034765	GO:0006811	GO:0005244	GO:0005267	GO:0071805	GO:0006810	GO:0008076	GO:0016020	GO:0005249	GO:0005251	GO:0055085	GO:0016021	GO:0016021	GO:0051260
neurl1b	GO:0005575	GO:0008150	GO:0046872	GO:0008270	GO:0005575	GO:0008150	GO:0046872	GO:0008270
bcl6ab	GO:0042092	GO:0030099	GO:0046872	GO:0003676	GO:0050767	GO:0050727	GO:0042127	GO:0000122
anln	GO:0008356	GO:0003094	GO:0032836	GO:0072015
dnm1l	GO:0003374	GO:0005905	GO:0000166	GO:0008289	GO:0016559	GO:0030054	GO:0016787	GO:0005525	GO:0000266	GO:0000266	GO:0005794	GO:0031410	GO:0030672	GO:0045202	GO:0016020	GO:0005777	GO:0005777	GO:0042803	GO:0005741	GO:0005829	GO:0003924	GO:0003924	GO:0005739	GO:0005739	GO:0005737
masp2	GO:0006956	GO:0008233	GO:0016787	GO:0005576	GO:0005509	GO:0006508	GO:0004252	GO:0006956	GO:0008233	GO:0016787	GO:0005576	GO:0005509	GO:0006508	GO:0004252
mlxip	GO:1900402	GO:0000989	GO:0046983	GO:0006355	GO:0006357	GO:0003700
zhx2	GO:0046872	GO:0003714	GO:0000122	GO:0003677	GO:0003700	GO:0005634
hsd17b4	GO:0008152	GO:0016491
ap2a1	GO:0030131	GO:0030117	GO:0015031	GO:0006810	GO:0016020	GO:0016192	GO:0008565	GO:0006886	GO:0009953	GO:0009950	GO:0030131	GO:0030117	GO:0015031	GO:0006810	GO:0016020	GO:0016192	GO:0008565	GO:0006886	GO:0009953	GO:0009950	GO:0030131	GO:0030117	GO:0015031	GO:0006810	GO:0016020	GO:0016192	GO:0008565	GO:0006886	GO:0009953	GO:0009950
eml2	GO:0003674
mterf3	GO:0006355	GO:0003690	GO:0005739	GO:0006355	GO:0003690	GO:0005739
scamp4	GO:0003674	GO:0015031	GO:0016020	GO:0016021	GO:0003674	GO:0015031	GO:0016020	GO:0016021
fgfr2	GO:0004714	GO:0005007	GO:0003140	GO:0030901	GO:0033278	GO:0004713	GO:0016740	GO:0000166	GO:0008543	GO:0004672	GO:0005524	GO:0017134	GO:0048565	GO:0016301	GO:0005794	GO:0031410	GO:0006468	GO:0016310	GO:0016020	GO:0006915	GO:0042384	GO:0008284	GO:0016023	GO:0005886	GO:0005515	GO:0016021	GO:0071910	GO:0035469	GO:0061371	GO:0004714	GO:0005007	GO:0003140	GO:0030901	GO:0033278	GO:0004713	GO:0016740	GO:0000166	GO:0008543	GO:0004672	GO:0005524	GO:0017134	GO:0048565	GO:0016301	GO:0005794	GO:0031410	GO:0006468	GO:0016310	GO:0016020	GO:0006915
birc2	GO:1990001	GO:0046872	GO:0009966	GO:0043027	GO:0042981	GO:0008270	GO:0004842	GO:0005634	GO:1990001	GO:0046872	GO:0009966	GO:0043027	GO:0042981	GO:0008270	GO:0004842	GO:0005634
or115-6	GO:0050896	GO:0004984	GO:0050907	GO:0007165	GO:0004888	GO:0007186	GO:0016020	GO:0005886	GO:0007608	GO:0004871	GO:0016021	GO:0004930
ust	GO:0016740	GO:0016020	GO:0016021	GO:0008146
serpind1	GO:0004867	GO:0005615	GO:0005615	GO:0004867	GO:0005615	GO:0005615
ints2	GO:0003674	GO:0032039	GO:0016180
ctsd	GO:0003406	GO:0061061	GO:0009617	GO:0008233	GO:0006914	GO:0016787	GO:0004190	GO:0004190	GO:0030163	GO:0005764	GO:0006508	GO:0006508	GO:0005615	GO:0003406	GO:0061061	GO:0009617	GO:0008233	GO:0006914	GO:0016787	GO:0004190	GO:0004190	GO:0030163	GO:0005764	GO:0006508	GO:0006508	GO:0005615
pcdh20	GO:0007156	GO:0005509	GO:0016020	GO:0007155	GO:0005886	GO:0016021
pin4	GO:0016853	GO:0005819	GO:0005856	GO:0005730	GO:0003755	GO:0003677	GO:0005737	GO:0005634
med18	GO:0006351	GO:0070847	GO:0006369	GO:0001104	GO:0016592	GO:0006355	GO:0006357	GO:0005634
rnf139	GO:0046872	GO:0043161	GO:0016020	GO:0061630	GO:0008270	GO:0042787	GO:0005783	GO:0000209	GO:0016021
cd22	GO:0003674	GO:0016020	GO:0016021	GO:0016020	GO:0042981	GO:0016021
elk4	GO:0030154	GO:0006355	GO:0000981	GO:0043565	GO:0006357	GO:0003677	GO:0003700	GO:0005634	GO:0030154	GO:0006355	GO:0000981	GO:0043565	GO:0006357	GO:0003677	GO:0003700	GO:0005634
adhfe1	GO:0005575	GO:0046872	GO:0055114	GO:0016491
mboat4	GO:0008951	GO:0004772	GO:0043849	GO:0043741	GO:0034915	GO:0034738	GO:0030523	GO:0019186	GO:0018713	GO:0018031	GO:0016752	GO:0016749	GO:0016420	GO:0016417	GO:0016414	GO:0016411	GO:0016408	GO:0046941	GO:0043764	GO:0034919	GO:0034848	GO:0032216	GO:0019705	GO:0019105	GO:0018711	GO:0016753	GO:0016750	GO:0016454	GO:0016418	GO:0016406	GO:0090595	GO:0004147	GO:0043806	GO:0034945	GO:0034851	GO:0034737	GO:0019707	GO:0019107	GO:0018712	GO:0018030	GO:0016751	GO:0016748	GO:0016419	GO:0016416	GO:0016413	GO:0016410	GO:0016415	GO:0052858	GO:0016407
hsf2bp	GO:0007283	GO:0006366	GO:0005829
clic4	GO:0006821	GO:0034765	GO:0006811	GO:0005244	GO:0034707	GO:0006810	GO:1902476	GO:0005254	GO:0005254	GO:0006915	GO:0005737	GO:0005737	GO:0005634	GO:0006821	GO:0034765	GO:0006811	GO:0005244	GO:0034707	GO:0006810	GO:1902476	GO:0005254	GO:0006915	GO:0005737	GO:0005634
mbpb	GO:0043209	GO:0019911	GO:0005886	GO:0043209	GO:0019911	GO:0005886	GO:0043209	GO:0019911	GO:0005886
cep55l	GO:0014066	GO:0003674	GO:0051896	GO:0000281	GO:0045184	GO:0030496	GO:0000920
rbp4	GO:0005501	GO:0036094	GO:0032526	GO:0001889	GO:0005215	GO:0006810	GO:0005576
traf3	GO:0001878	GO:0050688	GO:0008063	GO:0033209	GO:0001817	GO:0046872	GO:0032088	GO:0007165	GO:0045087	GO:0016567	GO:0042981	GO:0008270	GO:0004842
atp6ap1la	GO:0033180	GO:0046961	GO:0015991	GO:0016020	GO:0046933	GO:0016021
bmp5	GO:0040007	GO:0030509	GO:0048468	GO:0010862	GO:0005160	GO:0060395	GO:0070700	GO:0005576	GO:0043408	GO:0008083	GO:0005125	GO:0042981	GO:0005615
med19b	GO:0006351	GO:0001104	GO:0016592	GO:0006355	GO:0006357	GO:0005634
ppp2r5a	GO:0007165	GO:0000159	GO:0008601
sidt2	GO:0033227	GO:0051033	GO:0016020	GO:0016021
zgc:77880	GO:0019706	GO:0016740	GO:0016746	GO:0046872	GO:0016020	GO:0008270	GO:0016021
mlpha	GO:0051876	GO:0017137	GO:0006886	GO:0051876	GO:0017137	GO:0006886	GO:0051876	GO:0017137	GO:0006886
tnfrsf11b	GO:0009612
htr6	GO:0007165	GO:0007186	GO:0016020	GO:0004871	GO:0016021	GO:0004930
ylpm1	GO:0005634	GO:0005634
iah1	GO:0044824	GO:0043765	GO:0042578	GO:0004518	GO:0016042	GO:0016788	GO:0006629	GO:0016787
meis3	GO:0030902	GO:0035066	GO:0031017	GO:0006355	GO:0043565	GO:0005515	GO:0045944	GO:0031016	GO:0003677	GO:0005737	GO:0005634	GO:0030902	GO:0035066	GO:0031017	GO:0006355	GO:0043565	GO:0005515	GO:0045944	GO:0031016	GO:0003677	GO:0005737	GO:0005634
hddc2	GO:0005575
zgc:154058	GO:0003674	GO:0016020	GO:0005764	GO:0016021	GO:0010506	GO:0003674	GO:0016020	GO:0005764	GO:0016021	GO:0010506
hephl1a	GO:0005575	GO:0046872	GO:0055114	GO:0016491	GO:0005507
fhl1b	GO:0046872	GO:0008270	GO:0007626	GO:0046872	GO:0008270	GO:0007626
plxdc2	GO:0016020	GO:0016021
reck	GO:0001944	GO:1990791	GO:0002040	GO:0016055	GO:0001944	GO:1990791	GO:0002040	GO:0016055
paip2b	GO:0003674	GO:0005575	GO:0008150
slc16a4	GO:0016020	GO:0015129	GO:0035879	GO:0005887	GO:0055085	GO:0016021	GO:0016020	GO:0015129	GO:0035879	GO:0005887	GO:0055085	GO:0016021
nog3	GO:0045596	GO:0003674	GO:0035844	GO:0048703	GO:0030514	GO:0005576	GO:0007275	GO:0007399	GO:0030154	GO:0005615	GO:0007368	GO:0051216	GO:0009953	GO:0048793	GO:0001649
ndufs4	GO:0022900	GO:0016651
rgs6	GO:0007186	GO:0035556	GO:0005096	GO:0005886	GO:0004871	GO:0005834	GO:0005737	GO:0007186	GO:0035556	GO:0005096	GO:0005886	GO:0004871	GO:0005834	GO:0005737
vrtn	GO:0003674	GO:0005575	GO:0008150
pacs1a	GO:0005575	GO:0072661	GO:0044325
eif4e3	GO:0005845	GO:0006417	GO:0003743	GO:0003723	GO:0006413	GO:0006412	GO:0005737
parp8	GO:0016740	GO:0016757	GO:0003950	GO:0016740	GO:0016757	GO:0003950
rbmx	GO:0044530	GO:0005719	GO:0001047	GO:0051260	GO:0048026	GO:0000166	GO:0048025	GO:0030529	GO:0006351	GO:0070062	GO:0006509	GO:0003676	GO:0071347	GO:0006397	GO:0006366	GO:0007275	GO:0003723	GO:0003723	GO:0005681	GO:0008380	GO:0071013	GO:0000381	GO:0003729	GO:0003682	GO:0045944	GO:0005634	GO:0044530	GO:0005719	GO:0001047	GO:0051260	GO:0048026	GO:0000166	GO:0048025	GO:0030529	GO:0006351	GO:0070062	GO:0006509	GO:0003676	GO:0071347	GO:0006397	GO:0006366	GO:0007275	GO:0003723	GO:0003723	GO:0005681	GO:0008380	GO:0071013	GO:0000381	GO:0003729
dlgap1a	GO:0023052	GO:0030054	GO:0045211	GO:0007268	GO:0045202	GO:0016020	GO:0014069	GO:0005886
mpz	GO:0043209	GO:0043209	GO:0016020	GO:0005887	GO:0016021	GO:0043209	GO:0016020	GO:0005887	GO:0016021
h1fx	GO:0000786	GO:0005694	GO:0006334	GO:0003677	GO:0005634
gca	GO:0005509	GO:0006508	GO:0004198
acss2l	GO:0008152	GO:0003824
med16	GO:0016592	GO:0003713	GO:0045893
sdhaf3	GO:0003674	GO:0008150	GO:0005759	GO:0005739
rbfa	GO:0005575	GO:0006364
rcor3	GO:0003677	GO:0005634
rexo4	GO:0003676
znf330	GO:0008270	GO:0005634	GO:0008270	GO:0005634
rab15	GO:0015031	GO:0007264	GO:0005525
atf1	GO:0006355	GO:0046982	GO:0043565	GO:0006357	GO:0003677	GO:0003700	GO:0005634
mink1	GO:0000166	GO:0004672	GO:0005524	GO:0006468	GO:0048812	GO:0007346	GO:0031098	GO:0004674	GO:0042981	GO:0005737	GO:0000166	GO:0004672	GO:0005524	GO:0006468	GO:0048812	GO:0007346	GO:0031098	GO:0004674	GO:0042981	GO:0005737
cnpy1	GO:0040036	GO:0008543	GO:0030917	GO:0070121	GO:0007275	GO:0005783	GO:0005783	GO:0007368
acap2	GO:0005096
trmt10c	GO:0005739	GO:0005739
elovl4a	GO:0006633	GO:0016740	GO:0006629	GO:0006631	GO:0016020	GO:0016021	GO:0042761
slc3a1	GO:0043169	GO:0003824	GO:0005975	GO:0016020	GO:0016021
gyg2	GO:0005575	GO:0016740	GO:0016757
celsr3	GO:0007166	GO:0007156	GO:0004888	GO:0007186	GO:0005509	GO:0016020	GO:0007155	GO:0005886	GO:0007214	GO:0016021	GO:0004930
hbegfa	GO:0070654	GO:0070654	GO:0009611	GO:0060041	GO:0005154	GO:0007173	GO:0016020	GO:0008083	GO:0008284	GO:0005615	GO:0016021
eml1	GO:0003674	GO:0005575	GO:0036368
cpo	GO:0004181	GO:0006508	GO:0008270	GO:0005615
tbccd1	GO:0005815	GO:0000922	GO:0005856	GO:0005737	GO:0000902
hsd17b7	GO:0008152	GO:0016491	GO:0016020	GO:0016021
mdm4	GO:0046872	GO:0008270	GO:0005634	GO:0043066	GO:0071157	GO:0046872	GO:0008270	GO:0005634	GO:0043066	GO:0071157
has2	GO:0035810	GO:0070295	GO:2000223	GO:0003181	GO:0036302	GO:0008078	GO:0021535	GO:0042074	GO:0060030	GO:0001568	GO:0030213	GO:0085029	GO:0050501	GO:0045226	GO:0016020	GO:0007155	GO:0005887	GO:0016021	GO:0003171	GO:0003146	GO:0001947	GO:0035050	GO:0001756
habp4	GO:0005575	GO:0008150
slc10a2	GO:0015850	GO:0008508	GO:0016020	GO:0005887	GO:0016021
ndufc2	GO:0070469	GO:0008137	GO:0006810	GO:0055114	GO:0005743	GO:0016020	GO:0006120	GO:0005739
lbh	GO:0003674	GO:0048703	GO:0006351	GO:0006355	GO:0001755	GO:0005737	GO:0005634
mrpl53	GO:0003674	GO:0008150
pnoca	GO:0007218
si:dkey-69o16.5	GO:0008236	GO:0008233	GO:0006508
adgrg6	GO:0032290	GO:0060879	GO:1903670	GO:0043583	GO:0048932	GO:0022011	GO:0042552	GO:0007166	GO:0007165	GO:0004888	GO:0007186	GO:0007005	GO:0001503	GO:0016020	GO:0005886	GO:0004871	GO:0016021	GO:0060347	GO:0004930	GO:0032290	GO:0060879	GO:1903670	GO:0043583	GO:0048932	GO:0022011	GO:0022011	GO:0042552	GO:0007166	GO:0007165	GO:0004888	GO:0007186	GO:0007005	GO:0001503	GO:0016020	GO:0005886	GO:0004871	GO:0016021	GO:0060347	GO:0004930	GO:0004930
tfeb	GO:0046983	GO:0006959	GO:0006355	GO:0045893
marcksl1b	GO:0008150	GO:0005516
tecta	GO:0035889	GO:0048840	GO:0007160
cdk5r1b	GO:0016534	GO:0016533	GO:0035881	GO:0010842	GO:0010842	GO:0016740	GO:0060041	GO:0016301	GO:0016310	GO:0060059	GO:0060059
fdx1l	GO:0046872	GO:0006810	GO:0009055	GO:0051536	GO:0055114	GO:0051537	GO:0005759	GO:0005739
sema6e	GO:0071526	GO:0048843	GO:0045499	GO:0030215	GO:0016020	GO:0005887	GO:0016021	GO:0030335	GO:0001755
sema4ga	GO:0050919	GO:0071526	GO:0048843	GO:0045499	GO:0030215	GO:0016020	GO:0005615	GO:0016021	GO:0030335	GO:0001755	GO:0050919	GO:0071526	GO:0048843	GO:0045499	GO:0030215	GO:0016020	GO:0005615	GO:0016021	GO:0030335	GO:0001755
rraga	GO:0005525	GO:1990131	GO:0009267	GO:0071230	GO:0003924
abce1	GO:0000166	GO:0005524	GO:0016887
ncoa5	GO:0005575	GO:0000166	GO:0003676
syne3	GO:0045111	GO:0016020	GO:0016021
cntnap2a	GO:0071205	GO:0016020	GO:0016021
nit2	GO:0050152	GO:0006807	GO:0016787	GO:0016810	GO:0005737
clcn3	GO:0005247	GO:0005216	GO:0006821	GO:0006811	GO:0006810	GO:0016020	GO:0055085	GO:0016021	GO:0005247	GO:0005216	GO:0006821	GO:0006811	GO:0006810	GO:0016020	GO:0055085	GO:0016021
sae1	GO:0061484	GO:0008641	GO:0008022	GO:0016874	GO:0060216	GO:0006464	GO:0019948	GO:0019948	GO:0007346	GO:0005829	GO:0016925	GO:0016925	GO:0016925	GO:0005634	GO:0005634
gabpb1	GO:0005575	GO:0005575
pim1	GO:0007634	GO:0000166	GO:0048593	GO:0004672	GO:0005524	GO:0046777	GO:0006468	GO:0007346	GO:0004674	GO:0005737	GO:0043066
tab2	GO:0060027	GO:0046872	GO:0008270	GO:0043009	GO:0007507	GO:0060027	GO:0046872	GO:0008270	GO:0043009	GO:0007507
alpk2	GO:0005524	GO:0006468	GO:0004674
nisch	GO:0035091
kcng3	GO:0051260	GO:0005216	GO:0006813	GO:0034765	GO:0006811	GO:0005244	GO:0005267	GO:0071805	GO:0006810	GO:0008076	GO:0016020	GO:0005249	GO:0005251	GO:0055085	GO:0016021	GO:0016021
tmem163b	GO:0008324	GO:0006812	GO:0016020	GO:0055085	GO:0016021
sharpin	GO:0048592	GO:0048701	GO:0008270	GO:0071600
psap	GO:0006665	GO:0006629	GO:0008047	GO:0005764	GO:0001664	GO:0005615	GO:0005737	GO:0006665	GO:0006629	GO:0008047	GO:0005764	GO:0001664	GO:0005615	GO:0005737	GO:0006665	GO:0006629	GO:0008047	GO:0005764	GO:0001664	GO:0005615	GO:0005737
tm2d1	GO:0016020	GO:0016021
phlda2	GO:0008150	GO:0016020	GO:0005737
micu1	GO:0032592	GO:0051561	GO:0006851	GO:0006811	GO:0046872	GO:1990246	GO:0006810	GO:0005743	GO:0005743	GO:0006816	GO:0005509	GO:0005509	GO:0016020	GO:0005758	GO:0005739	GO:0016021	GO:0070509
ccne1	GO:0051301	GO:0007049	GO:0016301	GO:0000082	GO:0051726	GO:0005634
dnajb13	GO:0005575	GO:0051082	GO:0006457	GO:0005575	GO:0051082	GO:0006457	GO:0005575	GO:0051082	GO:0006457
pdia5	GO:0016853	GO:0045454	GO:0030097
cyp27c1	GO:0016705	GO:0005575	GO:0005506	GO:0046872	GO:0004497	GO:0055114	GO:0020037	GO:0016491
idh1	GO:0006102	GO:0004450	GO:0016616	GO:0046872	GO:0030097	GO:0006099	GO:0055114	GO:0016491	GO:0051287	GO:0000287
tdo2b	GO:0005575	GO:0019441	GO:0006569	GO:0051213	GO:0046872	GO:0055114	GO:0020037	GO:0020037	GO:0016491	GO:0004833	GO:0004833	GO:0019442	GO:0005575	GO:0019441	GO:0006569	GO:0051213	GO:0046872	GO:0055114	GO:0020037	GO:0020037	GO:0016491	GO:0004833	GO:0004833	GO:0019442
nicn1	GO:0003674	GO:0005575	GO:0008150
fam171a2	GO:0016020	GO:0016021
adra2db	GO:0004935	GO:0004938	GO:0006940	GO:0019229	GO:0030168	GO:0007165	GO:0007186	GO:0016020	GO:0007267	GO:0071880	GO:0007194	GO:0005887	GO:0005886	GO:0004871	GO:0016021	GO:0004930
si:dkeyp-69e1.8	GO:0005525	GO:0016020	GO:0016021
dcxr	GO:0005575	GO:0008152	GO:0016491	GO:0005575	GO:0008152	GO:0016491
sp8a	GO:0046872	GO:0003676	GO:0003700
klf2a	GO:0061444	GO:0006809	GO:0042662	GO:0042665	GO:0046872	GO:0003676	GO:0044212	GO:0003171	GO:0001525
rassf7b	GO:0003674	GO:0005575	GO:0007165	GO:0003674	GO:0005575	GO:0007165
rltpr	GO:0030011	GO:0016477
cog1	GO:0005794	GO:0000301	GO:0007030
sec16b	GO:0003674	GO:0005575	GO:0048208	GO:0003674	GO:0005575	GO:0048208
si:ch73-111m19.2	GO:0004601	GO:0006979	GO:0055114	GO:0016491	GO:0004602
adarb2	GO:0006396	GO:0003723	GO:0004000
tctn2	GO:0016020	GO:0016021	GO:0016020	GO:0016021
slc26a11	GO:0008271	GO:0008272	GO:0015116	GO:0006810	GO:0015106	GO:0019531	GO:0015301	GO:0051453	GO:0005254	GO:0016020	GO:0005887	GO:0042391	GO:0055085	GO:0016021
psma3	GO:0019773	GO:0005839	GO:0004298	GO:0008233	GO:0000502	GO:0016787	GO:0006511	GO:0051603	GO:0006508	GO:0004175	GO:0005737	GO:0005634
dlg2	GO:0010923	GO:0045211	GO:0004385	GO:0097120	GO:0035255	GO:0008328	GO:0043113	GO:0007268	GO:0007399	GO:0014069
mvb12a	GO:0015031	GO:0031902	GO:0017124	GO:0006810	GO:0016020	GO:0005768	GO:0005737
vps36	GO:0015031	GO:0031902	GO:0043328	GO:0043130	GO:0043130	GO:0006810	GO:0000814	GO:0005768	GO:0005768	GO:0032266	GO:0005737	GO:0015031	GO:0031902	GO:0043328	GO:0043130	GO:0043130	GO:0006810	GO:0000814	GO:0005768	GO:0005768	GO:0032266	GO:0005737	GO:0015031	GO:0031902	GO:0043328	GO:0043130	GO:0043130	GO:0006810	GO:0000814	GO:0005768	GO:0005768	GO:0032266	GO:0005737
ephb2b	GO:0005003	GO:0004713	GO:0016740	GO:0000166	GO:0004672	GO:0005524	GO:0016301	GO:0007169	GO:0006468	GO:0016310	GO:0016020	GO:0005887	GO:0048013	GO:0016021
zgc:100846	GO:0003674	GO:0005575	GO:0036268	GO:0061564	GO:0001966	GO:0036269	GO:0003674	GO:0005575	GO:0036268	GO:0061564	GO:0001966	GO:0036269
raver2	GO:0019013	GO:0019012	GO:0000166	GO:0030529	GO:0003676	GO:0000398	GO:0005634
cacnb4b	GO:0055113	GO:1901385	GO:0005891	GO:0005891	GO:0007528	GO:0007268	GO:0070588	GO:0008331	GO:0005245	GO:0005245	GO:0055113	GO:1901385	GO:0005891	GO:0005891	GO:0007528	GO:0007268	GO:0070588	GO:0008331	GO:0005245	GO:0005245	GO:0055113	GO:1901385	GO:0005891	GO:0005891	GO:0007528	GO:0007268	GO:0070588	GO:0008331	GO:0005245	GO:0005245	GO:0055113	GO:1901385	GO:0005891	GO:0005891	GO:0007528	GO:0007268	GO:0070588	GO:0008331	GO:0005245	GO:0005245
rbm26	GO:0005575	GO:0000166	GO:0046872	GO:0003676	GO:0006397
ptpn5	GO:0016311	GO:0006470	GO:0004725	GO:0004721	GO:0016787	GO:0016791	GO:0016020	GO:0016021
abo	GO:0016758	GO:0005975	GO:0016020
borcs7	GO:0003674	GO:0005575	GO:0008150
tsc22d3	GO:0005575	GO:0007420	GO:0030513	GO:0006355	GO:0009953	GO:0003700
kmt2ba	GO:0016740	GO:0046872	GO:0008168	GO:0032259	GO:0008270	GO:0003677	GO:0005634
sycp1	GO:0007130	GO:0000795
rpe	GO:0016857	GO:0006098	GO:0016853	GO:0008152	GO:0044262	GO:0019323	GO:0009052	GO:0046872	GO:0046872	GO:0003824	GO:0004750	GO:0004750	GO:0005975	GO:0005829	GO:0016857	GO:0006098	GO:0016853	GO:0008152	GO:0044262	GO:0019323	GO:0009052	GO:0046872	GO:0046872	GO:0003824	GO:0004750	GO:0004750	GO:0005975	GO:0005829
ttpa	GO:0007417	GO:0005215	GO:0006810	GO:0005622	GO:0043009
p2rx5	GO:0033198	GO:0005216	GO:0006811	GO:0004931	GO:0005524	GO:0006812	GO:0006810	GO:0016020	GO:0098655	GO:0005887	GO:0005639	GO:0005886	GO:0001614	GO:0016021
fip1l1b	GO:0003674	GO:0006397	GO:0005634
elf3	GO:0030154	GO:0006355	GO:0000981	GO:0043565	GO:0006357	GO:0003677	GO:0003700	GO:0005634
ryr3	GO:0005219	GO:0005216	GO:0006811	GO:0006810	GO:0006874	GO:0006816	GO:0005509	GO:0016020	GO:0005262	GO:0070588	GO:0055085	GO:0005515	GO:0016021
il10rb	GO:0004904	GO:0002757	GO:0016020	GO:0005886	GO:0016021	GO:0004904	GO:0002757	GO:0016020	GO:0005886	GO:0016021	GO:0016021	GO:0016021
cmtm4	GO:0003674	GO:0008150	GO:0016020	GO:0016021
nxt2	GO:0051028	GO:0006810	GO:0005622	GO:0007507	GO:0051028	GO:0006810	GO:0005622	GO:0007507	GO:0051028	GO:0006810	GO:0005622	GO:0007507
dcun1d4	GO:0032182	GO:0051443	GO:0097602	GO:0031624	GO:0045116	GO:0000151
surf6	GO:0007507	GO:0007507
itln2	GO:0005575	GO:0005575
cd164	GO:0003014	GO:0016020	GO:0016021
mfsd4b	GO:0003674	GO:0016020	GO:0055085	GO:0016021
rnf44	GO:0005575	GO:0046872	GO:0008270
slc39a4	GO:0030001	GO:0046873	GO:0006829	GO:0005385	GO:0016020	GO:0055085	GO:0016021
arf1	GO:0060872	GO:0060872	GO:0000166	GO:0007264	GO:0005525	GO:0005622
arid5a	GO:0006357	GO:0044212	GO:0003677	GO:0005634
zgc:193812	GO:0003674	GO:0005575	GO:0008150	GO:0003674	GO:0005575	GO:0008150
tmed7	GO:0006810	GO:0016020	GO:0016021
saraf	GO:2001256	GO:0006811	GO:0030176	GO:0006810	GO:0006816	GO:0016020	GO:0005783	GO:0016021
si:dkey-6n6.2	GO:0016787	GO:0044715
prpf3	GO:0060041	GO:0006397	GO:0046540	GO:0046540	GO:0000398	GO:0000398	GO:0060041	GO:0006397	GO:0046540	GO:0000398	GO:0060041	GO:0006397	GO:0046540	GO:0046540	GO:0000398	GO:0000398
ankrd9	GO:0003674	GO:0005575
thbs4b	GO:0035989	GO:0035989	GO:0006986	GO:0051781	GO:0031012	GO:0016529	GO:0016529	GO:0005576	GO:0005509	GO:0005578	GO:0008083	GO:0007155	GO:0005783	GO:0005615
hrh3	GO:0001505	GO:0004969	GO:0016907	GO:0007197	GO:0007207	GO:0007165	GO:0007186	GO:0045202	GO:0016020	GO:0007271	GO:0004871	GO:0016021	GO:0004930
mag	GO:0030246	GO:0042802	GO:0016020	GO:0005515	GO:0016021
kcnf1a	GO:0051260	GO:0005216	GO:0006813	GO:0034765	GO:0006811	GO:0005244	GO:0005267	GO:0071805	GO:0006810	GO:0008076	GO:0016020	GO:0005249	GO:0005251	GO:0055085	GO:0016021	GO:0016021	GO:0051260	GO:0005216	GO:0006813	GO:0034765	GO:0006811	GO:0005244	GO:0005267	GO:0071805	GO:0006810	GO:0008076	GO:0016020	GO:0005249	GO:0005251	GO:0055085	GO:0016021	GO:0016021
gpat3	GO:0004366	GO:0008152	GO:0016740	GO:0016746	GO:0003841	GO:0006629	GO:0008654	GO:0019432	GO:0019432	GO:0016020	GO:0016024	GO:0005789	GO:0005783	GO:0016021
tcn2	GO:0015889	GO:0031419	GO:0031419	GO:0015889	GO:0031419	GO:0031419
msh2	GO:0032137	GO:0032137	GO:0006311	GO:0005524	GO:0030983	GO:0043570	GO:0006301	GO:0000406	GO:0045128	GO:0045190	GO:0032138	GO:0031573	GO:0032300	GO:0016446	GO:0006298	GO:0006298	GO:0006298	GO:0032302	GO:0000403	GO:0010165	GO:0006302	GO:0010224	GO:0000404	GO:0032301	GO:0000400	GO:0042771	GO:0003684	GO:0003677
adamtsl2	GO:0008233	GO:0031012	GO:0008237	GO:0004222	GO:0005578	GO:0008270	GO:0008233	GO:0031012	GO:0008237	GO:0004222	GO:0005578	GO:0008270
nudt16	GO:0005575	GO:0016787	GO:0005575	GO:0016787	GO:0005575	GO:0016787
zgpat	GO:0007175	GO:0006351	GO:0046872	GO:0003676	GO:0006355	GO:0043565	GO:0045892	GO:0003677	GO:0003700	GO:0005634
chrdl2	GO:0009953
c4	GO:0004866	GO:0005576	GO:0005615
mfsd11	GO:0003674	GO:0008150	GO:0016020	GO:0016021	GO:0003674	GO:0008150	GO:0016020	GO:0016021
maea	GO:0051301	GO:0007049	GO:0016363	GO:0005856	GO:0016020	GO:0003779	GO:0005886	GO:0043249	GO:0005737	GO:0005634
gpr176	GO:0007186	GO:0016020	GO:0016021	GO:0004930
si:ch211-243g18.2	GO:0005882	GO:0005198	GO:0005882	GO:0005198
cbln1	GO:0003674	GO:0005575	GO:0008150
zc2hc1a	GO:0005575	GO:0008150	GO:0046872	GO:0005575	GO:0008150	GO:0046872
sik3	GO:0016740	GO:0000166	GO:0004672	GO:0005524	GO:0046872	GO:0016301	GO:0006468	GO:0016310	GO:0035556	GO:0004674	GO:0000287	GO:0005737
abcb7	GO:0000166	GO:0005524	GO:0006810	GO:0005743	GO:0016020	GO:0006879	GO:0016887	GO:0042626	GO:0042626	GO:0055085	GO:0055085	GO:0016021	GO:0016021
snu13b	GO:0061053	GO:0030529	GO:0003723	GO:0005730	GO:0042254
thtpa	GO:0050333	GO:0050333	GO:0050333	GO:0050333
arrb2b	GO:1900136	GO:0001919	GO:0008589	GO:0007165	GO:0007517	GO:1900136	GO:0001919	GO:0008589	GO:0007165	GO:0007517
slc25a12	GO:0006810	GO:0005509	GO:0016020	GO:0006412	GO:0055085	GO:0003735	GO:0016021
ppap2d	GO:0006644	GO:0046839	GO:0042577	GO:0007165	GO:0016020	GO:0005887	GO:0016021
cep112	GO:0003674	GO:0005575	GO:0008150
syt5a	GO:0019905	GO:0030276	GO:0005509	GO:0005544	GO:0016020	GO:0016021
mcat	GO:0008152	GO:0016740	GO:0016746	GO:0003824
arpc1b	GO:0030833	GO:0005885	GO:0034314	GO:0051015	GO:0015629
dusp12	GO:0016311	GO:0006470	GO:0008138	GO:0033133	GO:0004725	GO:0016787	GO:0016791	GO:0016311	GO:0006470	GO:0008138	GO:0033133	GO:0004725	GO:0016787	GO:0016791
tmcc2	GO:0003674	GO:0008150	GO:0016020	GO:0016021
stx16	GO:0039023	GO:0048278	GO:0012505	GO:0016020	GO:0016192	GO:0005484	GO:0006906	GO:0031201	GO:0000149	GO:0006886	GO:0016021
ttbk2	GO:0000166	GO:0004672	GO:0005524	GO:0018105	GO:0006468	GO:0004674
txndc5	GO:0016853	GO:0043277	GO:0045454	GO:0003756	GO:0006457	GO:0034976
uvssa	GO:0005694	GO:0005694	GO:0000993	GO:0009411	GO:0006974	GO:0016567	GO:0006283	GO:0006281	GO:0005694	GO:0005694	GO:0000993	GO:0009411	GO:0006974	GO:0016567	GO:0006283	GO:0006281
lamp1	GO:0016020	GO:0016021
slc35a5	GO:0008643	GO:0005351	GO:0006810	GO:0000139	GO:0016020	GO:0016021
rab5c	GO:0015031	GO:0030139	GO:0007264	GO:0016337	GO:0005525	GO:0030100	GO:0005769	GO:0005768	GO:0005886	GO:0005515	GO:0001525	GO:0001702	GO:0015031	GO:0030139	GO:0007264	GO:0016337	GO:0005525	GO:0030100	GO:0005769	GO:0005768	GO:0005886	GO:0005515	GO:0001525	GO:0001702
ccdc80	GO:0005576	GO:0005578	GO:0001756
drgx	GO:0007275	GO:0006355	GO:0043565	GO:0003677	GO:0005634
tmed5	GO:0006810	GO:0016020	GO:0016021
syt10	GO:0017158	GO:0070382	GO:0019905	GO:0030276	GO:0005509	GO:0005544	GO:0016020	GO:0016021
rem2	GO:0000166	GO:0071542	GO:0007264	GO:0005246	GO:0005525	GO:0007165	GO:0016020
bco1	GO:0001754	GO:0003834	GO:0051213	GO:0030902	GO:0004497	GO:0055114	GO:0016491	GO:0008198
anxa2a	GO:0004859	GO:0008092	GO:0005509	GO:0005544
fat2	GO:0007156	GO:0005509	GO:0016020	GO:0007155	GO:0005886	GO:0016021
cenpt	GO:0051382	GO:0000776	GO:0046982	GO:0003677	GO:0051382	GO:0000776	GO:0046982	GO:0003677
canx	GO:0048916	GO:0051082	GO:0005509	GO:0016020	GO:0006457	GO:0005783	GO:0016021
mapk12b	GO:0004707	GO:0016740	GO:0000166	GO:0004672	GO:0005524	GO:0016301	GO:0006468	GO:0016310	GO:0004674
zgc:55781	GO:0003674	GO:0005575	GO:0008150
il1rapl1a	GO:0004908	GO:0007165	GO:0016020	GO:0005886	GO:0016021	GO:0005737
sim1a	GO:0021979	GO:0046983	GO:0035776	GO:0021536	GO:0071542	GO:0006351	GO:0007275	GO:0007399	GO:0030154	GO:0006355	GO:0000981	GO:0003677	GO:0003700	GO:0005634	GO:0007411
prkcha	GO:0004697	GO:0016740	GO:0000166	GO:0004672	GO:0005524	GO:0046872	GO:0016301	GO:0005622	GO:0018105	GO:0006468	GO:0016310	GO:0035556	GO:0035556	GO:0004674	GO:0004674
nufip2	GO:0003674	GO:0005575	GO:0008150
si:dkey-96n2.1	GO:0048706
cyp2k8	GO:0016712	GO:0016705	GO:0005506	GO:0046872	GO:0004497	GO:0055114	GO:0020037	GO:0016491	GO:0016020	GO:0008395	GO:0016021
tmem151a	GO:0016020	GO:0016021
si:dkey-11f4.7	GO:0008381	GO:0016020	GO:0016021	GO:0008381	GO:0016020	GO:0016021	GO:0008381	GO:0016020	GO:0016021
wnt3a	GO:0036342	GO:0036342	GO:0060026	GO:0030903	GO:0021794	GO:0030917	GO:0009880	GO:0007498	GO:0005102	GO:0005576	GO:0007275	GO:0005578	GO:0016055	GO:0045165	GO:0005109	GO:0030182	GO:0005615	GO:0060070	GO:0009953	GO:0009952	GO:0001756	GO:0001756
eefsec	GO:0000166	GO:0006414	GO:0005525	GO:0003746	GO:0005622	GO:0006412	GO:0003924
mns1	GO:0003674	GO:0051321	GO:0031514	GO:0005634
mettl3	GO:0006382	GO:0061157	GO:1990744	GO:0036396	GO:0019827	GO:0016422	GO:0016422	GO:0016740	GO:0006139	GO:0001510	GO:0008168	GO:0032259	GO:0080009	GO:0016607	GO:0003723	GO:0000398	GO:0042981	GO:0005634
thumpd3	GO:0003723	GO:0003723
atp1b1a	GO:0098901	GO:0005890	GO:0006813	GO:0006811	GO:0006814	GO:0006810	GO:0016020	GO:0016021
gnl3	GO:0000166	GO:0003407	GO:0007096	GO:0005525	GO:0045664	GO:0000467	GO:0042127	GO:0005730	GO:0003924	GO:0005634
fxn	GO:0004322	GO:0008199	GO:0016226	GO:0055114	GO:0005739
itgb1bp1	GO:0003674	GO:0007229
fbp2	GO:0042132	GO:0042578	GO:0016787	GO:0005975
brd9	GO:0070577	GO:0016568	GO:0006351	GO:0006355
frmd4a	GO:0006811	GO:0005856	GO:0005215	GO:0006810	GO:0016020	GO:0055085	GO:0016021
etv1	GO:0030154	GO:0006355	GO:0000981	GO:0043565	GO:0006357	GO:0003677	GO:0003700	GO:0005634
shc2	GO:0030971	GO:0030971	GO:0000187	GO:0007169	GO:0035556	GO:0005886
sema3e	GO:0002040	GO:0050919	GO:0071526	GO:0038191	GO:0048843	GO:0045499	GO:0030215	GO:0005615	GO:0030335	GO:0001755
harbi1	GO:0044824	GO:0043765	GO:0042578	GO:0004518	GO:0046872	GO:0016787	GO:0005737	GO:0005634	GO:0044824	GO:0043765	GO:0042578	GO:0004518	GO:0046872	GO:0016787	GO:0005737	GO:0005634
zglp1	GO:0001228	GO:0001085	GO:0000977	GO:0030154	GO:0006355	GO:0008270	GO:0043565	GO:0003682	GO:0005667	GO:0003700	GO:0005634
zgc:154142	GO:0008236	GO:0008233	GO:0016787	GO:0016020	GO:0006508	GO:0004252	GO:0005615	GO:0016021
tmco3	GO:0015299	GO:0006812	GO:0006810	GO:0016020	GO:0055085	GO:0016021
arhgap33	GO:0007165	GO:0035091
zbtb2b	GO:0046872	GO:0003676	GO:0046872	GO:0003676
pm20d1.1	GO:0008152	GO:0008233	GO:0046872	GO:0016787	GO:0005576	GO:0016020	GO:0006508	GO:0016021	GO:0008152	GO:0008233	GO:0046872	GO:0016787	GO:0005576	GO:0016020	GO:0006508	GO:0016021
tmem5	GO:0003674	GO:0035269	GO:0005794	GO:0005794	GO:0000139	GO:0016020	GO:0016021
si:ch211-200p22.4	GO:0005545	GO:0030136	GO:0048268	GO:0005543	GO:0030276
rap2c	GO:0000166	GO:0007264	GO:0005525	GO:0007165	GO:0016020
scarb2	GO:0016020	GO:0007155	GO:0005764	GO:0004872	GO:0016021	GO:0016020	GO:0007155	GO:0005764	GO:0004872	GO:0016021
irak4	GO:0009617	GO:0016740	GO:0000166	GO:0004672	GO:0005524	GO:0043123	GO:0016301	GO:0007165	GO:0006468	GO:0016310	GO:0035556	GO:0004674	GO:0000287	GO:0005737	GO:0005634	GO:0045893
vwa9	GO:0003674	GO:0005575	GO:0008150	GO:0003674	GO:0005575	GO:0008150	GO:0003674	GO:0005575	GO:0008150
lancl1	GO:0043295	GO:0046872	GO:0003824	GO:0016020	GO:0008270	GO:0005737
stxbp1a	GO:0003674	GO:0005575	GO:0006904	GO:0016192
erf	GO:0030154	GO:0006355	GO:0000981	GO:0043565	GO:0006357	GO:0003677	GO:0003700	GO:0005634	GO:0030154	GO:0006355	GO:0000981	GO:0043565	GO:0006357	GO:0003677	GO:0003700	GO:0005634	GO:0030154	GO:0006355	GO:0000981	GO:0043565	GO:0006357	GO:0003677	GO:0003700	GO:0005634
abcb10	GO:0000166	GO:0005524	GO:0006810	GO:0005743	GO:0016020	GO:0016887	GO:0042626	GO:0055085	GO:0016021
try	GO:0008236	GO:0008233	GO:0016787	GO:0006508	GO:0004252	GO:0008236	GO:0008233	GO:0016787	GO:0006508	GO:0004252
tspan12	GO:0010842	GO:0045765	GO:0007166	GO:0016020	GO:0005887	GO:0016021
psmd9	GO:0070682	GO:0008540	GO:0005737	GO:0005634
ino80	GO:0004386	GO:0000166	GO:0031011	GO:0005524	GO:0006351	GO:0016787	GO:0006281	GO:0016887	GO:0006338	GO:0003677	GO:0005634
trmt12	GO:0016740	GO:0008033	GO:0017137	GO:0006887	GO:0016020
cadm3	GO:0005913	GO:0007157	GO:0008037	GO:0007156	GO:0050839	GO:0005102	GO:0016020	GO:0005887	GO:0042803	GO:0004872	GO:0016021
tubd1	GO:0000166	GO:0005200	GO:0005525	GO:0005874	GO:0007017	GO:0003924
dhx37	GO:0008026	GO:0048026	GO:0048026	GO:0004386	GO:0000166	GO:0005524	GO:0003676	GO:0016787	GO:0006396	GO:0044822	GO:0004004	GO:0005730	GO:0008026	GO:0048026	GO:0048026	GO:0004386	GO:0000166	GO:0005524	GO:0003676	GO:0016787	GO:0006396	GO:0044822	GO:0004004	GO:0005730
tm6sf2	GO:0003674	GO:0008150	GO:0016020	GO:0016021
col19a1	GO:0005575	GO:0048846	GO:0005575	GO:0048846
si:dkey-112m2.1	GO:0016020	GO:0016021
rgp1	GO:0003674	GO:0005575	GO:0008150	GO:0003674	GO:0005575	GO:0008150
surf1	GO:0048568	GO:0021522	GO:0004129	GO:0016020
usp25	GO:0036459	GO:0008233	GO:0016787	GO:0006511	GO:0016579	GO:0006508	GO:0009953	GO:0036459	GO:0008233	GO:0016787	GO:0006511	GO:0016579	GO:0006508	GO:0009953
slco5a1	GO:0006811	GO:0005215	GO:0006810	GO:0043252	GO:0015347	GO:0016020	GO:0005887	GO:0016021
pabpn1l	GO:0000166	GO:0003676
chrm2a	GO:0010459	GO:0006940	GO:0008016	GO:0030054	GO:0016907	GO:0007197	GO:0007207	GO:0045211	GO:0007165	GO:0007186	GO:0045202	GO:0016020	GO:0007271	GO:0005887	GO:0005886	GO:0004871	GO:0016021	GO:0004930
ptgis	GO:0016705	GO:0005506	GO:0016853	GO:0008116	GO:0008116	GO:0046872	GO:0004497	GO:0055114	GO:0020037	GO:0016020	GO:0005789	GO:0001516	GO:0042981	GO:0005783	GO:0016021
foxi3b	GO:0009957	GO:0009653	GO:0006355	GO:0000981	GO:0043565	GO:0003677	GO:0003700	GO:0005634
colec12	GO:0005581	GO:0046872	GO:0030246	GO:0016020	GO:0016021	GO:0001570
prss12	GO:0005044	GO:0008236	GO:0008233	GO:0016787	GO:0016020	GO:0006508	GO:0004252	GO:0005044	GO:0008236	GO:0008233	GO:0016787	GO:0016020	GO:0006508	GO:0004252
si:ch73-382f3.1	GO:0003676
slc8a3	GO:0005432	GO:0005432	GO:0007154	GO:0006816	GO:0006816	GO:0016020	GO:0016020	GO:0055085	GO:0016021
mapk8ip3	GO:0046328	GO:0008090	GO:0030159	GO:0005078	GO:0008432	GO:0019894	GO:0016192	GO:0005737	GO:0007257
emc8	GO:0003674	GO:0005575	GO:0008150	GO:0003674	GO:0005575	GO:0008150
exoc3l4	GO:0051601	GO:0000145	GO:0006887	GO:0000149
pacsin1a	GO:0097320	GO:0007015	GO:0030100	GO:0048666	GO:0048812	GO:0005768	GO:0097320	GO:0007015	GO:0030100	GO:0048666	GO:0048812	GO:0005768
slc25a35	GO:0006810	GO:0005743	GO:0016020	GO:0006412	GO:0005739	GO:0003735	GO:0016021
copz2	GO:0015031	GO:0006810	GO:0016020
ttll7	GO:0005575	GO:0006464	GO:0005575	GO:0006464
copz1	GO:0030117	GO:0015031	GO:0002088	GO:0006810	GO:0016020	GO:0016192	GO:0006886
rcan2	GO:0019722	GO:0008597	GO:0070884	GO:0005737	GO:0019722	GO:0008597	GO:0070884	GO:0005737
slc25a42	GO:0080122	GO:0005347	GO:0080121	GO:0015228	GO:0043262	GO:0015217	GO:0006810	GO:0005743	GO:0016020	GO:0006412	GO:0005739	GO:0055085	GO:0003735	GO:0016021	GO:0080122	GO:0005347	GO:0080121	GO:0015228	GO:0043262	GO:0015217	GO:0006810	GO:0005743	GO:0016020	GO:0006412	GO:0005739	GO:0055085	GO:0003735	GO:0016021
zgc:92873	GO:0003674	GO:0005575	GO:0008150
usp37	GO:0036459	GO:0021551	GO:0051301	GO:0007049	GO:0008234	GO:0007067	GO:0008233	GO:0016787	GO:0000082	GO:0006511	GO:0071108	GO:0004843	GO:0035871	GO:0016579	GO:0004197	GO:0006508
kiss1rb	GO:0008188	GO:0007186	GO:0016020	GO:0005887	GO:0009986	GO:0016021	GO:0005737	GO:0004930	GO:0007200	GO:0005634	GO:0045893
rpp30	GO:0004540	GO:0005655	GO:0004526	GO:0003824	GO:0008033	GO:0090502	GO:0005840	GO:0003723	GO:0006412	GO:0003735
fam65c	GO:0005575	GO:0008150
pprc1	GO:0000166	GO:0051091	GO:0003676	GO:0030374	GO:0008134	GO:0001104	GO:0045944	GO:0005634
abt1	GO:0000166	GO:0034462	GO:0000447	GO:0003676	GO:0000472	GO:0000480	GO:0003723	GO:0005730	GO:0000166	GO:0034462	GO:0000447	GO:0003676	GO:0000472	GO:0000480	GO:0003723	GO:0005730
arhgef19	GO:0005089	GO:0035023
ca14	GO:0016020	GO:0016021	GO:0016020	GO:0016021
exo5	GO:0044824	GO:0043765	GO:0042578	GO:0045145	GO:0045145	GO:0004527	GO:0004518	GO:0036297	GO:0046872	GO:0016787	GO:0051536	GO:0051539	GO:0051539	GO:0006974	GO:0006281	GO:0005829	GO:0003677	GO:0005737	GO:0005634	GO:0005634	GO:0044824	GO:0043765	GO:0042578	GO:0045145	GO:0004527	GO:0004518	GO:0036297	GO:0046872	GO:0016787	GO:0051536	GO:0051539	GO:0006974	GO:0006281	GO:0005829	GO:0003677	GO:0005737	GO:0005634	GO:0044824	GO:0043765	GO:0042578	GO:0045145	GO:0045145	GO:0004527	GO:0004518	GO:0036297	GO:0046872	GO:0016787	GO:0051536	GO:0051539
camk1ga	GO:0016740	GO:0000166	GO:0004672	GO:0005524	GO:0016301	GO:0006468	GO:0016310	GO:0004674
cog3	GO:0005801	GO:0017119	GO:0000301	GO:0007030	GO:0016020	GO:0008565	GO:0006886
lmo4a	GO:0005575	GO:0031076	GO:0031076	GO:0030900	GO:0030900	GO:0046872	GO:0008270
tet2	GO:0070989	GO:0060319	GO:0030218
si:dkey-20i20.10	GO:0046872	GO:0003676
kifc1	GO:0000166	GO:0005524	GO:0005874	GO:0005871	GO:0005871	GO:0003777	GO:0003777	GO:0007018	GO:0007018	GO:0008017	GO:0016887	GO:0000166	GO:0005524	GO:0005874	GO:0005871	GO:0003777	GO:0007018	GO:0008017	GO:0016887
chn1	GO:0051056	GO:0021623	GO:0001565	GO:0046872	GO:0007165	GO:0043547	GO:0035556	GO:0005096	GO:0005737
ctnnb1	GO:0005902	GO:0048262	GO:0048262	GO:0005915	GO:0060026	GO:0007398	GO:0000578	GO:0001889	GO:0005912	GO:0019903	GO:0014704	GO:0005913	GO:0034333	GO:0016342	GO:0045294	GO:0016020	GO:0007155	GO:0004871	GO:0045296	GO:0005938	GO:0005515	GO:0009953	GO:0005634	GO:0005902	GO:0048262	GO:0005915	GO:0060026	GO:0007398	GO:0000578	GO:0001889	GO:0005912	GO:0019903	GO:0014704	GO:0005913	GO:0034333	GO:0016342	GO:0045294	GO:0016020	GO:0007155	GO:0004871	GO:0045296	GO:0005938	GO:0005515	GO:0009953	GO:0005634
cln3	GO:0007034	GO:0015809	GO:0005765	GO:0051453	GO:0016020	GO:0005764	GO:0031301	GO:0007040	GO:0016021
fam234b	GO:0003674	GO:0008150	GO:0016020	GO:0016021
hmx4	GO:1900052	GO:0006355	GO:0043565	GO:0003677	GO:0005634
ndufa12	GO:0008137	GO:0009055	GO:0016020
slc9a1	GO:0015299	GO:0006885	GO:0015385	GO:0006811	GO:0006814	GO:0006812	GO:0006810	GO:0015297	GO:0016020	GO:0055085	GO:0016021
pdxdc1	GO:0008694	GO:0043728	GO:0034947	GO:0034879	GO:0034782	GO:0018794	GO:0018791	GO:0043727	GO:0034941	GO:0034854	GO:0034524	GO:0018793	GO:0051997	GO:0034952	GO:0034923	GO:0034853	GO:0018795	GO:0018792	GO:0019752	GO:0004611	GO:0008488	GO:0005575	GO:0016831	GO:0016829	GO:0003824	GO:0030170
ntn4	GO:0005576	GO:0048514
dnah7	GO:0030286	GO:0000166	GO:0005524	GO:0005509	GO:0003777	GO:0007018	GO:0007368	GO:0071910
mfsd5	GO:0015689	GO:0015098	GO:0006811	GO:0006810	GO:0016020	GO:0005886	GO:0016021
kalrnb	GO:0005089	GO:0035023	GO:0030097
th2	GO:0042423	GO:0016714	GO:0009072	GO:0005506	GO:0042427	GO:0004511	GO:0004510	GO:0046872	GO:0004497	GO:0055114	GO:0042423	GO:0016714	GO:0009072	GO:0005506	GO:0042427	GO:0004511	GO:0004510	GO:0046872	GO:0004497	GO:0055114
rpe65b	GO:0008150	GO:0046872	GO:0016787	GO:0016020	GO:0005886	GO:0005737
tnpo2	GO:0006610	GO:0008536	GO:0008139	GO:0000060	GO:0034399	GO:0006607	GO:0031965	GO:0000059	GO:0008565	GO:0006886	GO:0005737
acad9	GO:0008152	GO:0016627	GO:0055088	GO:0000062	GO:0003995	GO:0052890	GO:0009055	GO:0033539	GO:0050660	GO:0055114	GO:0016491	GO:0005739
vtg1	GO:0071391	GO:0005319	GO:0032355	GO:0016209	GO:0006869	GO:0009410
igic1s1	GO:0034987	GO:0050853	GO:0050871	GO:0006958	GO:0042571	GO:0006910	GO:0006911	GO:0072562	GO:0009897	GO:0003823	GO:0045087	GO:0042742
kif23	GO:0040016	GO:0000166	GO:0005524	GO:0000281	GO:0005874	GO:0005874	GO:0051256	GO:0005871	GO:0005871	GO:0003777	GO:0003777	GO:0007018	GO:0008017	GO:0016887	GO:0047496	GO:0036089	GO:0032154	GO:0005737	GO:0005634	GO:0040016	GO:0000166	GO:0005524	GO:0000281	GO:0005874	GO:0005874	GO:0051256	GO:0005871	GO:0005871	GO:0003777	GO:0003777	GO:0007018	GO:0008017	GO:0016887	GO:0047496	GO:0036089	GO:0032154	GO:0005737	GO:0005634
kctd13	GO:0051260	GO:0061351	GO:0021952	GO:0060322	GO:0006811	GO:0007420	GO:0006810	GO:0043065
foxj2	GO:0009653	GO:0030154	GO:0006355	GO:0000981	GO:0043565	GO:0003677	GO:0003700	GO:0005634
midn	GO:0005730	GO:0005634
pank4	GO:0004594	GO:0005524	GO:0015937
tspeara	GO:0016020	GO:0016021
gps1	GO:0010388	GO:0008180	GO:0010388	GO:0008180
rhbdf1b	GO:0042058	GO:0050708	GO:0016020	GO:0005789	GO:0006508	GO:0004252	GO:0016021
ube2g2	GO:0000166	GO:0005524	GO:0031625	GO:0006511	GO:0061630	GO:0000209	GO:0005737
her15.1	GO:0046983	GO:0007219	GO:0007420	GO:0001654	GO:0001756
zgc:158846	GO:0045095	GO:0008150	GO:0005882	GO:0005198
snx14	GO:0021680	GO:0042995	GO:0030902	GO:0031902	GO:0030425	GO:0006914	GO:0005765	GO:0005770	GO:0016020	GO:0097352	GO:0005764	GO:0035091	GO:0005768	GO:0080025	GO:0016021
acaa1	GO:0016747	GO:0008152	GO:0016740	GO:0016746	GO:0003824
il6r	GO:0004896	GO:0016020	GO:0016021
vtcn1	GO:0016020	GO:0016021
kpna5	GO:0015031	GO:0006606	GO:0005654	GO:0006810	GO:0008139	GO:0006607	GO:0005643	GO:0008565	GO:0005829	GO:0005737	GO:0005634
amh	GO:2000835	GO:0008406	GO:0005179	GO:0005576	GO:0008083	GO:0007267	GO:0005615
kcnj2b	GO:0015467	GO:0006813	GO:0034765	GO:0006811	GO:0005244	GO:0005242	GO:0006810	GO:0010107	GO:0016020	GO:0005887	GO:0016021
ndufa5	GO:0022904	GO:0016651	GO:0005743
acvr1ba	GO:0007178	GO:0004675	GO:0007493	GO:0016740	GO:0000166	GO:0004672	GO:0005524	GO:0016301	GO:0006468	GO:0016310	GO:0016020	GO:0004674	GO:0004702	GO:0001706	GO:0001706	GO:0016021	GO:0031101	GO:0009953	GO:0001707
znf622	GO:0046872	GO:0003676	GO:0042273	GO:0030687	GO:0008270	GO:0022625
slc8a4b	GO:0005432	GO:0007154	GO:0006816	GO:0016020	GO:0055085	GO:0016021
camta1a	GO:0001077	GO:0043565	GO:0003677	GO:0005634
katnal2	GO:0051013	GO:0000166	GO:0005524	GO:0016787	GO:0008568	GO:0005856	GO:0005874	GO:0008017	GO:0005737
rapgef4	GO:0030552	GO:0030073	GO:0017157	GO:0019933	GO:0007264	GO:0043547	GO:0035556	GO:0005085
srsf10b	GO:0005575	GO:0000166	GO:0003676
rab11fip1a	GO:0045055	GO:0017137	GO:0043231	GO:0005737
pmelb	GO:0032438	GO:0016020	GO:0016021	GO:0032438	GO:0016020	GO:0016021
usp11	GO:0036459	GO:0006511	GO:0004843	GO:0016579	GO:0005634
mpp2a	GO:0005575	GO:0008150
bbs5	GO:0048749	GO:0042051	GO:0072116	GO:0051877	GO:0060170	GO:0042995	GO:0070121	GO:0007369	GO:0034464	GO:0034464	GO:0032402	GO:0005856	GO:0046907	GO:0016020	GO:0036064	GO:0005929	GO:0042384	GO:0032266	GO:0005886	GO:0001947	GO:0005737
sergef	GO:0050709
cart1	GO:0008343	GO:0032099	GO:0001678	GO:0000186	GO:0009267	GO:0007186	GO:0005615
osbpl1a	GO:0006869	GO:0006810
hsf1	GO:0009408	GO:0009408	GO:0002088	GO:0006351	GO:0006355	GO:0043565	GO:0043565	GO:0003677	GO:0003700	GO:0005634	GO:0009408	GO:0009408	GO:0002088	GO:0006351	GO:0006355	GO:0043565	GO:0043565	GO:0003677	GO:0003700	GO:0005634	GO:0009408	GO:0009408	GO:0002088	GO:0006351	GO:0006355	GO:0043565	GO:0043565	GO:0003677	GO:0003700	GO:0005634	GO:0009408	GO:0009408	GO:0002088	GO:0006351	GO:0006355	GO:0043565	GO:0043565	GO:0003677	GO:0003700	GO:0005634	GO:0009408	GO:0009408	GO:0002088	GO:0006351	GO:0006355	GO:0043565	GO:0043565	GO:0003677	GO:0003700
grin2bb	GO:0005234	GO:0004970	GO:0005216	GO:0006811	GO:0030054	GO:0006810	GO:0045211	GO:0045202	GO:0016020	GO:0017146	GO:0004972	GO:0004872	GO:0005886	GO:0016021
ephb1	GO:0005003	GO:0004713	GO:0016740	GO:0000166	GO:0004672	GO:0005524	GO:0016301	GO:0007169	GO:0006468	GO:0016310	GO:0016020	GO:0005887	GO:0048013	GO:0016021
zfyve27	GO:0046872	GO:0016020	GO:0016021
map3k6	GO:0000166	GO:0004672	GO:0005524	GO:0000186	GO:0004709	GO:0006468	GO:0000166	GO:0004672	GO:0005524	GO:0000186	GO:0004709	GO:0006468
trps1	GO:0048646	GO:0046872	GO:0048565	GO:0009887	GO:0009888	GO:0001228	GO:0048468	GO:0031063	GO:0001085	GO:0032330	GO:0000977	GO:0006355	GO:0008270	GO:0045165	GO:0043565	GO:0003682	GO:0005667	GO:0003700	GO:0005634	GO:0005634	GO:0007507
meis1b	GO:0035476	GO:0035907	GO:0045766	GO:0001885	GO:0072554	GO:0060319	GO:0048844	GO:0001944	GO:0048703	GO:0060216	GO:0030223	GO:0050821	GO:0009880	GO:0030225	GO:0000082	GO:0060059	GO:0006355	GO:0005829	GO:0005515	GO:0060215	GO:0060841	GO:0001947	GO:0003677	GO:0001525	GO:0005634
mtg2	GO:0005525	GO:0000287	GO:0003924
fgf14	GO:0005102	GO:0005576	GO:0007399	GO:0008083
prrg1	GO:0046872	GO:0005576	GO:0005509	GO:0016020	GO:0016021
apom	GO:0002682	GO:0016020	GO:0005615	GO:0016021
ak5	GO:0019205	GO:0016740	GO:0005524	GO:0006139	GO:0016301	GO:0016310
adprh	GO:0003875	GO:0051725	GO:0005575	GO:0000287
tarsl2	GO:0006435	GO:0004829	GO:0005524	GO:0005737
kcnn4	GO:0006813	GO:0015269	GO:0016020	GO:0005516	GO:0016286	GO:0016021
mecr	GO:0006633	GO:0019166	GO:0006629	GO:0006631	GO:0055114	GO:0016491	GO:0008270	GO:0005739	GO:0039020
cnrip1a	GO:0003674	GO:0005575	GO:0008150
nfil3-6	GO:0032922	GO:0001078	GO:0006355	GO:0043565	GO:0003700	GO:0005634
dnajc19	GO:0015031	GO:0006810	GO:0005743	GO:0016020	GO:0005739	GO:0016021
chmp1a	GO:0000815	GO:0015031	GO:0016363	GO:0007034	GO:0007076	GO:0006810	GO:0016020	GO:0016192	GO:0005768	GO:0021549	GO:0005737	GO:0000815	GO:0015031	GO:0016363	GO:0007034	GO:0007076	GO:0006810	GO:0016020	GO:0016192	GO:0005768	GO:0021549	GO:0005737
ctrl	GO:0005575	GO:0008236	GO:0008233	GO:0016787	GO:0006508	GO:0004252
ccdc167	GO:0016020	GO:0016021	GO:0016020	GO:0016021	GO:0016020	GO:0016021
spic	GO:0030154	GO:0006355	GO:0000981	GO:0043565	GO:0003677	GO:0003700	GO:0005634
agpat5	GO:0008152	GO:0016746	GO:0016020	GO:0016021
uchl1	GO:0016874	GO:0008234	GO:0008233	GO:0016787	GO:0005622	GO:0006511	GO:0004843	GO:0016579	GO:0006508	GO:0005737
pcnt	GO:0032947	GO:0007165
fzd4	GO:0007166	GO:0035567	GO:0004888	GO:0007275	GO:0016020	GO:0016055	GO:0060070	GO:0017147	GO:0042813	GO:0016021	GO:0004930
prrg3	GO:0005576	GO:0005509	GO:0016020	GO:0016021
fign	GO:0005815	GO:0051301	GO:0007049	GO:0000166	GO:0007067	GO:0016363	GO:0005524	GO:0008568	GO:0010569	GO:0005856	GO:0005874	GO:0005737	GO:0005634
tcf7l1b	GO:0010456	GO:0060847	GO:0021903	GO:0030901	GO:0030902	GO:0035284	GO:0006351	GO:0009880	GO:0007275	GO:0006355	GO:0016055	GO:0008284	GO:0043565	GO:0006357	GO:0008013	GO:0005667	GO:0060070	GO:0048699	GO:0044212	GO:0003677	GO:0003700	GO:0005634	GO:0007507	GO:0010456	GO:0060847	GO:0060847	GO:0021903	GO:0030901	GO:0030902	GO:0035284	GO:0006351	GO:0009880	GO:0007275	GO:0006355	GO:0016055	GO:0008284	GO:0043565	GO:0006357	GO:0006357	GO:0008013	GO:0008013	GO:0005667	GO:0060070	GO:0060070	GO:0048699	GO:0044212	GO:0003677	GO:0003700	GO:0005634
ufsp2	GO:0016790	GO:0008234	GO:0008233	GO:0071567	GO:0016787	GO:0006508	GO:0005783	GO:0005737	GO:0005634	GO:0016790	GO:0008234	GO:0008233	GO:0071567	GO:0016787	GO:0006508	GO:0005783	GO:0005737	GO:0005634
flad1	GO:0003919	GO:0006747	GO:0008152	GO:0016740	GO:0000166	GO:0016779	GO:0005524	GO:0003676	GO:0003824	GO:0005737
psen1	GO:0043085	GO:0042500	GO:0034205	GO:0001946	GO:0001666	GO:0061053	GO:0036269	GO:0007219	GO:0030318	GO:0008233	GO:0051563	GO:0006509	GO:0016787	GO:0031224	GO:0007420	GO:0005794	GO:0000139	GO:0016020	GO:0004190	GO:0005789	GO:0005887	GO:0006508	GO:0008013	GO:0005783	GO:0045296	GO:0004175	GO:0005739	GO:0060070	GO:0016485	GO:0016021	GO:0005634
rcvrn2	GO:0036368	GO:0046872	GO:0005509	GO:0036368	GO:0036368	GO:0046872	GO:0005509	GO:0005509
abcd4	GO:0000166	GO:0005524	GO:0006810	GO:0016020	GO:0016887	GO:0042626	GO:0055085	GO:0016021	GO:0000166	GO:0005524	GO:0006810	GO:0016020	GO:0016887	GO:0042626	GO:0055085	GO:0016021
akap6	GO:0044325	GO:0051018	GO:0016529	GO:0048471
si:ch211-180f4.1	GO:0016020	GO:0016021
hspbp1	GO:0004857
kcnj5	GO:0015467	GO:0006813	GO:0034765	GO:0006811	GO:0005244	GO:0005242	GO:0006810	GO:0016020	GO:0016021
prmt9	GO:0006479	GO:0016740	GO:0008168	GO:0032259
ttyh2	GO:0006821	GO:0006811	GO:0034707	GO:0006810	GO:0005254	GO:0016020	GO:0005886	GO:0016021
mtmr2	GO:0016311	GO:0052629	GO:0004438	GO:0004438	GO:0046856	GO:0006629	GO:0004725	GO:0004725	GO:0016787	GO:0016791	GO:0031901	GO:0016020	GO:0005768	GO:0005829	GO:0005737
ccdc84	GO:0003674	GO:0005575	GO:0008150
rbm39b	GO:0000166	GO:0003676	GO:0006397	GO:0003723	GO:0005634	GO:0000166	GO:0003676	GO:0006397	GO:0003723	GO:0005634
desi2	GO:0060027	GO:0008234	GO:0008233	GO:0016787	GO:0006508	GO:0005737
lipf	GO:0005575	GO:0001666	GO:0016042	GO:0016788	GO:0006629	GO:0016787
cutc	GO:0055070	GO:0005507
plxna2	GO:0003403	GO:0003403	GO:0021785	GO:0048841	GO:0007165	GO:0071526	GO:0017154	GO:0017154	GO:1902287	GO:0002116	GO:0016020	GO:0005887	GO:0016021	GO:0030334
arhgef33	GO:0005089	GO:0035023
taf2	GO:0001129	GO:0001075	GO:0006351	GO:0005669	GO:0008237	GO:0006355	GO:0008270	GO:0043565	GO:0003682	GO:0045944	GO:0044212	GO:0005634
mstnb	GO:0040007	GO:0045967	GO:0045843	GO:0045926	GO:0007519	GO:0007179	GO:0048468	GO:0010862	GO:0005160	GO:0060395	GO:0005576	GO:0043408	GO:0008083	GO:0008083	GO:0005125	GO:0005125	GO:0042981	GO:0005615	GO:0005615	GO:0007517
npffr1l3	GO:0008188	GO:0032870	GO:1901652	GO:0042277	GO:0007165	GO:0007186	GO:0016020	GO:0007218	GO:0005887	GO:0004871	GO:0016021	GO:0004930
smoc1	GO:0002072	GO:0007165	GO:0005509	GO:0005578	GO:0001654
slc26a10	GO:0008271	GO:0008272	GO:0015116	GO:0006810	GO:0015106	GO:0019531	GO:0015301	GO:0051453	GO:0005254	GO:0016020	GO:0005887	GO:0042391	GO:0055085	GO:0016021
sf3a1	GO:0005686	GO:0000389	GO:0006396	GO:0071004	GO:0003723	GO:0003723	GO:0071013	GO:0005686	GO:0000389	GO:0006396	GO:0071004	GO:0003723	GO:0003723	GO:0071013	GO:0005686	GO:0000389	GO:0006396	GO:0071004	GO:0003723	GO:0003723	GO:0071013
slco3a1	GO:0006811	GO:0015732	GO:0005215	GO:0006810	GO:0043252	GO:0015347	GO:0016020	GO:0005887	GO:0016021
itga5	GO:0008305	GO:0032525	GO:0090245	GO:0002042	GO:0070309	GO:0002089	GO:0030325	GO:0001944	GO:0001944	GO:0048703	GO:0048703	GO:0085029	GO:0007229	GO:0001501	GO:0016020	GO:0007155	GO:0001968	GO:0046982	GO:0016021	GO:0016021	GO:0001756	GO:0001756
rps3a	GO:0030529	GO:0005840	GO:0005622	GO:0006412	GO:0022627	GO:0005829	GO:0003735	GO:0005737	GO:0043009
ctsl.1	GO:0008234	GO:0008233	GO:0016787	GO:0051603	GO:0004197	GO:0005764	GO:0006508	GO:0005615
frmd8	GO:0030178	GO:0005856	GO:0060828	GO:0009952
gucy1b3	GO:0009190	GO:0016849	GO:0016829	GO:0000166	GO:0006182	GO:0008074	GO:0004383	GO:0020037	GO:0007165	GO:0035556	GO:0005886
sv2c	GO:0005215	GO:0006810	GO:0022857	GO:0016020	GO:0055085	GO:0016021
ccpg1	GO:0003674	GO:0005575	GO:0008150
f2rl2	GO:0070493	GO:0015057	GO:0007596	GO:0008233	GO:0016787	GO:0007186	GO:0016020	GO:0006508	GO:0016021	GO:0004930
xylt1	GO:0030158	GO:0008375	GO:0048701	GO:0016740	GO:0030166	GO:0006024	GO:0016020
cog4	GO:0003674	GO:0006890	GO:0017119	GO:0000301	GO:0048213	GO:0007030	GO:0003674	GO:0006890	GO:0017119	GO:0000301	GO:0048213	GO:0007030
tfap2c	GO:0060788	GO:0014036	GO:0071698	GO:0071696	GO:0000977	GO:0006355	GO:0000981	GO:0042127	GO:0043049	GO:0014032	GO:0003700	GO:0005634
fasn	GO:0004320	GO:0004316	GO:0004313	GO:0016297	GO:0004319	GO:0004315	GO:0004312	GO:0016296	GO:0004317	GO:0004314	GO:0016295	GO:0009058	GO:0008152	GO:0016740	GO:0016788	GO:0003824	GO:0055114	GO:0016491
mfsd1	GO:0006810	GO:0016020	GO:0055085	GO:0016021
tra2b	GO:0000166	GO:0003676
si:dkey-28n18.9	GO:0035091
rpl10a	GO:0015934	GO:0030529	GO:0005840	GO:0003723	GO:0006412	GO:0003735
mrps2	GO:0015935	GO:0030529	GO:0005840	GO:0005622	GO:0005763	GO:0006412	GO:0003735
mepce	GO:0008168	GO:0008168	GO:0008168
adssl	GO:0016874	GO:0000166	GO:0004019	GO:0006164	GO:0046872	GO:0005525	GO:0044208	GO:0046040	GO:0005737
scn3b	GO:0001518	GO:0006811	GO:0006814	GO:0017080	GO:0006810	GO:0016020	GO:0016021
plekhg7	GO:0005089	GO:0035023	GO:0005089	GO:0035023
cx28.6	GO:0003674	GO:0005922	GO:0005921	GO:0030054	GO:0007154	GO:0016020	GO:0005886	GO:0016021
pfkfb4a	GO:0006000	GO:0003873	GO:0005575	GO:0006003	GO:0008152	GO:0005524	GO:0003824	GO:0006000	GO:0003873	GO:0005575	GO:0006003	GO:0008152	GO:0005524	GO:0003824
zmynd8	GO:0046872	GO:0042393	GO:0003712	GO:0000977	GO:0006355	GO:0008270	GO:0003682	GO:0005634
lman1	GO:0071391	GO:0016020	GO:0016021	GO:0071391	GO:0016020	GO:0016021
cish	GO:0046627	GO:0006469	GO:0046426	GO:0004860	GO:0035556	GO:0016567	GO:0019221	GO:0005737	GO:0046627	GO:0006469	GO:0046426	GO:0004860	GO:0035556	GO:0016567	GO:0019221	GO:0005737
hhat	GO:0016020	GO:0016021
raf1b	GO:0005057	GO:0016740	GO:0000166	GO:0004672	GO:0005524	GO:0046872	GO:0016301	GO:0007165	GO:0006468	GO:0016310	GO:0035556	GO:0004674
rnf215	GO:0046872	GO:0008270
mef2b	GO:0046983	GO:0006351	GO:0006355	GO:0003677	GO:0005634
myf6	GO:0046983	GO:0007519	GO:1901741	GO:0035914	GO:0048743	GO:0001228	GO:0000978	GO:0003705	GO:0045663	GO:0007275	GO:0030154	GO:0006355	GO:0003677	GO:0005634	GO:0005634	GO:0007517
fam126b	GO:0003674	GO:0005575	GO:0008150
nt5c2l1	GO:0046872	GO:0008253	GO:0071466	GO:0046872	GO:0008253	GO:0071466
imp4	GO:0019013	GO:0019012	GO:0030529	GO:0042134	GO:0030515	GO:0034457	GO:0032040	GO:0006364
nav3	GO:0072576	GO:0005640	GO:0030175	GO:0030027	GO:0005524	GO:0005794	GO:0016020	GO:0003779	GO:0031016	GO:0005634
lhcgr	GO:0016500	GO:0004964	GO:0004964	GO:0009755	GO:0007190	GO:0022602	GO:0008528	GO:0007189	GO:0007165	GO:0007186	GO:0016020	GO:0005887	GO:0005886	GO:0004871	GO:0016021	GO:0004930	GO:0007200
aes	GO:0003674	GO:0005575	GO:0009950
ngrn	GO:0003674	GO:0008150	GO:0005634
tpcn1	GO:0005216	GO:0034765	GO:0006811	GO:0005244	GO:0072345	GO:0006810	GO:0016020	GO:0005245	GO:0086010	GO:0005886	GO:0055085	GO:0016021
krt15	GO:0008150	GO:0005882	GO:0005198
lrif1	GO:0042974	GO:0006355
si:dkey-181m9.8	GO:0071797	GO:0015031	GO:0006464	GO:0046872	GO:0008270	GO:0004842
alg11	GO:0004377	GO:0016740	GO:0016757	GO:0016020	GO:0016021	GO:0004377	GO:0016740	GO:0016757	GO:0016020	GO:0016021
glipr1b	GO:0003674	GO:0008150
abcg1	GO:0010874	GO:0000166	GO:0005524	GO:0034041	GO:0002040	GO:0017127	GO:0033344	GO:0016020	GO:0016887	GO:0005886	GO:0016021	GO:0016021
gyltl1b	GO:0052824	GO:0052640	GO:0035496	GO:0008755	GO:0000033	GO:0000026	GO:0019187	GO:0018717	GO:0001962	GO:0052757	GO:0052639	GO:0045140	GO:0033556	GO:0019112	GO:0018716	GO:0016759	GO:0052641	GO:0052638	GO:0008921	GO:0080062	GO:0042283	GO:0031278	GO:0018718	GO:0018715	GO:0004583	GO:0046920	GO:0003980	GO:0004576	GO:0008376	GO:0008375	GO:0042285	GO:0008378	GO:0046921	GO:0004376	GO:0000009	GO:0008417	GO:0008152	GO:0016740	GO:0006486	GO:0042281	GO:0046527	GO:0046872	GO:0003824	GO:0035269	GO:0000030	GO:0016757	GO:0005794	GO:0005794	GO:0000139
gmpr2	GO:1902560	GO:0003920	GO:0009117	GO:0046872	GO:0003824	GO:0055114	GO:0016491
ccdc12	GO:0003674	GO:0005575	GO:0008150
antxr1c	GO:0016020	GO:0004872	GO:0016021
fut7	GO:0008417	GO:0016740	GO:0006486	GO:0032580	GO:0016757	GO:0005794	GO:0016020	GO:0016021
ubox5	GO:0016874	GO:0046872	GO:0016567	GO:0008270	GO:0004842
tmem234	GO:0016020	GO:0016021	GO:0016020	GO:0016021	GO:0016020	GO:0016021
garem	GO:0070064	GO:0071364	GO:0051781	GO:0007173	GO:0008284	GO:0070374
ppwd1	GO:0000413	GO:0016853	GO:0006457	GO:0003755
hnrnpl2	GO:0019013	GO:0019012	GO:0000166	GO:0030529	GO:0003676	GO:0006397	GO:0003723	GO:0005634	GO:0019013	GO:0019012	GO:0000166	GO:0030529	GO:0003676	GO:0006397	GO:0003723	GO:0005634	GO:0019013	GO:0019012	GO:0000166	GO:0030529	GO:0003676	GO:0006397	GO:0003723	GO:0005634
tnfsf10l3	GO:0005164	GO:0006955	GO:0016020	GO:0016021
tlr4ba	GO:0002376	GO:0007165	GO:0016020	GO:0045087	GO:0016021
arhgap27	GO:0007165
helb	GO:0006269	GO:0004003	GO:0006261	GO:0006396	GO:0044822	GO:0005681	GO:0004004
gabrz	GO:0005230	GO:0006811	GO:0030054	GO:0008068	GO:0006810	GO:0045202	GO:0016020	GO:0004890	GO:0005886	GO:0016021	GO:0005230	GO:0006811	GO:0030054	GO:0008068	GO:0006810	GO:0045202	GO:0016020	GO:0004890	GO:0005886	GO:0016021
si:ch211-161c3.5	GO:0016020	GO:0016021
gale	GO:0003978	GO:0005575	GO:0016857	GO:0006012	GO:0016853	GO:0005975
atxn7l2a	GO:0003674	GO:0005575	GO:0008150
adprm	GO:0047734	GO:0008663	GO:0047631	GO:0005575	GO:0030145	GO:0046872	GO:0016787	GO:0047734	GO:0008663	GO:0047631	GO:0005575	GO:0030145	GO:0046872	GO:0016787	GO:0047734	GO:0008663	GO:0047631	GO:0005575	GO:0030145	GO:0046872	GO:0016787
sgce	GO:0008150	GO:0016012	GO:0005509	GO:0016020	GO:0016021	GO:0008150	GO:0016012	GO:0005509	GO:0016020	GO:0016021
rnf130	GO:0046872	GO:0016020	GO:0008270	GO:0016021
morf4l1	GO:0016568	GO:0043967	GO:0006342	GO:0043968	GO:0016575	GO:0035267	GO:0006355	GO:0006338	GO:0005634
adamts3	GO:0008233	GO:0031012	GO:0008237	GO:0004222	GO:0005578	GO:0006508	GO:0008270
znf536	GO:0046872	GO:0003676	GO:0006366	GO:0001078	GO:0007165	GO:0007275	GO:0043565	GO:0044212	GO:0005634
eif4a3	GO:0051028	GO:0004386	GO:0000166	GO:0005524	GO:0000184	GO:0003676	GO:0016787	GO:0006417	GO:0006397	GO:0006810	GO:0016607	GO:0003723	GO:0008380	GO:0071013	GO:0010468	GO:0004004	GO:0010501	GO:0000381	GO:0005737	GO:0005634
spg11	GO:0007409	GO:0007409	GO:0007399	GO:0007409	GO:0007409	GO:0007399
gdap1l1	GO:0006749	GO:0016020	GO:0004364	GO:0016021	GO:0005737
relb	GO:0034097	GO:0033256	GO:0038061	GO:0007249	GO:0006954	GO:0000977	GO:0045087	GO:0006355	GO:0000981	GO:0006357	GO:0000122	GO:0005829	GO:0003682	GO:0045944	GO:0003677	GO:0005737	GO:0003700	GO:0005634
primpol	GO:0043910	GO:0033677	GO:0052630	GO:0008192	GO:0043814	GO:0008905	GO:0004779	GO:0043338	GO:0003724	GO:0003896	GO:0003720	GO:0016740	GO:0016779	GO:0019985	GO:0008193	GO:0006351	GO:0003887	GO:0009411	GO:0006974	GO:0006260	GO:0006264	GO:0005759	GO:0003899	GO:0006281	GO:0003682	GO:0005739	GO:0005634
syncrip	GO:0000166	GO:0003676	GO:0000166	GO:0003676
dixdc1a	GO:0030900	GO:0005925	GO:0030054	GO:0007275	GO:0016055	GO:0005829	GO:0060070	GO:0030177	GO:0005737	GO:0043010
lims1	GO:0051896	GO:0046872	GO:0014704	GO:0030018	GO:0008270	GO:0060047
cd180	GO:0009620	GO:0006963	GO:0008063	GO:0007352	GO:0050830	GO:0004888	GO:0016020	GO:0051607	GO:0016021	GO:0009620	GO:0006963	GO:0008063	GO:0007352	GO:0050830	GO:0004888	GO:0016020	GO:0051607	GO:0016021
idua	GO:0004553	GO:0003940	GO:0005975	GO:0005975
tspan9a	GO:0007166	GO:0016020	GO:0005887	GO:0016021	GO:0007166	GO:0016020	GO:0005887	GO:0016021
kcnh8	GO:0000155	GO:0000160	GO:0005216	GO:0006813	GO:0006811	GO:0006810	GO:0016020	GO:0042391	GO:0005249	GO:0005249	GO:0055085	GO:0016021
stxbp2	GO:0006904	GO:0016192
cacna2d3	GO:0005246	GO:0051924	GO:0005891	GO:0070588
eef1a1a	GO:0000166	GO:0006414	GO:0005525	GO:0003746	GO:0003746	GO:0005622	GO:0006412	GO:0003924	GO:0003924	GO:0005737	GO:0000166	GO:0006414	GO:0005525	GO:0003746	GO:0003746	GO:0005622	GO:0006412	GO:0003924	GO:0003924	GO:0005737
gata1a	GO:0030224	GO:0010629	GO:0010629	GO:0045637	GO:0035162	GO:0030223	GO:0030099	GO:0030218	GO:0030225	GO:0001228	GO:0001085	GO:0000977	GO:0006355	GO:0008270	GO:0043565	GO:0043565	GO:0003682	GO:0003690	GO:0005667	GO:0005515	GO:0045944	GO:0048821	GO:0060215	GO:0060215	GO:0003700	GO:0003700	GO:0005634	GO:0005634	GO:0043009	GO:0043066
usp46	GO:0036459	GO:0006511	GO:0016579
ugt5a2	GO:0016758	GO:0008152	GO:0016740	GO:0016757	GO:0016020	GO:0015020	GO:0016021	GO:0016758	GO:0008152	GO:0016740	GO:0016757	GO:0016020	GO:0015020	GO:0016021
si:ch73-281f12.4	GO:0007165	GO:0007165
chrnd	GO:0005230	GO:0005216	GO:0006811	GO:0030054	GO:0006810	GO:0045211	GO:0045202	GO:0016020	GO:0005892	GO:0005892	GO:0015464	GO:0007271	GO:0035094	GO:0007274	GO:0004889	GO:0004889	GO:0042166	GO:0005886	GO:0005886	GO:0016021	GO:0030239
rps6ka1	GO:0016740	GO:0000166	GO:0004672	GO:0005524	GO:0016301	GO:0006468	GO:0016310	GO:0035556	GO:0035556	GO:0004674	GO:0004674	GO:0000287	GO:0005737	GO:0016740	GO:0000166	GO:0004672	GO:0005524	GO:0016301	GO:0006468	GO:0016310	GO:0035556	GO:0035556	GO:0004674	GO:0004674	GO:0000287	GO:0005737	GO:0016740	GO:0000166	GO:0004672	GO:0005524	GO:0016301	GO:0006468	GO:0016310	GO:0035556	GO:0035556	GO:0004674	GO:0004674	GO:0000287	GO:0005737
traf5	GO:0046872	GO:0043123	GO:0007165	GO:0016567	GO:0042981	GO:0008270	GO:0004842
crk	GO:0005575	GO:0007520
ptn	GO:0007399	GO:0008083
nek4	GO:0016740	GO:0000166	GO:0004672	GO:0005524	GO:0016301	GO:0006468	GO:0007346	GO:0031098	GO:0032147	GO:0016310	GO:0006974	GO:0004702	GO:0042981	GO:0005737
fkbp9	GO:0005509	GO:0005789	GO:0061077	GO:0006457	GO:0003755	GO:0005528
ilf2	GO:0016740	GO:0005524	GO:0006351	GO:0003725	GO:0006955	GO:0003723	GO:0006355	GO:0005730	GO:0003677	GO:0005634	GO:0045893
si:ch211-197g15.6	GO:0005525
melk	GO:0061351	GO:0007049	GO:0016740	GO:0000166	GO:0008289	GO:0008016	GO:0004672	GO:0005524	GO:0008283	GO:0016301	GO:0046777	GO:0004715	GO:0005509	GO:0006468	GO:0016310	GO:0016020	GO:0035556	GO:0006915	GO:0004674	GO:0005886	GO:0005938	GO:0048821	GO:0005737	GO:0043065
per2	GO:0043153	GO:0009648	GO:0016525	GO:0042753	GO:0009416	GO:0009416	GO:0045475	GO:0042542	GO:0009411	GO:0003682	GO:0043153	GO:0009648	GO:0016525	GO:0042753	GO:0009416	GO:0009416	GO:0045475	GO:0042542	GO:0009411	GO:0003682	GO:0043153	GO:0009648	GO:0016525	GO:0042753	GO:0009416	GO:0045475	GO:0042542	GO:0009411	GO:0003682
zgc:77375	GO:0046474	GO:0005739
mad1l1	GO:0003674	GO:0007094	GO:0003674	GO:0007094	GO:0003674	GO:0007094	GO:0003674	GO:0007094
agtrap	GO:0003674	GO:0008150	GO:0016020	GO:0016021
optn	GO:0051648	GO:0000042	GO:0043122	GO:0090161	GO:0005794	GO:0007409	GO:0070530	GO:0016023	GO:0005737	GO:0005634	GO:0051648	GO:0000042	GO:0043122	GO:0090161	GO:0005794	GO:0007409	GO:0070530	GO:0016023	GO:0005737	GO:0005634
med25	GO:0003674	GO:0060021	GO:0006351	GO:0006355	GO:0005634	GO:0003674	GO:0060021	GO:0006351	GO:0006355	GO:0005634	GO:0003674	GO:0060021	GO:0006351	GO:0006355	GO:0005634
dcun1d1	GO:0032182	GO:0051443	GO:0097602	GO:0031624	GO:0045116	GO:0000151
cd37	GO:0003674	GO:0007166	GO:0016020	GO:0005887	GO:0016021	GO:0003674	GO:0007166	GO:0016020	GO:0005887	GO:0016021
iglon5	GO:0005515	GO:0005515
lzic	GO:0005575	GO:0007417	GO:0007275	GO:0007399	GO:0030154	GO:0008013
psmd14	GO:0001878	GO:0005575
kcnt1	GO:0006813	GO:0008076	GO:0015269	GO:0016020	GO:0005249	GO:0016021	GO:0006813	GO:0008076	GO:0015269	GO:0016020	GO:0005249	GO:0016021
ints7	GO:0005694	GO:0002088	GO:0007275	GO:0006974	GO:0005634	GO:0005694	GO:0002088	GO:0007275	GO:0006974	GO:0005634
hoxb9a	GO:0006351	GO:0007275	GO:0006355	GO:0043565	GO:0003677	GO:0005634	GO:0006351	GO:0007275	GO:0006355	GO:0043565	GO:0003677	GO:0005634
psmb7	GO:0005839	GO:0004298	GO:0016740	GO:0008233	GO:0000502	GO:0016787	GO:0016301	GO:0016310	GO:0051603	GO:0006508	GO:0004175	GO:0005737	GO:0005634	GO:0005839	GO:0004298	GO:0016740	GO:0008233	GO:0000502	GO:0016787	GO:0016301	GO:0016310	GO:0051603	GO:0006508	GO:0004175	GO:0005737	GO:0005634	GO:0005839	GO:0004298	GO:0016740	GO:0008233	GO:0000502	GO:0016787	GO:0016301	GO:0016310	GO:0051603	GO:0006508	GO:0004175	GO:0005737	GO:0005634
slc18a3a	GO:0015893	GO:0006836	GO:0006810	GO:0015238	GO:0016020	GO:0055085	GO:0016021
ska2	GO:0031110	GO:0031110	GO:0000940	GO:0000940	GO:0051301	GO:0051301	GO:0007049	GO:0005694	GO:0007067	GO:0007067	GO:0000775	GO:0005856	GO:0000776	GO:0005874	GO:0005876	GO:0005876	GO:0008017	GO:0008017	GO:0007059	GO:0007059	GO:0005737
mdh2	GO:0019752	GO:0016615	GO:0016616	GO:0030060	GO:0006108	GO:0003824	GO:0006099	GO:0055114	GO:0016491	GO:0005975
slc4a8	GO:0006811	GO:0005215	GO:0006810	GO:0005452	GO:0015701	GO:0008509	GO:0008509	GO:0006820	GO:0016020	GO:0016021
smap1	GO:0005096	GO:0005096
vps8	GO:0046872	GO:0016192	GO:0008270	GO:0006886	GO:0046872	GO:0016192	GO:0008270	GO:0006886
rdh10b	GO:0052650	GO:0042572	GO:0008152	GO:0055114	GO:0016491	GO:0016020	GO:0005789	GO:0043231	GO:0005783	GO:0016021
ttc9c	GO:0032474	GO:0042384	GO:0005789	GO:0061077	GO:0003755	GO:0005528	GO:0061371
sncaip	GO:0003674
ndufv3	GO:0005739	GO:0005747
cyp11c1	GO:0016705	GO:0005506	GO:0047783	GO:0032342	GO:0006704	GO:0044550	GO:0046872	GO:0071375	GO:0034650	GO:0016709	GO:0004507	GO:0004497	GO:0055114	GO:0020037	GO:0020037	GO:0016491	GO:0005743	GO:0008203
atg9a	GO:0003674	GO:0044805	GO:0034497	GO:0000407	GO:0016020	GO:0034727	GO:0005776	GO:0000422	GO:0000045	GO:0016021	GO:0003674	GO:0044805	GO:0034497	GO:0000407	GO:0016020	GO:0034727	GO:0005776	GO:0000422	GO:0000045	GO:0016021
spock2	GO:0007165	GO:0005509	GO:0005578
rnf122	GO:0046872	GO:0043161	GO:0016020	GO:0061630	GO:0008270	GO:0042787	GO:0000209	GO:0016021
tyrobp	GO:0016740	GO:0016301	GO:0014065	GO:0016310	GO:0016020	GO:0005515	GO:0016021
ankrd13b	GO:0003674	GO:0005575	GO:0008150	GO:0003674	GO:0005575	GO:0008150
nt5c1aa	GO:0009117	GO:0000166	GO:0008253	GO:0008253	GO:0000287	GO:0005829	GO:0005737	GO:0009117	GO:0000166	GO:0008253	GO:0008253	GO:0000287	GO:0005829	GO:0005737
ndufaf6	GO:0009058	GO:0016740
dchs1b	GO:0007343	GO:0060471	GO:0036302	GO:0007156	GO:0000226	GO:0005509	GO:0016020	GO:0007155	GO:0005886	GO:0016021
clasrp	GO:0003674	GO:0005575	GO:0008150
kif17	GO:0000166	GO:0042462	GO:0030030	GO:0005524	GO:0005930	GO:0005874	GO:0036064	GO:0008574	GO:0005871	GO:0005871	GO:0003777	GO:0007018	GO:0007018	GO:0008017
actr3b	GO:0005524	GO:0007015	GO:0005885	GO:0034314
cmtm3	GO:0003674	GO:0008150	GO:0016020	GO:0016021
ube2s	GO:0070979	GO:0010994	GO:0010458	GO:0051301	GO:0007049	GO:0016740	GO:0000166	GO:0051488	GO:0031145	GO:0005524	GO:0005680	GO:0031625	GO:0006511	GO:0061630	GO:0004842	GO:0000209	GO:0005737
pnx	GO:0050767	GO:0006355	GO:0043565	GO:0045892	GO:0003677	GO:0005634
nrip2	GO:0004190	GO:0006508
hyi	GO:0008903	GO:0016853
slc16a1b	GO:0015718	GO:0016020	GO:0008028	GO:0015129	GO:0015129	GO:0035879	GO:0005887	GO:0005887	GO:0055085	GO:0016021
trip11	GO:0000042	GO:0000042
gtf2a1l	GO:0005672	GO:0006897	GO:0006366	GO:0003713	GO:0006367
pcbp3	GO:0008150	GO:0005575	GO:0008150	GO:0003676	GO:0003723
ighv13-2	GO:0034987	GO:0050853	GO:0050871	GO:0006958	GO:0042571	GO:0006910	GO:0006911	GO:0072562	GO:0009897	GO:0003823	GO:0045087	GO:0042742
ccbl1	GO:0009058	GO:0008483	GO:0016829	GO:0016740	GO:0003824	GO:0030170	GO:0009058	GO:0008483	GO:0016829	GO:0016740	GO:0003824	GO:0030170	GO:0009058	GO:0008483	GO:0016829	GO:0016740	GO:0003824	GO:0030170
prkar1aa	GO:0005952	GO:0008603	GO:0001932	GO:0016740	GO:0016301	GO:0016310
pik3cb	GO:0048015	GO:0016740	GO:0030168	GO:0016773	GO:0046934	GO:0016301	GO:0046854	GO:0005942	GO:0006954	GO:0060326	GO:0006468	GO:0014065	GO:0016310	GO:0045087	GO:0002250	GO:0016303	GO:0035005	GO:0005886	GO:0048015	GO:0016740	GO:0030168	GO:0016773	GO:0046934	GO:0016301	GO:0046854	GO:0005942	GO:0006954	GO:0060326	GO:0006468	GO:0014065	GO:0016310	GO:0045087	GO:0002250	GO:0016303	GO:0035005	GO:0005886
trub1	GO:0005575	GO:0009451	GO:0001522	GO:1990481	GO:0006396	GO:0006400	GO:0003723	GO:0009982	GO:0009982
anp32a	GO:0006913	GO:0048471	GO:0005783	GO:0005783	GO:0005737	GO:0005634	GO:0005634
b4galnt3b	GO:0008376	GO:0032580
xpo1a	GO:0008536	GO:0006886
psme3	GO:0008537	GO:0061136	GO:0000502	GO:0000502	GO:2000045	GO:0061133	GO:0005737	GO:0008537	GO:0061136	GO:0000502	GO:0000502	GO:2000045	GO:0061133	GO:0005737
htt	GO:0090017	GO:0031550	GO:0001841	GO:2000047	GO:0071698	GO:0021954	GO:0048884	GO:0048703	GO:0008134	GO:0006879	GO:0051216	GO:0005737	GO:0005634
trim65	GO:0046872	GO:0005622	GO:0008270
si:ch1073-385f13.3	GO:0003676
slc43a2b	GO:0015175	GO:0015179	GO:0016020	GO:0005887	GO:0055085	GO:0016021
syt9a	GO:0017158	GO:0050796	GO:0070382	GO:0019905	GO:0030276	GO:0005509	GO:0005544	GO:0016020	GO:0016021
acbd3	GO:0006810	GO:0000062	GO:0016021	GO:0006810	GO:0000062	GO:0016021
slc43a1a	GO:0015175	GO:0015179	GO:0016020	GO:0005887	GO:0055085	GO:0016021	GO:0072015	GO:0015175	GO:0015179	GO:0016020	GO:0005887	GO:0055085	GO:0016021	GO:0072015
fam168a	GO:0003674	GO:0005575	GO:0008150	GO:0003674	GO:0005575	GO:0008150	GO:0003674	GO:0005575	GO:0008150
mtmr4	GO:0016311	GO:0005575	GO:0006470	GO:0004722	GO:0004725	GO:0016787	GO:0016791	GO:0007179
myo1f	GO:0003774	GO:0016459	GO:0000166	GO:0005524
mmgt1	GO:0015095	GO:0015693	GO:0005769	GO:0031901	GO:0006810	GO:0005794	GO:0072546	GO:0000139	GO:0016020	GO:0005768	GO:0005783	GO:0016021
trim25l	GO:0046872	GO:0005622	GO:0008270	GO:0046872	GO:0005622	GO:0008270
myo1ea	GO:0003094	GO:0032835	GO:0003774	GO:0016459	GO:0000166	GO:0005524
ncl	GO:0009303	GO:0000166	GO:0003676	GO:0006364	GO:0001947	GO:0009303	GO:0000166	GO:0003676	GO:0006364	GO:0001947
mylk2	GO:0016740	GO:0000166	GO:0004672	GO:0005524	GO:0016301	GO:0006468	GO:0016310	GO:0004674
agbl1	GO:0004181	GO:0006508	GO:0008270
slc2a6	GO:0055056	GO:0046323	GO:0005351	GO:0005215	GO:0006810	GO:0022891	GO:0022857	GO:0016020	GO:0005887	GO:0055085	GO:0016021	GO:0055056	GO:0046323	GO:0005351	GO:0005215	GO:0006810	GO:0022891	GO:0022857	GO:0016020	GO:0005887	GO:0055085	GO:0016021
asxl2	GO:0006351	GO:0006355	GO:0003677
amotl2a	GO:0051649	GO:0001935	GO:0060026	GO:0009880	GO:0030866	GO:0055037	GO:0016477	GO:0005768	GO:0016055	GO:0005938	GO:0005515	GO:0046847	GO:0001525	GO:0051649	GO:0001935	GO:0060026	GO:0009880	GO:0030866	GO:0055037	GO:0016477	GO:0005768	GO:0016055	GO:0005938	GO:0005515	GO:0046847	GO:0001525
uba5	GO:0008641	GO:0061503	GO:0071569	GO:0061504	GO:0071566	GO:0005829
mpv17l2	GO:0008150	GO:0005743	GO:0016020	GO:0005739	GO:0016021
mettl17	GO:0008168	GO:0006412	GO:0005507	GO:0008168	GO:0006412	GO:0005507	GO:0008168	GO:0006412	GO:0005507
scn4bb	GO:0006811	GO:0006810	GO:0016020	GO:0016021	GO:0006811	GO:0006810	GO:0016020	GO:0016021
setdb1b	GO:0016568	GO:0016740	GO:0005694	GO:0006351	GO:0046872	GO:0034968	GO:0008168	GO:0032259	GO:0018024	GO:0006355	GO:0008270	GO:0003677	GO:0005634
sdr39u1	GO:0005575	GO:0050662	GO:0003824
si:ch211-160d20.3	GO:0003674	GO:0005575	GO:0008150
ube2w	GO:0071218	GO:0016740	GO:0000166	GO:0005524	GO:0006513	GO:0031625	GO:0043161	GO:0006974	GO:0061630	GO:0004842	GO:0006281	GO:0006515	GO:0000209	GO:0005737	GO:0005634
hes6	GO:0046983	GO:0006351	GO:0017053	GO:0006355	GO:0046982	GO:0045892	GO:0003677	GO:0005634	GO:0001756	GO:0046983	GO:0006351	GO:0017053	GO:0006355	GO:0046982	GO:0045892	GO:0045892	GO:0003677	GO:0005634	GO:0001756	GO:0001756
rnd1	GO:0000166	GO:0007264	GO:0005525	GO:0005622	GO:0016020	GO:0000166	GO:0007264	GO:0005525	GO:0005622	GO:0016020
tmem65	GO:0003674	GO:1903779	GO:0003231	GO:0016020	GO:0016021
rx3	GO:0060898	GO:0048596	GO:0021984	GO:0030900	GO:0048593	GO:0006351	GO:0060041	GO:0007275	GO:0006355	GO:0043565	GO:0001708	GO:0001654	GO:0003677	GO:0001755	GO:0005634
slc39a7	GO:0030001	GO:0046873	GO:0006829	GO:0006811	GO:0055069	GO:0006810	GO:0005385	GO:0005794	GO:0016020	GO:0005789	GO:0005783	GO:0055085	GO:0016021
znf277	GO:0046872
noc3l	GO:0019216	GO:0005730	GO:0003682	GO:0005634	GO:0007517
dcp1a	GO:0043085	GO:0031087	GO:0030234	GO:0000290	GO:0008047	GO:0000932	GO:0003729
disp2	GO:0008158	GO:0035195	GO:0016020	GO:0016021
sh3d19	GO:0003674	GO:0005575	GO:0008150	GO:0003674	GO:0005575	GO:0008150
syt15	GO:0019905	GO:0030276	GO:0005509	GO:0005544	GO:0016020	GO:0016021
ptp4a2b	GO:0016311	GO:0006470	GO:0008138	GO:0004725	GO:0016791	GO:0005737	GO:0005634	GO:0016311	GO:0006470	GO:0008138	GO:0004725	GO:0016791	GO:0005737	GO:0005634	GO:0016311	GO:0006470	GO:0008138	GO:0004725	GO:0016791	GO:0005737	GO:0005634
palm2	GO:0003674	GO:0008360	GO:0016020	GO:0003674	GO:0008360	GO:0016020
sbk2	GO:0016740	GO:0000166	GO:0004672	GO:0005524	GO:0016301	GO:0006468	GO:0007346	GO:0031098	GO:0032147	GO:0016310	GO:0004674	GO:0004702	GO:0042981	GO:0005737
abhd10a	GO:0016020	GO:0016021
rprmb	GO:0003674	GO:0016020	GO:0016021	GO:0005737
osbpl9	GO:0005575	GO:0006869	GO:0006810
il20ra	GO:0004896	GO:0042015	GO:0016020	GO:0005886	GO:0016021
ngfrb	GO:0048922	GO:0048916	GO:0007165	GO:0010977	GO:0048406	GO:0043005	GO:0032496	GO:0005031	GO:0043410	GO:0097190	GO:0006954	GO:0006955	GO:0016020	GO:0005887	GO:0042981	GO:0042127	GO:0005515	GO:0016021	GO:0005634	GO:0007411
ppdpfb	GO:0031017	GO:0007275	GO:0030154	GO:0001708
eng1a	GO:0007275	GO:0006355	GO:0043565	GO:0003677	GO:0005634
eng2a	GO:0030901	GO:0030917	GO:0007275	GO:0006355	GO:0043565	GO:0001708	GO:0060561	GO:0021555	GO:0003677	GO:0009952	GO:0005634
ankrd27	GO:0097422	GO:1990126	GO:0005769	GO:0030133	GO:0045022	GO:0005770	GO:0017137	GO:0043005	GO:0048812	GO:0043547	GO:0000149	GO:0005085	GO:0005886
sfpq	GO:0048681	GO:0000166	GO:0000380	GO:0003676	GO:0000976	GO:0007420	GO:0016020	GO:0006355	GO:0016021	GO:0005634	GO:0048681	GO:0000166	GO:0000380	GO:0003676	GO:0000976	GO:0007420	GO:0016020	GO:0006355	GO:0016021	GO:0005634
pkma	GO:0004743	GO:0005575	GO:0016740	GO:0003824	GO:0030955	GO:0016301	GO:0016310	GO:0006096	GO:0000287
slit2	GO:0003262	GO:0007414	GO:0021952	GO:0021952	GO:0001763	GO:0033564	GO:0030517	GO:0030517	GO:0005576	GO:0005509	GO:0035385	GO:0048495	GO:0005578	GO:0008201	GO:0031290	GO:0048846	GO:0005615	GO:0007411
celf1	GO:0061014	GO:0048588	GO:0061113	GO:0061031	GO:1990402	GO:0045495	GO:0000166	GO:0001889	GO:0048565	GO:0003676	GO:0006397	GO:0003730	GO:0016477	GO:0003723	GO:0008380	GO:0003729	GO:0031016	GO:0007368	GO:0005737	GO:0005634	GO:0061014	GO:0048588	GO:0061113	GO:0061031	GO:1990402	GO:0045495	GO:0000166	GO:0001889	GO:0048565	GO:0003676	GO:0006397	GO:0003730	GO:0016477	GO:0003723	GO:0008380	GO:0003729	GO:0031016	GO:0007368	GO:0005737	GO:0005634
tmem135	GO:0003674	GO:0008150	GO:0016020	GO:0016021
hsd17b1	GO:0016229	GO:0008209	GO:0004303	GO:0004303	GO:0006703	GO:0006703	GO:0008152	GO:0055114	GO:0016491	GO:0005737
kif4	GO:0000166	GO:0005524	GO:0005874	GO:0005871	GO:0005871	GO:0003777	GO:0003777	GO:0007018	GO:0007018	GO:0008017	GO:0016887
wdr34	GO:0003674	GO:0042073	GO:0003674	GO:0042073
slc43a2a	GO:0015807	GO:0015175	GO:0015179	GO:0015179	GO:0016020	GO:0005887	GO:0055085	GO:0016021	GO:0015807	GO:0015175	GO:0015179	GO:0015179	GO:0016020	GO:0005887	GO:0055085	GO:0016021
si:dkey-202l22.3	GO:0004983	GO:0007165	GO:0007186	GO:0016020	GO:0004871	GO:0016021	GO:0004930
rnaset2l	GO:0033897	GO:0016787	GO:0003723	GO:0033897	GO:0016787	GO:0003723
ifrd1	GO:0005575	GO:0008150	GO:0005575	GO:0008150
gpr183a	GO:0002376	GO:0002312	GO:0007165	GO:0007186	GO:0016020	GO:0002250	GO:0005886	GO:0004871	GO:0016021	GO:0004930
tie1	GO:0071603	GO:0004714	GO:0004713	GO:0016740	GO:0000166	GO:0001568	GO:0004672	GO:0005524	GO:0016301	GO:0006468	GO:0016310	GO:0016020	GO:0005886	GO:0016021	GO:0001525	GO:0007507
pak1ip1	GO:0003674	GO:0009968	GO:0005730	GO:0005634
nek7	GO:0005575	GO:0016740	GO:0000166	GO:0004672	GO:0005524	GO:0016301	GO:0006468	GO:0016310
trim3a	GO:0046872	GO:0005622	GO:0008270	GO:0004842
mcm9	GO:0097362	GO:0004386	GO:0000166	GO:0005524	GO:0016787	GO:0006974	GO:0006260	GO:0000724	GO:0006281	GO:0003677	GO:0005634	GO:0097362	GO:0004386	GO:0000166	GO:0005524	GO:0016787	GO:0006974	GO:0006260	GO:0000724	GO:0006281	GO:0003677	GO:0005634
tefm	GO:0006390	GO:0006119	GO:0042645	GO:0030337	GO:0030529	GO:0006351	GO:0006355	GO:0005739
disp1	GO:0008158	GO:0042694	GO:0048839	GO:0048701	GO:0021984	GO:0007224	GO:0007519	GO:0008015	GO:0009887	GO:0007275	GO:0031290	GO:0016020	GO:0016021	GO:0009952	GO:0008158	GO:0042694	GO:0048839	GO:0048701	GO:0021984	GO:0007224	GO:0007519	GO:0008015	GO:0009887	GO:0007275	GO:0031290	GO:0016020	GO:0016021	GO:0009952
usp44	GO:0036459	GO:0060564	GO:0021551	GO:0051301	GO:0007049	GO:0008234	GO:0007067	GO:0008233	GO:0046872	GO:0016787	GO:0006511	GO:0004843	GO:0016579	GO:0006508	GO:0008270	GO:0005634
kcnip1b	GO:0005575	GO:0046872	GO:0005509
sec22c	GO:0006810	GO:0016020	GO:0048280	GO:0006888	GO:0005484	GO:0000149	GO:0016021
b4galt1	GO:0008378	GO:0048570	GO:0042074	GO:0016740	GO:0016757	GO:0005975	GO:0016020	GO:0016021	GO:0008378	GO:0048570	GO:0042074	GO:0016740	GO:0016757	GO:0005975	GO:0016020	GO:0016021	GO:0008378	GO:0048570	GO:0042074	GO:0016740	GO:0016757	GO:0005975	GO:0016020	GO:0016021
arl6ip4	GO:0003674	GO:0006397	GO:0016607	GO:0008380	GO:0005730	GO:0005634
iba57	GO:0006783
ankrd11	GO:0009653	GO:0007275	GO:0005634
hmx2	GO:0048916	GO:0006355	GO:0043565	GO:0042472	GO:0003677	GO:0005634
zgc:101569	GO:0008152	GO:0003824	GO:0008152	GO:0003824
nde1	GO:0032536	GO:0007020	GO:0007100	GO:0000132	GO:0051303	GO:0000776	GO:0016477	GO:0051642	GO:0005871	GO:0008017	GO:0005813	GO:0007059	GO:0047496
nfic	GO:0006351	GO:0005622	GO:0006260	GO:0006355	GO:0000981	GO:0000122	GO:0045944	GO:0003677	GO:0003700	GO:0005634
aplnrb	GO:0004945	GO:0035479	GO:0035479	GO:0060182	GO:0008078	GO:0007369	GO:0007369	GO:0048738	GO:0007165	GO:0007186	GO:0007275	GO:0016020	GO:0004871	GO:0016021	GO:0004930	GO:0001702	GO:0007507
tgm1l1	GO:0003810	GO:0018149	GO:0046872
dlgap5	GO:0023052
syne1b	GO:0034993	GO:0090286	GO:0016020	GO:0051015	GO:0003779	GO:0005635	GO:0016021
orc4	GO:0000808	GO:0000166	GO:0005664	GO:0005524	GO:0003688	GO:0006270	GO:0006260	GO:0003677	GO:0005634
casd1	GO:0016020	GO:0016021
asph	GO:0016020	GO:0016021	GO:0016020	GO:0016021
ino80e	GO:0003674	GO:0031011	GO:0031011	GO:0007420	GO:0006260	GO:0006281	GO:0005634
s1pr5a	GO:0038036	GO:0007165	GO:0007186	GO:0016020	GO:0004871	GO:0016021	GO:0004930
gpc4	GO:0043395	GO:0014812	GO:0014812	GO:0036342	GO:0036342	GO:0003379	GO:0060026	GO:0055002	GO:0055002	GO:0009826	GO:0060027	GO:0060027	GO:0042074	GO:0060030	GO:0030903	GO:0060028	GO:0060028	GO:0031225	GO:0030166	GO:0030198	GO:0005578	GO:0016020	GO:0008104	GO:0005886	GO:0005515	GO:0030334	GO:0051216	GO:0001702
zc4h2	GO:0021522	GO:0048665	GO:0046872	GO:0030054	GO:0007528	GO:0048666	GO:0045211	GO:0007275	GO:0045202	GO:0016020	GO:0005886	GO:0005737	GO:0005634
asna1	GO:0000166	GO:0045048	GO:0005524	GO:0046872	GO:0016787	GO:0006810	GO:0016887	GO:0005783	GO:0005737
mapre1a	GO:0008017	GO:0008017	GO:0008017
ube2a	GO:0016874	GO:0000166	GO:0005524	GO:0016574	GO:0033503	GO:0031625	GO:0043161	GO:0061630	GO:0000790	GO:0006281	GO:0000209	GO:0005737
cacng1a	GO:0034765	GO:0006811	GO:0005244	GO:0005891	GO:0006810	GO:0006816	GO:0016020	GO:0005262	GO:0070588	GO:0005245	GO:0016021
psmg2	GO:0043248	GO:0005634
sdr42e1	GO:0035380	GO:0004448	GO:0048258	GO:0044103	GO:0034831	GO:0033709	GO:0032442	GO:0018452	GO:0052677	GO:0008875	GO:0004033	GO:0000252	GO:0043713	GO:0033765	GO:0032867	GO:0019152	GO:0018451	GO:0035410	GO:0004495	GO:0051990	GO:0044105	GO:0034840	GO:0033764	GO:0032866	GO:0018453	GO:0016616	GO:0003854	GO:0016229	GO:0006694	GO:0055114	GO:0016491	GO:0016020	GO:0016021
rmdn1	GO:0005575	GO:0008150	GO:0005575	GO:0008150
rwdd1	GO:0005575
trim35-13	GO:0046872	GO:0005622	GO:0008270
shq1	GO:0003674	GO:0022618	GO:0005654	GO:0005829	GO:0005737	GO:0005634
zgc:113278	GO:0003674	GO:0015031	GO:0006810	GO:0016020	GO:0016021
tmtc3	GO:0016020	GO:0016021
tram1	GO:0015031	GO:0006810	GO:0016020	GO:0016021
gpr185a	GO:0007165	GO:0007186	GO:0016020	GO:0004871	GO:0016021	GO:0004930
amer2	GO:0007398	GO:0008289	GO:0005546	GO:0090090	GO:0016020	GO:0016055	GO:0005886
znf319	GO:0046872	GO:0003676
aldob	GO:0004332	GO:0005815	GO:0016829	GO:0003824	GO:0005856	GO:0006096	GO:0005737
dcst1	GO:0009612	GO:0016020	GO:0016021
dars2	GO:0006418	GO:0004812	GO:0016874	GO:0000166	GO:0005524	GO:0003676	GO:0006412	GO:0005737
dtl	GO:0031465	GO:0031464	GO:0005694	GO:0019985	GO:0007095	GO:0006513	GO:0005856	GO:0006511	GO:0009411	GO:0006974	GO:0006260	GO:0051726	GO:0005813	GO:0004842	GO:0000209	GO:0005737	GO:0005634	GO:0005634
churc1	GO:0042661	GO:0090243	GO:0042074	GO:0040037	GO:0006351	GO:0046872	GO:0030336	GO:0007275	GO:0006355	GO:0008270	GO:0030334	GO:0045893
ttc3	GO:0046872	GO:0006511	GO:0008270	GO:0004842	GO:0005634	GO:0046872	GO:0006511	GO:0008270	GO:0004842	GO:0005634	GO:0046872	GO:0006511	GO:0008270	GO:0004842	GO:0005634
farp1	GO:0005089	GO:0035023	GO:0008092	GO:0019898	GO:0005856	GO:0005737
sh3gl1a	GO:0005737
ntsr1	GO:0016492	GO:0007186	GO:0016020	GO:0016021	GO:0004930	GO:0016492	GO:0007186	GO:0016020	GO:0016021	GO:0004930
ccnb1	GO:0001556	GO:0005634	GO:0001556	GO:0005634	GO:0001556	GO:0005634
nr4a1	GO:0043401	GO:0006351	GO:0046872	GO:0004879	GO:0003707	GO:0006355	GO:0008270	GO:0043565	GO:0003677	GO:0003700	GO:0005634	GO:0043401	GO:0006351	GO:0046872	GO:0004879	GO:0003707	GO:0006355	GO:0008270	GO:0043565	GO:0003677	GO:0003700	GO:0005634
adck4	GO:0004706	GO:0004690	GO:0004676	GO:0019912	GO:0008545	GO:0004705	GO:0004698	GO:0019199	GO:0004704	GO:0004694	GO:0034211	GO:0016909	GO:0004677	GO:0004675	GO:0004708	GO:0016740	GO:0004679	GO:0004711	GO:0016301	GO:0031966	GO:0004709	GO:0008349	GO:0016310	GO:0016020	GO:0004674	GO:0004702	GO:0005886	GO:0005829	GO:0005739	GO:0016021	GO:0032836	GO:0072015	GO:0005737
si:ch73-265d7.2	GO:0050880	GO:0005179	GO:0005576	GO:0030054	GO:0045211	GO:0045211	GO:0004385	GO:0045197	GO:0097120	GO:0035255	GO:0008328	GO:0043113	GO:0016323	GO:0007268	GO:0045202	GO:0045202	GO:0016020	GO:0007399	GO:0046982	GO:0014069	GO:0014069	GO:0005886
ints9	GO:0032039	GO:0016180
slc44a2	GO:0016020	GO:0016021	GO:0016020	GO:0016021
zmat4a	GO:0046872	GO:0003676	GO:0072332	GO:0003723	GO:0008270	GO:0002039	GO:0005634
xab2	GO:0000349	GO:0071014	GO:0071010	GO:0071012	GO:0000974	GO:0005622	GO:0006396	GO:0071013
serpine1	GO:0010757	GO:0008009	GO:0005576	GO:0006955	GO:0004867	GO:0005615	GO:0005615
trove2	GO:0008150	GO:0003723
eif3i	GO:0016282	GO:0001889	GO:0001731	GO:0002040	GO:0033290	GO:0003743	GO:0003743	GO:0005852	GO:0005852	GO:0006413	GO:0006413	GO:0006412	GO:0006446	GO:0005737
hgfa	GO:0021953	GO:0021587	GO:0021707	GO:0048012	GO:0061138	GO:0008083	GO:0006508	GO:0008284	GO:0004252	GO:0004252	GO:0005615	GO:0001764	GO:0021549	GO:0021953	GO:0021587	GO:0021707	GO:0048012	GO:0061138	GO:0008083	GO:0006508	GO:0008284	GO:0004252	GO:0004252	GO:0005615	GO:0001764	GO:0021549
itga8	GO:0008305	GO:0007229	GO:0016020	GO:0007155	GO:0016021	GO:0008305	GO:0007229	GO:0016020	GO:0007155	GO:0016021	GO:0008305	GO:0007229	GO:0016020	GO:0007155	GO:0016021
cdca9	GO:0051301	GO:0007049	GO:0005694	GO:0007067	GO:0000775	GO:0051233	GO:0032133	GO:0000070	GO:0005634	GO:0051301	GO:0007049	GO:0005694	GO:0007067	GO:0000775	GO:0000775	GO:0051233	GO:0032133	GO:0000070	GO:0005634	GO:0051301	GO:0007049	GO:0005694	GO:0007067	GO:0000775	GO:0000775	GO:0051233	GO:0032133	GO:0000070	GO:0005634
ccdc47	GO:0005509	GO:0016020	GO:0005783	GO:0016021
r3hdm4	GO:0005575	GO:0008150	GO:0003676
rsl1d1	GO:0003723
lipt2	GO:0033819	GO:0016415	GO:0016874	GO:0016740	GO:0016746	GO:0006464	GO:0009107	GO:0009249	GO:0005739	GO:0005737
slc6a2	GO:0005328	GO:0015293	GO:0005333	GO:0015874	GO:0006836	GO:0006810	GO:0043005	GO:0016020	GO:0005887	GO:0016021
qars	GO:0006425	GO:0004819	GO:0016876	GO:0006418	GO:0004812	GO:0016874	GO:0000166	GO:0043039	GO:0005524	GO:0006412	GO:0005737	GO:0006425	GO:0004819	GO:0016876	GO:0006418	GO:0004812	GO:0016874	GO:0000166	GO:0043039	GO:0005524	GO:0006412	GO:0005737
ltb4r2a	GO:0004974	GO:0007186	GO:0016020	GO:0009986	GO:0016021	GO:0004930
pcnx	GO:0016020	GO:0016021
slc3a2b	GO:0060142	GO:0003824	GO:0005975	GO:0016020	GO:0016021
gpt2l	GO:0009058	GO:0005575	GO:0004021	GO:0004021	GO:0042851	GO:0042853	GO:0008483	GO:0016740	GO:0003824	GO:0030170	GO:0006103	GO:0009058	GO:0005575	GO:0004021	GO:0004021	GO:0042851	GO:0042853	GO:0008483	GO:0016740	GO:0003824	GO:0030170	GO:0006103
mycn	GO:0046983	GO:0006355	GO:0003700	GO:0005634
gskip	GO:0003674	GO:0008150	GO:0005737
pde6h	GO:0004114	GO:0005575	GO:0007601	GO:0030553	GO:0004114	GO:0005575	GO:0007601	GO:0030553
sema3ga	GO:0050919	GO:0071526	GO:0038191	GO:0048843	GO:0045499	GO:0030215	GO:0005615	GO:0030335	GO:0001755	GO:0050919	GO:0071526	GO:0038191	GO:0048843	GO:0045499	GO:0030215	GO:0005615	GO:0030335	GO:0001755
sdf2l1	GO:0044845	GO:1900101	GO:0004169	GO:0031502	GO:0000032	GO:0007275	GO:0016020
polr2d	GO:0044237	GO:0000166	GO:0034402	GO:0031990	GO:0006351	GO:0003824	GO:0000288	GO:0000932	GO:0006367	GO:0045948	GO:0031369	GO:0003727	GO:0003899	GO:0003899	GO:0005665	GO:0003697
flrt1b	GO:0006469	GO:0046426	GO:0004860	GO:0016020	GO:0019221	GO:0005515	GO:0016021	GO:0005737
ebf1b	GO:0046983	GO:0006351	GO:0046872	GO:0001077	GO:0007275	GO:0006355	GO:0003677	GO:0005634	GO:0046983	GO:0006351	GO:0046872	GO:0001077	GO:0007275	GO:0006355	GO:0003677	GO:0005634
huwe1	GO:0016874	GO:0004842	GO:0042787
mef2d	GO:0060914	GO:0046983	GO:0030241	GO:0006351	GO:0000976	GO:0006355	GO:0045944	GO:0003677	GO:0005634	GO:0060914	GO:0046983	GO:0030241	GO:0006351	GO:0000976	GO:0006355	GO:0045944	GO:0003677	GO:0005634	GO:0060914	GO:0046983	GO:0030241	GO:0006351	GO:0000976	GO:0006355	GO:0045944	GO:0003677	GO:0005634
tmx4	GO:0045454	GO:0016020	GO:0003756	GO:0034976	GO:0016021	GO:0045454	GO:0016020	GO:0003756	GO:0034976	GO:0016021
rims2b	GO:0048791	GO:0048786	GO:0017157	GO:0048791	GO:0048786	GO:0017157	GO:0048791	GO:0048786	GO:0017157
cnot7	GO:1900153	GO:0004527	GO:0004518	GO:0031047	GO:0060213	GO:0030014	GO:0006351	GO:0046872	GO:0003676	GO:0004535	GO:0030015	GO:0017148	GO:0016787	GO:0006417	GO:0043928	GO:0008285	GO:0000175	GO:0003723	GO:0000932	GO:0006355	GO:0008284	GO:0005737	GO:0005634
trmu	GO:0016783	GO:0016740	GO:0000166	GO:0002143	GO:0070903	GO:0005524	GO:0000049	GO:0008033	GO:0003723	GO:0005739
kl	GO:0007568	GO:0004553	GO:0008543	GO:0008286	GO:0005975	GO:0016020	GO:0004871	GO:0005615	GO:0016021
plat	GO:0031639	GO:0008236	GO:0008233	GO:0016787	GO:0005576	GO:0006508	GO:0004252	GO:0004252	GO:0005615
surf4	GO:0003674	GO:0008150	GO:0033116	GO:0005794	GO:0000139	GO:0016020	GO:0005789	GO:0005783	GO:0016021
rapgefl1	GO:0007264	GO:0005085
ppm1f	GO:0043169	GO:0006470	GO:0016740	GO:0046872	GO:0003824	GO:0004722	GO:0004721	GO:0016787	GO:0016301	GO:0016310
dgat1b	GO:0001878	GO:0016740	GO:0016746	GO:0008374	GO:0004144	GO:0004144	GO:0019432	GO:0019432	GO:0016020	GO:0005789	GO:0005783	GO:0016021
cpm	GO:0006518	GO:0004181	GO:0004185	GO:0009986	GO:0006508	GO:0008270	GO:0005886	GO:0005615	GO:0016485
heyl	GO:0046983	GO:0007219	GO:0006351	GO:0007275	GO:0006355	GO:0003677	GO:0005634
ttc21b	GO:0007369	GO:0061512	GO:0035721	GO:0030991	GO:0005929	GO:0060271
bcl9l	GO:0003674	GO:0036342	GO:0048368	GO:0006351	GO:0007275	GO:0006355	GO:0005634	GO:0003674	GO:0036342	GO:0048368	GO:0006351	GO:0007275	GO:0006355	GO:0005634
mettl7a	GO:0008152	GO:0008168	GO:0032259	GO:0008757
abch1	GO:0000166	GO:0005524	GO:0006810	GO:0016020	GO:0016887	GO:0016021
slc20a2	GO:0006817	GO:0015319	GO:0005315	GO:0005315	GO:0016020	GO:0005887	GO:0016021	GO:0006817	GO:0015319	GO:0005315	GO:0005315	GO:0016020	GO:0005887	GO:0016021	GO:0006817	GO:0015319	GO:0005315	GO:0005315	GO:0016020	GO:0005887	GO:0016021
alg10	GO:0004583	GO:0006488	GO:0016020	GO:0005789	GO:0016021
usp54a	GO:0036459	GO:0016579
ap1m1	GO:0048565	GO:0007420
stx6	GO:0048193	GO:0048278	GO:0012505	GO:0042147	GO:0016020	GO:0016192	GO:0005484	GO:0006906	GO:0031201	GO:0000149	GO:0006886	GO:0016021
lrrc47	GO:0004826	GO:0003723
nsfl1c	GO:0008599	GO:0031468	GO:0061025	GO:0043130	GO:0043161	GO:0007030	GO:0005829	GO:0005634	GO:0008599	GO:0031468	GO:0061025	GO:0043130	GO:0043161	GO:0007030	GO:0005829	GO:0005634
kirrel3a	GO:0016020	GO:0016021
cep78	GO:0005813	GO:0005813
sema5a	GO:0071526	GO:0048843	GO:0045499	GO:0030215	GO:0016020	GO:0048675	GO:0016021	GO:0030335	GO:0001755
ppan	GO:0000027	GO:0030687	GO:0019843
cplx2l	GO:0005575	GO:0006836	GO:0019905	GO:0005575	GO:0006836	GO:0019905	GO:0005575	GO:0006836	GO:0019905	GO:0005575	GO:0006836	GO:0019905
mgme1	GO:0043504	GO:0008297	GO:0006264	GO:0005739
nkain1	GO:0003674	GO:0002028	GO:0016020	GO:0005886	GO:0016021
si:dkey-96l17.6	GO:0000166	GO:0005524	GO:0005874	GO:0005871	GO:0003777	GO:0007018	GO:0008017	GO:0016887
aacs	GO:0030729	GO:0016874	GO:0008152	GO:0000166	GO:0005524	GO:0006629	GO:0003824	GO:0006631	GO:0005829	GO:0005737
clic5b	GO:0006821	GO:0034765	GO:0006811	GO:0005244	GO:0034707	GO:0007605	GO:0006810	GO:1902476	GO:0005254	GO:0005254	GO:0005737	GO:0005737	GO:0006821	GO:0034765	GO:0006811	GO:0005244	GO:0034707	GO:0007605	GO:0006810	GO:1902476	GO:0005254	GO:0005254	GO:0005737	GO:0005737
thoc7	GO:0051028	GO:0000445	GO:0006397	GO:0006810	GO:0016607	GO:0003723	GO:0008380	GO:0005737	GO:0005634
pax5	GO:0060118	GO:0060005	GO:0006351	GO:0007275	GO:0006355	GO:0003677	GO:0005634	GO:0060118	GO:0060005	GO:0006351	GO:0007275	GO:0006355	GO:0003677	GO:0005634
xxylt1	GO:0008150	GO:0016740	GO:0016757	GO:0016020	GO:0016021
mylipa	GO:0070737	GO:0043774	GO:0070739	GO:0043773	GO:0008766	GO:0070735	GO:0018169	GO:0070736	GO:0070740	GO:0070738	GO:0016874	GO:0007369	GO:0007369	GO:0046872	GO:0030178	GO:0005856	GO:0007275	GO:0016567	GO:0008270	GO:0005829	GO:0005515	GO:0005737	GO:0005737
socs5a	GO:0007259	GO:0006469	GO:0046426	GO:0042059	GO:0032436	GO:0004860	GO:0007173	GO:0035556	GO:0016567	GO:0019221	GO:0005737	GO:0007259	GO:0006469	GO:0046426	GO:0042059	GO:0032436	GO:0004860	GO:0007173	GO:0035556	GO:0016567	GO:0019221	GO:0005737
itgbl1	GO:0007229
mb	GO:0005575	GO:0001666	GO:0014823	GO:0019825	GO:0015671	GO:0005344	GO:0046872	GO:0048565	GO:0006810	GO:0020037	GO:0001570	GO:0005575	GO:0001666	GO:0014823	GO:0019825	GO:0015671	GO:0005344	GO:0046872	GO:0048565	GO:0006810	GO:0020037	GO:0001570	GO:0005575	GO:0001666	GO:0014823	GO:0019825	GO:0015671	GO:0005344	GO:0046872	GO:0048565	GO:0006810	GO:0020037	GO:0001570	GO:0005575	GO:0001666	GO:0014823	GO:0019825	GO:0015671	GO:0005344	GO:0046872	GO:0048565	GO:0006810	GO:0020037	GO:0001570
mllt3	GO:0003674	GO:0006355
plxdc1	GO:0016020	GO:0016021	GO:0001525
rsph9	GO:0003674	GO:0042995	GO:0060294	GO:0044458	GO:0031514	GO:0035082	GO:0005930	GO:0005856	GO:0005929	GO:0003341	GO:0005737
cptp	GO:0017089	GO:0051861	GO:0046836	GO:1902387	GO:1902388	GO:0005640	GO:0008289	GO:0010008	GO:0006869	GO:0006810	GO:0005794	GO:0016020	GO:0005768	GO:0005886	GO:0005829	GO:0005737	GO:0005634
nrarpa	GO:0050931	GO:0002043	GO:0007219	GO:0001569	GO:0006351	GO:0001938	GO:0002040	GO:0007275	GO:0006355	GO:0022407	GO:0001755	GO:0060828
zc3h15	GO:0046872	GO:0005737	GO:0005634
fryl	GO:0030427	GO:0090527	GO:0031175	GO:0005938	GO:0000902	GO:0007507	GO:0030427	GO:0090527	GO:0031175	GO:0005938	GO:0000902	GO:0007507
srrm2	GO:0008150
nelfe	GO:0000166	GO:0003676	GO:0000166	GO:0003676	GO:0000166	GO:0003676
ndufaf7	GO:0032981	GO:0005739	GO:0005739	GO:0043009
ak1	GO:0019205	GO:0004017	GO:0046033	GO:0006172	GO:0046034	GO:0016740	GO:0000166	GO:0005524	GO:0006139	GO:0016301	GO:0009142	GO:0004550	GO:0016310	GO:0005737
pou3f1	GO:0006351	GO:0007420	GO:0007275	GO:0007399	GO:0030154	GO:0006355	GO:0043565	GO:0006357	GO:0003677	GO:0003700	GO:0005634
her7	GO:0046983	GO:0001757	GO:0006351	GO:0006355	GO:0003677	GO:0009952	GO:0005634	GO:0001756
pam16	GO:0003674	GO:0015031	GO:0006810	GO:0005744	GO:0030150	GO:0005743	GO:0016020	GO:0005739
impa2	GO:0008934	GO:0046854	GO:0006020	GO:0007165	GO:0046855	GO:0000287	GO:0005737
lrrc14b	GO:0045596	GO:0042974	GO:0048387	GO:0008284	GO:0045892	GO:0043066
cox4i1l	GO:0004129	GO:0016020	GO:0016021
gsx1	GO:0006355	GO:0043565	GO:0003677	GO:0005634	GO:0006355	GO:0043565	GO:0003677	GO:0005634
sco2	GO:0006825	GO:0006878	GO:0046872	GO:0008535	GO:0005743	GO:0016020	GO:0005507	GO:0005739	GO:0016021	GO:0001654
desi1b	GO:0003674	GO:0005575	GO:0008150
tmem145	GO:0019236	GO:0007186	GO:0016020	GO:0016021
mpi	GO:0004476	GO:0004476	GO:0004476	GO:0090171	GO:0009298	GO:0016853	GO:0001889	GO:0046872	GO:0005975	GO:0008270	GO:0043009
cdc25b	GO:0009794	GO:0006470	GO:0010389	GO:0004725	GO:0005622	GO:0045931	GO:0009794	GO:0006470	GO:0010389	GO:0004725	GO:0005622	GO:0045931	GO:0009794	GO:0006470	GO:0010389	GO:0004725	GO:0005622	GO:0045931
tmem178b	GO:0008150	GO:0016020	GO:0016021
mgea5	GO:0016231	GO:0009100
lrp8	GO:0008150	GO:0005509	GO:0016020	GO:0016021
kcnd3	GO:0051260	GO:0005216	GO:0006813	GO:0034765	GO:0006811	GO:0005244	GO:0005267	GO:0071805	GO:0006810	GO:0008076	GO:0016020	GO:0005249	GO:0005249	GO:0005250	GO:0055085	GO:0016021	GO:0016021
pars2	GO:0006433	GO:0004827	GO:0006418	GO:0004812	GO:0016874	GO:0000166	GO:0005524	GO:0005737
scube1	GO:0048747	GO:0007224	GO:0005509	GO:0016020	GO:0016021	GO:0060215
rnf17	GO:0046872	GO:0008270
pdlim7	GO:0003294	GO:0003190	GO:0031941	GO:0003143	GO:0046872	GO:0005856	GO:0048471	GO:0008270	GO:0015629	GO:0001947	GO:0005737	GO:0001756	GO:0033339
mat2al	GO:0006556	GO:0016740	GO:0000166	GO:0048269	GO:0005524	GO:0046872	GO:0004478	GO:0006730	GO:0005829
lig3	GO:0003909	GO:0071897	GO:0016874	GO:0000166	GO:0005524	GO:0006310	GO:0051103	GO:0051103	GO:0003910	GO:0003910	GO:0006974	GO:0006260	GO:0008270	GO:0006281	GO:0005739	GO:0003677	GO:0005634
prdx6	GO:0051920	GO:0016209	GO:0055114	GO:0016491
mtx3	GO:0006626	GO:0015031	GO:0006810	GO:0016020	GO:0005741	GO:0005739
nol7	GO:0005634
eif2s2	GO:0003743	GO:0006413	GO:0006412
epb41l4a	GO:0005856	GO:0005516	GO:0005737	GO:0005856	GO:0005516	GO:0005737
utp23	GO:0070181	GO:0032040	GO:0032040	GO:0006364	GO:0005730
wnk1a	GO:0005575	GO:0004672	GO:0005524	GO:0006468	GO:0004674	GO:0001525	GO:0005575	GO:0004672	GO:0005524	GO:0006468	GO:0004674	GO:0001525
ace	GO:0008241	GO:0004180	GO:0008233	GO:0046872	GO:0016787	GO:0008237	GO:0016020	GO:0006508	GO:0016021
myo10	GO:0003774	GO:0016459	GO:0000166	GO:0005524	GO:0005856	GO:0007165	GO:0003774	GO:0016459	GO:0000166	GO:0005524	GO:0005856	GO:0007165
trim62	GO:0046872	GO:0005622	GO:0008270
get4	GO:0045048	GO:0071818
abcc10	GO:0000166	GO:0005524	GO:0006810	GO:0016020	GO:0016887	GO:0042626	GO:0055085	GO:0016021
dlx2a	GO:0060037	GO:0048703	GO:0007275	GO:0006355	GO:0043565	GO:0042254	GO:0003677	GO:0051216	GO:0014032	GO:0005634	GO:0007422
phf10	GO:0006351	GO:0046872	GO:0007399	GO:0006355	GO:0008270	GO:0005634	GO:0006351	GO:0046872	GO:0007399	GO:0006355	GO:0008270	GO:0005634
prom1a	GO:0031528	GO:0042995	GO:0005793	GO:0016020	GO:0005886	GO:0005783	GO:0016324	GO:0016021
eif3jb	GO:0016282	GO:0001731	GO:0002181	GO:0033290	GO:0003743	GO:0003743	GO:0005852	GO:0005852	GO:0005852	GO:0006413	GO:0006412	GO:0006446	GO:0005737
fh	GO:0045239	GO:0016829	GO:0006108	GO:0003824	GO:0006099	GO:0006099	GO:0051262	GO:0006106	GO:0006106	GO:0004333	GO:0004333	GO:0005829	GO:0005739	GO:0005739
hk2	GO:0005536	GO:0004396	GO:0046835	GO:0016740	GO:0000166	GO:0001678	GO:0005524	GO:0016773	GO:0016301	GO:0005975	GO:0016310	GO:0008865	GO:0019158	GO:0006096	GO:0004340	GO:0005829
fhdc1	GO:0005575	GO:0005575
slc6a13	GO:0005328	GO:0015293	GO:0015812	GO:0006836	GO:0006836	GO:0005332	GO:0006810	GO:0007268	GO:0043005	GO:0016020	GO:0005887	GO:0016021	GO:0005328	GO:0015293	GO:0015812	GO:0006836	GO:0005332	GO:0006810	GO:0007268	GO:0043005	GO:0016020	GO:0005887	GO:0016021
sgsh	GO:0008484	GO:0008152	GO:0003824
atp6v1d	GO:0042626
fam3c	GO:0005576	GO:0007275
psmd3	GO:0042176	GO:0071599	GO:0008345	GO:0000502	GO:0030234	GO:0007417	GO:0007420	GO:0008541	GO:0006511
shisa7a	GO:0048172	GO:0045202	GO:0016020	GO:0032281	GO:0016021
c1qtnf2	GO:0005581	GO:0005576
cspg5b	GO:0016020	GO:0016021
eif3d	GO:0016282	GO:0001731	GO:0033290	GO:0003743	GO:0003743	GO:0003743	GO:0005852	GO:0005852	GO:0005852	GO:0006413	GO:0006413	GO:0006412	GO:0006446	GO:0005737
ccdc92	GO:0003674	GO:0005575	GO:0008150	GO:0003674	GO:0005575	GO:0008150
ankle2	GO:0042326	GO:0051721	GO:0035307	GO:0007084	GO:0005783	GO:0042326	GO:0051721	GO:0035307	GO:0007084	GO:0005783	GO:0042326	GO:0051721	GO:0035307	GO:0007084	GO:0005783
spx	GO:0051930	GO:0044539	GO:0031766	GO:0003084	GO:0035814	GO:0032099	GO:0031765	GO:0010459	GO:0030133	GO:0005179	GO:0031410	GO:0005576	GO:0005184	GO:0005615	GO:0045944
wrn	GO:0043140	GO:0044237	GO:0008026	GO:0004386	GO:0000166	GO:0005524	GO:0006139	GO:0003676	GO:0006310	GO:0003824	GO:0016787	GO:0008408	GO:0005622	GO:0006260	GO:0006281	GO:0043140	GO:0044237	GO:0008026	GO:0004386	GO:0000166	GO:0005524	GO:0006139	GO:0003676	GO:0006310	GO:0003824	GO:0016787	GO:0008408	GO:0005622	GO:0006260	GO:0006281
snap25a	GO:0000281	GO:0030054	GO:0031629	GO:0017075	GO:0070032	GO:0016082	GO:0031083	GO:0043005	GO:0045202	GO:0016020	GO:0016020	GO:0005484	GO:0031201	GO:0005886	GO:0005886	GO:0005737	GO:0000281	GO:0030054	GO:0031629	GO:0017075	GO:0070032	GO:0016082	GO:0031083	GO:0043005	GO:0045202	GO:0016020	GO:0016020	GO:0005484	GO:0031201	GO:0005886	GO:0005886	GO:0005737	GO:0000281	GO:0030054	GO:0031629	GO:0017075	GO:0070032	GO:0016082	GO:0031083	GO:0043005	GO:0045202	GO:0016020	GO:0016020	GO:0005484	GO:0031201	GO:0005886	GO:0005886	GO:0005737
arhgef28	GO:0005089	GO:0035023	GO:0046872	GO:0035556
erc1b	GO:0048786	GO:0048786
dact1	GO:0070097	GO:2000095	GO:0005080	GO:0051018	GO:0007275	GO:0016055	GO:0008013	GO:0005737	GO:0070097	GO:2000095	GO:0005080	GO:0051018	GO:0007275	GO:0016055	GO:0008013	GO:0005737
cyp2u1	GO:0016705	GO:0005506	GO:0046872	GO:0004497	GO:0055114	GO:0020037	GO:0016491	GO:0016020	GO:0008395	GO:0016021
crebzf	GO:0051090	GO:0006355	GO:0043565	GO:0003700	GO:0005634	GO:0051090	GO:0006355	GO:0043565	GO:0003700	GO:0005634
gab1	GO:0005575	GO:0008150	GO:0005575	GO:0008150
tfb2m	GO:0052666	GO:0051995	GO:0009383	GO:0008988	GO:0008174	GO:0003880	GO:0043834	GO:0043803	GO:0043780	GO:0043770	GO:0034807	GO:0030792	GO:0016434	GO:0016278	GO:0016205	GO:0052735	GO:0052665	GO:0051994	GO:0080012	GO:0043852	GO:0043833	GO:0043791	GO:0043777	GO:0034933	GO:0034541	GO:0019702	GO:0016436	GO:0016274	GO:0052667	GO:0052624	GO:0071424	GO:0008172	GO:0008169	GO:0070677	GO:0043851	GO:0043827	GO:0043782	GO:0043776	GO:0034931	GO:0018707	GO:0016426	GO:0016433	GO:0009008	GO:0000179	GO:0008170	GO:0008425	GO:0009019	GO:0008276	GO:0016427
serpinf2a	GO:0004867	GO:0005615	GO:0005615	GO:0004867	GO:0005615	GO:0005615
kpna4	GO:0015031	GO:0006606	GO:0005654	GO:0006810	GO:0008139	GO:0006607	GO:0005643	GO:0008565	GO:0005829	GO:0005737	GO:0005634
vamp5	GO:0016020	GO:0016192	GO:0005484	GO:0006906	GO:0000149	GO:0016021	GO:0016020	GO:0016192	GO:0005484	GO:0006906	GO:0000149	GO:0016021
mtmr1b	GO:0016311	GO:0005575	GO:0052629	GO:0004438	GO:0046856	GO:0004725	GO:0016787	GO:0016791	GO:0016311	GO:0005575	GO:0052629	GO:0004438	GO:0046856	GO:0004725	GO:0016787	GO:0016791	GO:0016311	GO:0005575	GO:0052629	GO:0004438	GO:0046856	GO:0004725	GO:0016787	GO:0016791
hyal2a	GO:0004415	GO:0016798	GO:0008152	GO:0003824	GO:0016787	GO:0005975
tlr1	GO:0045410	GO:0042088	GO:0042496	GO:0034150	GO:0050707	GO:0002755	GO:0002376	GO:0002224	GO:0007165	GO:0004888	GO:0006954	GO:0006955	GO:0016020	GO:0045087	GO:0016021
cbfa2t2	GO:0046872	GO:0003714	GO:0006355	GO:0045892	GO:0003700	GO:0005634	GO:0046872	GO:0003714	GO:0003714	GO:0006355	GO:0045892	GO:0045892	GO:0003700	GO:0005634
edc3	GO:1990174	GO:0031087	GO:0003723	GO:0033962	GO:0000932	GO:0003729	GO:0005737
plxnb3	GO:0050772	GO:0030336	GO:0007165	GO:0071526	GO:0017154	GO:0017154	GO:1902287	GO:0007162	GO:0008360	GO:0002116	GO:0043087	GO:0016020	GO:0005887	GO:0016021
wbp11	GO:0045292	GO:0006397	GO:0006396	GO:0016020	GO:0005681	GO:0008380	GO:0006364	GO:0016021	GO:0005737	GO:0005634
lrrc3	GO:0016020	GO:0016021
pold3	GO:0006260	GO:0005634
rnd2	GO:0000166	GO:0007264	GO:0005525	GO:0005622	GO:0016020
nav2b	GO:0005575	GO:0008150	GO:0005524	GO:0005575	GO:0008150	GO:0005524
emp2	GO:0003674	GO:0003093	GO:0045121	GO:0005794	GO:0000139	GO:0016020	GO:0008284	GO:0005886	GO:0016324	GO:0016021	GO:0005737	GO:0005634
sez6b	GO:0016020	GO:0016021
asb15b	GO:0035556	GO:0016567
si:ch211-51c14.1	GO:0030100	GO:0005768
vldlr	GO:0005509	GO:0016020	GO:0016021
naa40	GO:0008951	GO:0004772	GO:0043849	GO:0043741	GO:0034915	GO:0034738	GO:0030523	GO:0019186	GO:0018713	GO:0018031	GO:0016752	GO:0016749	GO:0016420	GO:0016417	GO:0016414	GO:0016411	GO:0016408	GO:0046941	GO:0043764	GO:0034919	GO:0034848	GO:0032216	GO:0019705	GO:0019105	GO:0018711	GO:0016753	GO:0016750	GO:0016454	GO:0016418	GO:0016406	GO:0090595	GO:0004147	GO:0043806	GO:0034945	GO:0034851	GO:0034737	GO:0019707	GO:0019107	GO:0018712	GO:0018030	GO:0016751	GO:0016748	GO:0016419	GO:0016416	GO:0016413	GO:0016410	GO:0016415	GO:0005575	GO:0052858
man1a1	GO:0044654	GO:0052769	GO:0015928	GO:0015925	GO:0008933	GO:0044653	GO:0052736	GO:0015927	GO:0015924	GO:0016160	GO:0052859	GO:0015929	GO:0015926	GO:0015923	GO:0016798	GO:0008152	GO:0016787	GO:0004571	GO:0004571	GO:0006491	GO:0000139	GO:0005509	GO:0016020	GO:0005783	GO:0016021
zgc:77838	GO:0003674	GO:0005575	GO:0008150	GO:0003674	GO:0005575	GO:0008150
prpf38b	GO:0006397	GO:0071011	GO:0005681	GO:0008380	GO:0005634	GO:0006397	GO:0071011	GO:0005681	GO:0008380	GO:0005634
smchd1	GO:0005694	GO:0051276	GO:0005524
zic5	GO:0001841	GO:0030901	GO:0030901	GO:0033278	GO:0046872	GO:0003676	GO:0050767	GO:0042127	GO:0060070
mrpl16	GO:0030529	GO:0032543	GO:0019843	GO:0019843	GO:0005762	GO:0005840	GO:0006412	GO:0003735	GO:0003735	GO:0030529	GO:0032543	GO:0019843	GO:0019843	GO:0005762	GO:0005840	GO:0006412	GO:0003735	GO:0003735
rasd1	GO:0000166	GO:0007264	GO:0005525	GO:0007165	GO:0016020
creld2	GO:0005576	GO:0005509	GO:0005783
usp32	GO:0036459	GO:0006511	GO:0005509	GO:0004843	GO:0016579
rereb	GO:0006355	GO:0008270	GO:0043565	GO:0003677	GO:0003700	GO:0005634
cep135	GO:0010457	GO:0007099	GO:0010457	GO:0007099
phyhd1	GO:0052693	GO:0043883	GO:0043738	GO:0008748	GO:0043826	GO:0005575	GO:0043914	GO:0051213	GO:0046872	GO:0055114	GO:0016491	GO:0052693	GO:0043883	GO:0043738	GO:0008748	GO:0043826	GO:0005575	GO:0043914	GO:0051213	GO:0046872	GO:0055114	GO:0016491
fgf9	GO:0005102	GO:0008083
inpp5jb	GO:0046856	GO:0016787
gba3	GO:0004553	GO:0016798	GO:0008152	GO:0016787	GO:0005975
prkar1b	GO:0005952	GO:0008603	GO:0001932	GO:0005952	GO:0008603	GO:0001932
slc1a1	GO:0006835	GO:0015293	GO:0017153	GO:0006810	GO:0016020	GO:0016021
kmo	GO:0001878	GO:0071949	GO:0043420	GO:0019805	GO:0019363	GO:0006569	GO:0019674	GO:0019674	GO:0004502	GO:0004502	GO:0004502	GO:0016174	GO:0070189	GO:0044550	GO:0034354	GO:0004497	GO:0050660	GO:0055114	GO:0016491	GO:0016020	GO:0005741	GO:0005741	GO:0005739	GO:0016021
kif2c	GO:0000166	GO:0005524	GO:0005874	GO:0005871	GO:0005871	GO:0003777	GO:0003777	GO:0007018	GO:0007018	GO:0008017	GO:0016887	GO:0000166	GO:0005524	GO:0005874	GO:0005871	GO:0005871	GO:0003777	GO:0003777	GO:0007018	GO:0007018	GO:0008017	GO:0016887	GO:0000166	GO:0005524	GO:0005874	GO:0005871	GO:0005871	GO:0003777	GO:0003777	GO:0007018	GO:0007018	GO:0008017	GO:0016887
adgrd2	GO:0007166	GO:0004888	GO:0007186	GO:0016020	GO:0016021	GO:0004930
mrpl13	GO:0030529	GO:0005840	GO:0005840	GO:0006412	GO:0006412	GO:0003729	GO:0003735	GO:0003735
casc3	GO:0051028	GO:0016070	GO:0000184	GO:0006417	GO:0006397	GO:0006810	GO:0016607	GO:0003723	GO:0008380	GO:0048471	GO:0035145	GO:0035145	GO:0005737	GO:0005634
si:ch211-218g4.2	GO:0005856	GO:0007165
scamp2	GO:0015031	GO:0016020	GO:0016021	GO:0015031	GO:0016020	GO:0016021	GO:0015031	GO:0016020	GO:0016021
tbc1d24	GO:0005575
hbae1	GO:0005833	GO:0005506	GO:0019825	GO:0015671	GO:0005344	GO:0046872	GO:0006810	GO:0020037
atp2a2b	GO:0006811	GO:0000166	GO:0005524	GO:0046872	GO:0016787	GO:0006810	GO:0033017	GO:0033017	GO:0005388	GO:0005388	GO:0006874	GO:0006816	GO:0016020	GO:0070588	GO:0005887	GO:0005783	GO:0016021
eif4ebp2	GO:0045947	GO:0008190	GO:0003743	GO:0006413	GO:0006412	GO:0005737
atraid	GO:2000599	GO:0033689	GO:0030501	GO:0045669	GO:0016020	GO:0010468	GO:0048471	GO:0030154	GO:0005635	GO:0005886	GO:0016021	GO:0005634
snx17	GO:0030659	GO:0015031	GO:0008289	GO:1990126	GO:0005769	GO:0006810	GO:0007165	GO:0031410	GO:0016020	GO:0035091	GO:0005768	GO:0006886	GO:0016023	GO:0005829	GO:0005737	GO:0030659	GO:0015031	GO:0008289	GO:1990126	GO:0005769	GO:0006810	GO:0007165	GO:0031410	GO:0016020	GO:0035091	GO:0035091	GO:0035091	GO:0005768	GO:0006886	GO:0016023	GO:0005829	GO:0005737
dagla	GO:0006629	GO:0016787	GO:0016020	GO:0016021
sp3b	GO:0046872	GO:0003676	GO:0016020	GO:0000981	GO:0016021	GO:0005634
nasp	GO:0005575	GO:0008150	GO:0005575	GO:0008150
serbp1a	GO:0005575	GO:0008150	GO:0003730
rint1	GO:0048193	GO:0005783
srek1	GO:0000166	GO:0003676	GO:0000166	GO:0003676
brd2b	GO:0002574	GO:0002574
hrc	GO:0010881	GO:0045823	GO:0002027	GO:0044325	GO:0060314	GO:0016529	GO:0005509	GO:0051481	GO:0030018	GO:0002724	GO:0005227	GO:0042310	GO:0061337	GO:0005216	GO:0006811	GO:0006812	GO:0006810	GO:0016020	GO:0034220	GO:0042391	GO:0055085	GO:0016021
znf706	GO:0008150	GO:0008150	GO:0008150	GO:0008150
ovol1	GO:0070285	GO:0090150	GO:0006351	GO:0046872	GO:0003676	GO:0006366	GO:0000981	GO:0001755	GO:0003700	GO:0005634
slc35f6	GO:0003674	GO:0006810	GO:0016020	GO:0016021
mrpl46	GO:0030529	GO:0016787	GO:0005762	GO:0005840	GO:0003735
aifm1	GO:0046983	GO:0045454	GO:0050660	GO:0055114	GO:0016491	GO:0016020	GO:0016021	GO:0046983	GO:0045454	GO:0050660	GO:0055114	GO:0016491	GO:0016020	GO:0016021
asb7	GO:0003674	GO:0035556	GO:0016567
zgc:55558	GO:0000166	GO:0007264	GO:0005525	GO:0007165	GO:0016020	GO:0000166	GO:0007264	GO:0005525	GO:0007165	GO:0016020
gys2	GO:0004373	GO:0004373	GO:0043265	GO:0030864	GO:0009749	GO:0005978	GO:0005978	GO:0005829	GO:0005938
txndc9	GO:0008479	GO:0008616	GO:0045454	GO:0005737	GO:0008479	GO:0008616	GO:0045454	GO:0005737	GO:0008479	GO:0008616	GO:0045454	GO:0005737	GO:0008479	GO:0008616	GO:0045454	GO:0005737
slc39a5	GO:0030001	GO:0046873	GO:0016020	GO:0055085	GO:0016021
ctbp1	GO:0016616	GO:0008152	GO:0055114	GO:0003714	GO:0051287	GO:0042803	GO:0000122	GO:0005634	GO:0016616	GO:0048384	GO:0008152	GO:0055114	GO:0003714	GO:0051287	GO:0042803	GO:0000122	GO:0005634	GO:0016616	GO:0048384	GO:0008152	GO:0055114	GO:0003714	GO:0051287	GO:0042803	GO:0000122	GO:0005634
fam92a1	GO:0003674	GO:0005575	GO:0008150
asmt	GO:0005575	GO:0008171	GO:0017096	GO:0019438	GO:0008168
nfixa	GO:0007519	GO:0006351	GO:0048741	GO:0005622	GO:0006260	GO:0006355	GO:0000981	GO:0000122	GO:0045944	GO:0003677	GO:0003700	GO:0005634
phc2b	GO:0000786	GO:0005694	GO:0046982	GO:0008270	GO:0003677	GO:0005634
tmem120b	GO:0003674	GO:0008150	GO:0005637	GO:0016020	GO:0016021	GO:0005634	GO:0003674	GO:0008150	GO:0005637	GO:0016020	GO:0016021	GO:0005634
ehf	GO:0030154	GO:0006355	GO:0000981	GO:0043565	GO:0006357	GO:0003677	GO:0003700	GO:0005634	GO:0030154	GO:0006355	GO:0000981	GO:0043565	GO:0006357	GO:0003677	GO:0003700	GO:0005634
nsd1a	GO:0016740	GO:0046872	GO:0008168	GO:0032259	GO:0018024	GO:0008270	GO:0005634
mrpl23	GO:0000166	GO:0030529	GO:0032543	GO:0005762	GO:0005840	GO:0005622	GO:0003723	GO:0006412	GO:0005739	GO:0003735	GO:0003735
si:ch211-236l14.4	GO:0004553	GO:0016798	GO:0008152	GO:0016787	GO:0005975	GO:0016020	GO:0016021
slc9a8	GO:0015299	GO:0006885	GO:0015385	GO:0006811	GO:0006814	GO:0006812	GO:0006810	GO:0015297	GO:0016020	GO:0055085	GO:0016021
adgrv1	GO:0042462	GO:0007166	GO:0007154	GO:0007165	GO:0004888	GO:0007186	GO:0007275	GO:0016020	GO:0005886	GO:0004871	GO:0016021	GO:0004930
zdhhc21	GO:0019706	GO:0016740	GO:0016746	GO:0046872	GO:0016020	GO:0008270	GO:0016021
ical1	GO:0019904
mfsd13a	GO:0003674	GO:0008150	GO:0016020	GO:0016021	GO:0003674	GO:0008150	GO:0016020	GO:0016021
sin3b	GO:0016580	GO:0001106	GO:0016575	GO:0004407	GO:0006355
si:ch211-247j9.1	GO:0007165
spo11	GO:0000737	GO:0005694	GO:0006259	GO:0005524	GO:0003824	GO:0003677
sema4gb	GO:0016020	GO:0016021
alg1	GO:0016740	GO:0006486	GO:0000030	GO:0016757	GO:0016020	GO:0005783	GO:0016021
lgmn	GO:0031103	GO:0042246	GO:0008233	GO:0006624	GO:0051603	GO:0004197	GO:0006508	GO:0031103	GO:0042246	GO:0008233	GO:0006624	GO:0051603	GO:0004197	GO:0006508
nob1	GO:0030688	GO:0000469	GO:0004521	GO:0030490	GO:0042274
mynn	GO:0006351	GO:0046872	GO:0003676	GO:0006355	GO:0003677	GO:0005634	GO:0006351	GO:0046872	GO:0003676	GO:0006355	GO:0003677	GO:0005634
setd1bb	GO:0016740	GO:0000166	GO:0003676	GO:0008168	GO:0032259
pou5f3	GO:0016331	GO:0042663	GO:0090504	GO:0007398	GO:0030902	GO:0035284	GO:0055113	GO:0006351	GO:0009880	GO:0009653	GO:0007420	GO:0007498	GO:0007275	GO:0010468	GO:0006355	GO:0046982	GO:0043565	GO:0001706	GO:0003682	GO:0031101	GO:0003677	GO:0009953	GO:0003700	GO:0005634	GO:0044030	GO:0045893
vps54	GO:0000938	GO:0042147	GO:0042147	GO:0006896	GO:0019905
zgc:171775	GO:0004707	GO:0016740	GO:0000166	GO:0004672	GO:0005524	GO:0016301	GO:0006468	GO:0016310	GO:0004674	GO:0004707	GO:0016740	GO:0000166	GO:0004672	GO:0005524	GO:0016301	GO:0006468	GO:0016310	GO:0004674
bahcc1	GO:0000976	GO:0031507	GO:0005677	GO:0006342	GO:0000785	GO:0003682	GO:0003677
pvrl2l	GO:0005913	GO:0007157	GO:0008037	GO:0007156	GO:0050839	GO:0005102	GO:0016020	GO:0005887	GO:0042803	GO:0004872	GO:0016021	GO:0005913	GO:0007157	GO:0008037	GO:0007156	GO:0050839	GO:0005102	GO:0016020	GO:0005887	GO:0042803	GO:0004872	GO:0016021
rplp1	GO:0030529	GO:0030218	GO:0006414	GO:0005840	GO:0005622	GO:0003735	GO:0030529	GO:0030218	GO:0006414	GO:0005840	GO:0005622	GO:0003735
cep63	GO:0003674	GO:0051225	GO:0051301	GO:0007049	GO:0007067	GO:0098535	GO:0000077	GO:0042770	GO:0007099	GO:0007099	GO:0005814	GO:0005814	GO:0000922	GO:0005856	GO:0006974	GO:0005813	GO:0005737	GO:0003674	GO:0051225	GO:0051301	GO:0007049	GO:0007067	GO:0098535	GO:0000077	GO:0042770	GO:0007099	GO:0007099	GO:0005814	GO:0005814	GO:0000922	GO:0005856	GO:0006974	GO:0005813	GO:0005737	GO:0003674	GO:0051225	GO:0051301	GO:0007049	GO:0007067	GO:0098535	GO:0000077	GO:0042770	GO:0007099	GO:0007099	GO:0005814	GO:0005814	GO:0000922	GO:0005856	GO:0006974
ypel1	GO:0003674	GO:0005575	GO:0008150
lsr	GO:0003674	GO:0016020	GO:0016021	GO:0031016	GO:0007492
sgcd	GO:0048798	GO:0007525	GO:0016012	GO:0016012	GO:0048738	GO:0061024	GO:0042383	GO:0055001	GO:0016020	GO:0016021	GO:0060047	GO:0007368	GO:0007517
vasna	GO:0008150	GO:0016020	GO:0005515	GO:0016021
pth2r	GO:0001653	GO:0006171	GO:0007166	GO:0007165	GO:0004888	GO:0007186	GO:0016020	GO:0005886	GO:0004871	GO:0016021	GO:0004930	GO:0001653	GO:0006171	GO:0007166	GO:0007165	GO:0004888	GO:0007186	GO:0016020	GO:0005886	GO:0004871	GO:0016021	GO:0004930
tns1a	GO:0046872	GO:0035556
mff	GO:0090314	GO:0090141	GO:0000266	GO:0016020	GO:0005777	GO:0042803	GO:0005741	GO:0005739	GO:0016021
pop7	GO:0004526	GO:0003676	GO:0008033	GO:0090502	GO:0005634
lamtor3	GO:0071986	GO:0032008	GO:0032006	GO:0032947	GO:0034613	GO:0071230	GO:0016020	GO:0005768	GO:0005085
shisa3	GO:0003674	GO:0008150	GO:0016020	GO:0016021
ints12	GO:0046872	GO:0008270	GO:0005634
krt18	GO:0005882	GO:0005198
ccz1	GO:0003674	GO:0005765	GO:0016020	GO:0031988	GO:0016192	GO:0043231	GO:0005764
suv420h1	GO:0034773	GO:0042799	GO:0016568	GO:0016740	GO:0005694	GO:0034770	GO:0040014	GO:0006351	GO:0008168	GO:0032259	GO:0018024	GO:0006355	GO:0005634	GO:0007517
dusp7	GO:0016311	GO:0006470	GO:0017017	GO:0008138	GO:0004725	GO:0004721	GO:0016787	GO:0016791
rap1gap2a	GO:0051056	GO:0005096	GO:0051056	GO:0005096	GO:0051056	GO:0005096
arvcfa	GO:0016339	GO:0016337	GO:0007275	GO:0005886	GO:0005737	GO:0005634
arf2b	GO:0000166	GO:0007264	GO:0005525	GO:0005622	GO:0000166	GO:0007264	GO:0005525	GO:0005622	GO:0000166	GO:0007264	GO:0005525	GO:0005622	GO:0000166	GO:0007264	GO:0005525	GO:0005622
cdyl	GO:0008152	GO:0003824	GO:0005634
kif5c	GO:0000166	GO:0005524	GO:0005874	GO:0008104	GO:0030705	GO:0008574	GO:0005871	GO:0003777	GO:0007018	GO:0008017	GO:0007411
snw1	GO:0014029	GO:0030513	GO:0000398	GO:0005681
atf7b	GO:0046872	GO:0003676	GO:0006355	GO:0043565	GO:0003700	GO:0046872	GO:0003676	GO:0006355	GO:0043565	GO:0003700
mcm3	GO:0003678	GO:0042555	GO:0004386	GO:0000166	GO:0005524	GO:0016787	GO:0060041	GO:0006270	GO:0006260	GO:0003682	GO:0003677	GO:0005634
sfi1	GO:0005813
zfp36l2	GO:0008150	GO:0046872
phf24	GO:0046872	GO:0005509
grap2b	GO:0005575
edf1	GO:0006351	GO:0006355	GO:0043565	GO:0003677	GO:0005634
pard6a	GO:0001841	GO:0016324
crebbpb	GO:0004402	GO:0016573	GO:0003712	GO:0000123	GO:0003713	GO:0006355	GO:0008270	GO:0005634
cttn	GO:0030041
mfsd6b	GO:0003674	GO:0016020	GO:0016021
plp2	GO:0016020	GO:0016021
bcor	GO:1902254	GO:0060042	GO:0060042	GO:0021915	GO:0003714	GO:0006355	GO:0043010	GO:1902254	GO:0060042	GO:0021915	GO:0003714	GO:0006355	GO:0043010
ghrhr2	GO:0007166	GO:0007165	GO:0004888	GO:0007186	GO:0016020	GO:0004871	GO:0016021	GO:0004930
bbs2	GO:0035058	GO:0051877	GO:0060170	GO:0042995	GO:0070121	GO:0070121	GO:0007369	GO:1903441	GO:0031514	GO:0034464	GO:0034464	GO:0032402	GO:0032402	GO:0005856	GO:0046907	GO:0016020	GO:0016020	GO:0036064	GO:0005929	GO:0042384	GO:0005886	GO:0007368	GO:0005737
exoc3l1	GO:0051601	GO:0030133	GO:0000145	GO:0031410	GO:0006887	GO:0000149
gnb1a	GO:0048920	GO:0007165	GO:0004871
hacl1	GO:0030976	GO:0016829	GO:0003824	GO:0000287	GO:0030976	GO:0016829	GO:0003824	GO:0000287
ddrgk1	GO:0003674	GO:1990592	GO:0005783
tnnt1	GO:0006937	GO:0005861	GO:0006937	GO:0005861
ccdc187	GO:0003674	GO:0005575	GO:0008150	GO:0003674	GO:0005575	GO:0008150
cldn15lb	GO:0035622	GO:0030054	GO:0005923	GO:0016020	GO:0005198	GO:0005886	GO:0016021
arhgef3	GO:0005089	GO:0035023	GO:0035556	GO:0005085	GO:0005089	GO:0035023	GO:0035556	GO:0005085
tmem163a	GO:0016020	GO:0016021
ampd1	GO:0009168	GO:0003876	GO:0005575	GO:0019239	GO:0032264
gabrb3	GO:0005230	GO:0005216	GO:0006811	GO:0030054	GO:0006810	GO:0045202	GO:0016020	GO:0004890	GO:0004890	GO:1902711	GO:0005886	GO:0016021	GO:0016021
sar1b	GO:0030299	GO:0035265	GO:0015031	GO:0000166	GO:0048703	GO:0005525	GO:0007417	GO:0006810	GO:0005794	GO:0005622	GO:0016192	GO:0006886	GO:0005783
ctsk	GO:0008234	GO:0008233	GO:0016787	GO:0009612	GO:0051603	GO:0004197	GO:0005764	GO:0006508	GO:0005615
nlrx1	GO:0000166	GO:0005524	GO:0000166	GO:0005524
iqgap2	GO:0007264	GO:0007165	GO:0043087	GO:0006355	GO:0043565	GO:0005096	GO:0003700
srm	GO:0006595	GO:0005575	GO:0016740	GO:0008295	GO:0003824	GO:0004766
si:dkeyp-118h3.6	GO:0003674	GO:0048598	GO:0072669
cnot1	GO:0042974	GO:0048589	GO:0010606	GO:0048387	GO:0031047	GO:0060213	GO:0032947	GO:0030014	GO:0006351	GO:0030015	GO:0000288	GO:0017148	GO:0006417	GO:0033147	GO:0000932	GO:0006355	GO:0030331	GO:0000122	GO:0005737	GO:0005634
ube2v2	GO:0006301	GO:0031625	GO:0070534	GO:0061630	GO:0005737	GO:0005634
prp19	GO:0043518	GO:0016567	GO:0004842
cpped1	GO:0046872	GO:0004721	GO:0016787	GO:0005737
zgc:110782	GO:0055114	GO:0016491	GO:0055114	GO:0016491
si:ch211-120j21.1	GO:0018158	GO:0008234	GO:0008233	GO:0046872	GO:0030178	GO:0016787	GO:0008237	GO:0004222	GO:0016020	GO:0005887	GO:0006508	GO:0016055	GO:0031301	GO:0005886	GO:0017147	GO:0016021
coq9	GO:0008289	GO:0006744	GO:0005743
mrpl19	GO:0030529	GO:0005840	GO:0005622	GO:0006412	GO:0003735	GO:0030529	GO:0005840	GO:0005622	GO:0006412	GO:0003735
c1d	GO:0003723	GO:0006364	GO:0005730	GO:0003677	GO:0005737	GO:0005634
cybrd1	GO:0052693	GO:0043883	GO:0043738	GO:0008748	GO:0043826	GO:0000293	GO:0043914	GO:0010039	GO:0046872	GO:0006810	GO:0055114	GO:0016491	GO:0016491	GO:0016020	GO:0031526	GO:0016021	GO:0016567
uncx4.1	GO:0006351	GO:0007275	GO:0007399	GO:0030154	GO:0006355	GO:0043565	GO:0003677	GO:0005634
psmd8	GO:0003674	GO:0043248	GO:0005838	GO:0008541	GO:0043161	GO:0006508	GO:0005829	GO:0005634
il17rd	GO:0000188	GO:0040037	GO:0030368	GO:0016020	GO:0005887	GO:0016021	GO:0009953
mrpl3	GO:0030529	GO:0005840	GO:0005622	GO:0006412	GO:0003735
mapk14b	GO:0010831	GO:0038066	GO:0004707	GO:0004707	GO:0016740	GO:0000166	GO:1901741	GO:0004672	GO:0005524	GO:0006351	GO:0016301	GO:0045663	GO:0006468	GO:0016310	GO:0035556	GO:0004674	GO:0006355	GO:0006357	GO:0005737	GO:0005634	GO:0010831	GO:0038066	GO:0004707	GO:0004707	GO:0016740	GO:0000166	GO:1901741	GO:0004672	GO:0005524	GO:0006351	GO:0016301	GO:0045663	GO:0006468	GO:0016310	GO:0035556	GO:0004674	GO:0006355	GO:0006357	GO:0005737	GO:0005634	GO:0010831	GO:0038066	GO:0004707	GO:0004707	GO:0016740	GO:0000166	GO:1901741	GO:0004672	GO:0005524
rac2	GO:2000391	GO:0001780	GO:0002685	GO:0002446	GO:0009611	GO:0000166	GO:0032878	GO:0007264	GO:0005525	GO:0005622	GO:0016020	GO:0005737	GO:2000391	GO:0001780	GO:0002685	GO:0002446	GO:0009611	GO:0000166	GO:0032878	GO:0007264	GO:0005525	GO:0005622	GO:0016020	GO:0005737
fabp3	GO:0008289	GO:0005215	GO:0006810	GO:0001947	GO:0043009	GO:0007507	GO:0008289	GO:0005215	GO:0006810	GO:0001947	GO:0043009	GO:0007507
eif4a2	GO:0004386	GO:0000166	GO:0005524	GO:0003676	GO:0016787	GO:0003743	GO:0006413	GO:0006413	GO:0010468	GO:0004004	GO:0004004	GO:0010501	GO:0006412	GO:0006446	GO:0016887
stk35	GO:0005575	GO:0016740	GO:0000166	GO:0004672	GO:0005524	GO:0016301	GO:0006468	GO:0016310	GO:0004674	GO:0005575	GO:0016740	GO:0000166	GO:0004672	GO:0005524	GO:0016301	GO:0006468	GO:0016310	GO:0004674
cyr61l2	GO:0005520	GO:0001558	GO:0060548	GO:0007165	GO:0005178	GO:0005576	GO:0005578	GO:0008201	GO:0007155	GO:0007267
si:ch211-266g18.6	GO:0017137	GO:0006887	GO:0070382	GO:0019905	GO:0030276	GO:0005509	GO:0005544	GO:0006886
cd99l2	GO:0030054	GO:0016020	GO:0007155	GO:0005886	GO:0016021
kif3b	GO:0043584	GO:0046530	GO:0035845	GO:0048839	GO:0060042	GO:0000166	GO:0048884	GO:0005524	GO:0060041	GO:0005874	GO:0030705	GO:0005871	GO:0003777	GO:0007018	GO:0008017	GO:0016887	GO:0048793
mef2cb	GO:0060914	GO:0046983	GO:0055013	GO:0003143	GO:0006351	GO:0006351	GO:0055007	GO:0006355	GO:0003677	GO:0005634	GO:0007507	GO:0007507	GO:0060914	GO:0046983	GO:0055013	GO:0003143	GO:0006351	GO:0006351	GO:0055007	GO:0006355	GO:0003677	GO:0005634	GO:0007507	GO:0007507	GO:0060914	GO:0046983	GO:0055013	GO:0003143	GO:0006351	GO:0006351	GO:0055007	GO:0006355	GO:0003677	GO:0005634	GO:0007507	GO:0007507
brdt	GO:0051039	GO:0007141	GO:0070577	GO:0001207	GO:0043484	GO:0051321	GO:0016568	GO:0006351	GO:0007283	GO:0030154	GO:0006355	GO:0005634	GO:0051039	GO:0007141	GO:0070577	GO:0001207	GO:0043484	GO:0051321	GO:0016568	GO:0006351	GO:0007283	GO:0030154	GO:0006355	GO:0005634	GO:0051039	GO:0007141	GO:0070577	GO:0001207	GO:0043484	GO:0051321	GO:0016568	GO:0006351	GO:0007283	GO:0030154	GO:0006355	GO:0005634	GO:0051039	GO:0007141	GO:0070577	GO:0001207	GO:0043484	GO:0051321	GO:0016568	GO:0006351	GO:0007283	GO:0030154	GO:0006355	GO:0005634
glb1	GO:0004553	GO:0016798	GO:0008152	GO:0016787	GO:0004565	GO:0004565	GO:0005975	GO:0004553	GO:0016798	GO:0008152	GO:0016787	GO:0004565	GO:0004565	GO:0005975
cct6a	GO:0000166	GO:0005524	GO:0051082	GO:0006457	GO:0005737	GO:0000166	GO:0005524	GO:0051082	GO:0006457	GO:0005737	GO:0000166	GO:0005524	GO:0051082	GO:0006457	GO:0005737
med21	GO:0006351	GO:0001104	GO:0016592	GO:0006355	GO:0005634
chdh	GO:0008812	GO:0016614	GO:0019285	GO:0050660	GO:0055114	GO:0016491
fam46c	GO:0003674	GO:0005575	GO:0008150	GO:0003674	GO:0005575	GO:0008150
atxn1b	GO:0003723	GO:0005634
bcl7a	GO:0003674	GO:0005575	GO:0008150
armc8	GO:0005575	GO:0008150
tfcp2	GO:0043565	GO:0006357	GO:0003700	GO:0005634
lhx2a	GO:0046872	GO:0006355	GO:0008270	GO:0043565	GO:0003677	GO:0005634
uso1	GO:0048193	GO:0048211	GO:0045056	GO:0005795	GO:0061025	GO:0000139	GO:0016020	GO:0008565	GO:0008565	GO:0012507	GO:0048280	GO:0006888	GO:0006886	GO:0006886	GO:0005783	GO:0005737
nat14	GO:0008951	GO:0004772	GO:0043849	GO:0043741	GO:0034915	GO:0034738	GO:0030523	GO:0019186	GO:0018713	GO:0018031	GO:0016752	GO:0016749	GO:0016420	GO:0016417	GO:0016414	GO:0016411	GO:0016408	GO:0046941	GO:0043764	GO:0034919	GO:0034848	GO:0032216	GO:0019705	GO:0019105	GO:0018711	GO:0016753	GO:0016750	GO:0016454	GO:0016418	GO:0016406	GO:0090595	GO:0004147	GO:0043806	GO:0034945	GO:0034851	GO:0034737	GO:0019707	GO:0019107	GO:0018712	GO:0018030	GO:0016751	GO:0016748	GO:0016419	GO:0016416	GO:0016413	GO:0016410	GO:0016415	GO:0052858	GO:0016407
fgf12b	GO:0005575	GO:0008543	GO:0005102	GO:0008083	GO:0005575	GO:0008543	GO:0005102	GO:0008083
dnajc25	GO:0016020	GO:0016021
elovl8b	GO:0006633	GO:0016740	GO:0006629	GO:0006631	GO:0016020	GO:0016021	GO:0006633	GO:0016740	GO:0006629	GO:0006631	GO:0016020	GO:0016021	GO:0006633	GO:0016740	GO:0006629	GO:0006631	GO:0016020	GO:0016021
hnrnpc	GO:0019013	GO:0019012	GO:0000166	GO:0030529	GO:0003676	GO:0044822	GO:0005634	GO:0019013	GO:0019012	GO:0000166	GO:0030529	GO:0003676	GO:0044822	GO:0005634	GO:0019013	GO:0019012	GO:0000166	GO:0030529	GO:0003676	GO:0044822	GO:0005634	GO:0019013	GO:0019012	GO:0000166	GO:0030529	GO:0003676	GO:0044822	GO:0005634	GO:0019013	GO:0019012	GO:0000166	GO:0030529	GO:0003676	GO:0044822	GO:0005634
fam84b	GO:0003674	GO:0008150
cecr2	GO:0003677
tial1	GO:0000166	GO:0003676	GO:0000166	GO:0003676
ikbkap	GO:0048484
fgf8a	GO:0055012	GO:0042664	GO:0042664	GO:0061195	GO:0048705	GO:0021588	GO:0005104	GO:0060788	GO:0051146	GO:0014709	GO:0003208	GO:0021572	GO:0021571	GO:0031076	GO:0048339	GO:0048665	GO:0046850	GO:0046850	GO:0048839	GO:0061053	GO:0071599	GO:0010002	GO:0030901	GO:0030901	GO:0030903	GO:0060037	GO:0003007	GO:0030878	GO:0008543	GO:0030917	GO:0030916	GO:0030916	GO:0030916	GO:0030902	GO:0030902	GO:0070121	GO:0009887	GO:0009880	GO:0060041	GO:0007420	GO:0007498	GO:0005102	GO:0005576	GO:0008083	GO:0060059	GO:0060271	GO:0060271	GO:0005764	GO:0030182
dnmbp	GO:0005089	GO:0035023	GO:0035556	GO:0005085	GO:0005737
epb41l3a	GO:0007016	GO:0008092	GO:0030866	GO:0005911	GO:0001558	GO:0019898	GO:0005856	GO:0007010	GO:0005198	GO:0003779	GO:0005886	GO:0005737
map2	GO:0021954	GO:0001578	GO:0005875	GO:0000226	GO:0005856	GO:0031175	GO:0015631	GO:0005874	GO:0043005	GO:0008017	GO:0005737
ogdha	GO:0016624	GO:0030976	GO:0008152	GO:0045252	GO:0006099	GO:0006099	GO:0055114	GO:0004591	GO:0004591	GO:0005739	GO:0060047	GO:0016624	GO:0030976	GO:0008152	GO:0045252	GO:0006099	GO:0006099	GO:0055114	GO:0004591	GO:0004591	GO:0005739	GO:0060047	GO:0016624	GO:0030976	GO:0008152	GO:0045252	GO:0006099	GO:0006099	GO:0055114	GO:0004591	GO:0004591	GO:0005739	GO:0060047
gnat2	GO:0019001	GO:0050908	GO:0000166	GO:0001917	GO:0001580	GO:0005525	GO:0007165	GO:0007186	GO:0031683	GO:0031683	GO:0004871	GO:0004871	GO:0001664	GO:0001750	GO:0005834	GO:0003924	GO:0003924	GO:0007188	GO:0007188	GO:0019001	GO:0050908	GO:0000166	GO:0001917	GO:0001580	GO:0005525	GO:0007165	GO:0007186	GO:0031683	GO:0031683	GO:0004871	GO:0004871	GO:0001664	GO:0001750	GO:0005834	GO:0003924	GO:0003924	GO:0007188	GO:0007188
ybey	GO:0004222	GO:0006364
si:rp71-84d9.1	GO:0000166	GO:0005524	GO:0005874	GO:0030705	GO:0005871	GO:0003777	GO:0007018	GO:0008017	GO:0016887
cenpj	GO:0005515
adcy5	GO:0009190	GO:0016849	GO:0001932	GO:0045471	GO:0016829	GO:0000166	GO:0004016	GO:0004016	GO:0007193	GO:0019933	GO:0006171	GO:0006171	GO:0007189	GO:0016020	GO:0035556	GO:0005886	GO:0005886	GO:0016021
slc25a6	GO:0005215	GO:0006810	GO:0005743	GO:0016020	GO:0006412	GO:0055085	GO:0003735	GO:0016021
cry1ba	GO:0009266	GO:0009416	GO:0045892	GO:0009266	GO:0009416	GO:0045892	GO:0009266	GO:0009416	GO:0045892
rnf11a	GO:0046872	GO:0008270
psma5	GO:0019773	GO:0005839	GO:0004298	GO:0008233	GO:0000502	GO:0016787	GO:0006511	GO:0051603	GO:0006508	GO:0004175	GO:0005737	GO:0005634	GO:0019773	GO:0005839	GO:0004298	GO:0008233	GO:0000502	GO:0016787	GO:0006511	GO:0051603	GO:0006508	GO:0004175	GO:0005737	GO:0005634	GO:0019773	GO:0005839	GO:0004298	GO:0008233	GO:0000502	GO:0016787	GO:0006511	GO:0051603	GO:0006508	GO:0004175	GO:0005737	GO:0005634
nfatc3b	GO:0006355	GO:0003677	GO:0003700	GO:0005634
idh3b	GO:0004449	GO:0016616	GO:0046872	GO:0006099	GO:0055114	GO:0016491	GO:0051287	GO:0000287	GO:0005739
asic2	GO:0015280	GO:0005272	GO:0006811	GO:0006814	GO:0006810	GO:0016020	GO:0005886	GO:0016021
rps23	GO:0015935	GO:0030529	GO:0005840	GO:0005622	GO:0006412	GO:0006412	GO:0022627	GO:0003735	GO:0003735
grcc10	GO:0003674	GO:0008150	GO:0005737	GO:0003674	GO:0008150	GO:0005737
ptpn11b	GO:0016311	GO:0006470	GO:0048703	GO:0004725	GO:0004721	GO:0016787	GO:0016791	GO:0005737
josd2	GO:0008242	GO:0005575	GO:0021551	GO:0008242	GO:0005575	GO:0021551	GO:0008242	GO:0005575	GO:0021551
cops3	GO:0010388	GO:0006511	GO:0008180	GO:0008180	GO:0005737	GO:0005634
ankrd12	GO:0003674	GO:0005575	GO:0008150	GO:0003674	GO:0005575	GO:0008150	GO:0003674	GO:0005575	GO:0008150
rasa1b	GO:0007165	GO:0043087	GO:0043547	GO:0046580	GO:0046580	GO:0005096	GO:0005096	GO:0031235	GO:0005737
chka	GO:0005575	GO:0005575
tmem121a	GO:0016020	GO:0016021
rps5	GO:0015935	GO:0030529	GO:0000028	GO:0019843	GO:0005840	GO:0003723	GO:0006412	GO:0006412	GO:0003729	GO:0022627	GO:0003735	GO:0003735	GO:0015935	GO:0030529	GO:0000028	GO:0019843	GO:0005840	GO:0003723	GO:0006412	GO:0006412	GO:0003729	GO:0022627	GO:0003735	GO:0003735
pfn1	GO:0060027	GO:0055113	GO:0032233	GO:0030833	GO:0003779	GO:0030036	GO:0005737
patl1	GO:0030014	GO:0016605	GO:0000290	GO:0000290	GO:0016607	GO:0003723	GO:0003723	GO:0003723	GO:0033962	GO:0033962	GO:0000932	GO:0000932	GO:0005737	GO:0005634	GO:0030014	GO:0016605	GO:0000290	GO:0000290	GO:0016607	GO:0003723	GO:0003723	GO:0003723	GO:0033962	GO:0033962	GO:0000932	GO:0000932	GO:0005737	GO:0005634
mc1r	GO:0004980	GO:0004977	GO:0007165	GO:0007186	GO:0016020	GO:0005886	GO:0005886	GO:0004871	GO:0005515	GO:0016021	GO:0004930
sufu	GO:0035301	GO:0045879	GO:0045879	GO:0033333	GO:0007224	GO:0002088	GO:0030097	GO:0008134	GO:0005515	GO:0005737	GO:0005634	GO:0035301	GO:0045879	GO:0033333	GO:0007224	GO:0002088	GO:0030097	GO:0008134	GO:0005515	GO:0005737	GO:0005634
agk	GO:0047620	GO:0046486	GO:0016740	GO:0000166	GO:0005524	GO:0016301	GO:0031966	GO:0016310	GO:0016020	GO:0005739
nxf1	GO:0051028	GO:0051028	GO:0051028	GO:0000166	GO:0016973	GO:0006810	GO:0005622	GO:0044822	GO:0003723	GO:0006406	GO:0005737	GO:0005634	GO:0005634
thumpd1	GO:0005575	GO:0008150	GO:0003723
slc22a17	GO:0008514	GO:0022857	GO:0016020	GO:0005887	GO:0055085	GO:0016021
zp2.5	GO:0005576
mmaa	GO:0005575	GO:0008150	GO:0005525	GO:0003924	GO:0005575	GO:0008150	GO:0005525	GO:0003924
acbd4	GO:0005575	GO:0008150	GO:0000062	GO:0005575	GO:0008150	GO:0000062	GO:0005575	GO:0008150	GO:0000062
cyb561d2	GO:0003674	GO:0006810	GO:0055114	GO:0016020	GO:0016021
mkl2b	GO:0051145	GO:0001105	GO:0005634
osgep	GO:0002949	GO:0002949
chmp3	GO:0003674	GO:0015031	GO:0031902	GO:0007034	GO:0006810	GO:0016020	GO:0005768	GO:0005829	GO:0005737
tmem44	GO:0003674	GO:0008150	GO:0016020	GO:0016021
alg3	GO:0016758	GO:0016740	GO:0006486	GO:0046527	GO:0000030	GO:0016757	GO:0016020	GO:0006487	GO:0005783	GO:0005783	GO:0016021	GO:0016758	GO:0016740	GO:0006486	GO:0046527	GO:0000030	GO:0016757	GO:0016020	GO:0006487	GO:0005783	GO:0005783	GO:0016021
micu2	GO:0005509	GO:0016020	GO:0016021
trpm7	GO:0072507	GO:0010961	GO:0050678	GO:0006582	GO:0005216	GO:0003014	GO:0046928	GO:0006811	GO:0030318	GO:0031017	GO:0002027	GO:0005524	GO:0006812	GO:0006810	GO:0001501	GO:0051262	GO:0001503	GO:0006468	GO:0007346	GO:0016020	GO:0004674	GO:0055085	GO:0016021	GO:0072507	GO:0010961	GO:0050678	GO:0006582	GO:0005216	GO:0003014	GO:0046928	GO:0006811	GO:0030318	GO:0031017	GO:0002027	GO:0005524	GO:0006812	GO:0006810	GO:0001501	GO:0051262	GO:0001503	GO:0006468	GO:0007346	GO:0016020	GO:0004674	GO:0055085	GO:0016021
fgf24	GO:0042664	GO:0060174	GO:0071696	GO:0031017	GO:0005102	GO:0008083	GO:0060059	GO:0035118	GO:0035050	GO:0009953	GO:0007422	GO:0033339
robo2	GO:0048696	GO:0016199	GO:0021952	GO:0021952	GO:0033564	GO:0033564	GO:0007413	GO:0048843	GO:0031290	GO:0031290	GO:0016020	GO:0005515	GO:0016021	GO:0007411	GO:0048696	GO:0016199	GO:0021952	GO:0021952	GO:0033564	GO:0033564	GO:0007413	GO:0048843	GO:0031290	GO:0031290	GO:0016020	GO:0005515	GO:0016021	GO:0007411
spi1a	GO:0002761	GO:0030154	GO:0006355	GO:0000981	GO:0043565	GO:0006357	GO:0003677	GO:0003700	GO:0005634	GO:0002761	GO:0030154	GO:0006355	GO:0000981	GO:0043565	GO:0006357	GO:0003677	GO:0003700	GO:0005634
cecr1a	GO:0031685	GO:0043394	GO:0046872	GO:0019239	GO:0016787	GO:0005576	GO:0008083	GO:0043103	GO:0006154	GO:0006154	GO:0004000	GO:0004000	GO:0004000	GO:0008270	GO:0046103	GO:0005615	GO:0005615	GO:0005615
poln	GO:0070652	GO:0051225	GO:0008409	GO:0003676	GO:0003887	GO:0003887	GO:0006261	GO:0006261	GO:0006260	GO:0006281	GO:0003677	GO:0005737	GO:0005634
vps45	GO:0006904	GO:0016192
slc6a14	GO:0005328	GO:0015293	GO:0006836	GO:0006810	GO:0016020	GO:0016021
ap2m1a	GO:0030131	GO:0005905	GO:0015031	GO:0008289	GO:0006897	GO:0006810	GO:0016020	GO:0016192	GO:0016055	GO:0006886	GO:0005886	GO:0030131	GO:0005905	GO:0015031	GO:0008289	GO:0006897	GO:0006810	GO:0016020	GO:0016192	GO:0016055	GO:0006886	GO:0005886
cdc23	GO:0051301	GO:0007049	GO:0005680	GO:0030071
cmklr1	GO:0007165	GO:0007186	GO:0016020	GO:0004871	GO:0016021	GO:0004930	GO:0007165	GO:0007186	GO:0016020	GO:0004871	GO:0016021	GO:0004930
cyb5a	GO:0046872	GO:0020037	GO:0016020	GO:0071466	GO:0016021
fam177a1	GO:0003674	GO:0005575	GO:0008150
macc1	GO:0048701	GO:0005737
pym1	GO:0045727	GO:0000184	GO:0006417	GO:0005654	GO:0043022	GO:0035145	GO:0005730	GO:0005737	GO:0005634	GO:0045727	GO:0000184	GO:0000184	GO:0006417	GO:0005654	GO:0043022	GO:0035145	GO:0005730	GO:0005737	GO:0005634
pddc1	GO:0019172	GO:0019243	GO:0005576
krt222	GO:0005882	GO:0005198
chid1	GO:0004553	GO:0004568	GO:0006032	GO:0008061	GO:0005576	GO:0005975	GO:0005764
rars2	GO:0006418	GO:0048854	GO:0004812	GO:0016874	GO:0000166	GO:0004814	GO:0005524	GO:0032543	GO:0006420	GO:0006412	GO:0005739
cat	GO:0046688	GO:0004601	GO:0006979	GO:0042744	GO:0004096	GO:0046872	GO:0042542	GO:0055114	GO:0020037	GO:0016491	GO:0005777	GO:0005739
dgke	GO:0004143	GO:0016740	GO:0000166	GO:0005524	GO:0046872	GO:0007205	GO:0016301	GO:0016310	GO:0016020	GO:0035556	GO:0016021
bada	GO:0006915
slc35e3	GO:0005338	GO:0016020	GO:0016021
prdm9	GO:0051321	GO:0016568	GO:0016740	GO:0005694	GO:0006351	GO:0046872	GO:0003676	GO:0008168	GO:0032259	GO:0018024	GO:0006355	GO:0003677	GO:0005634
zgc:173593	GO:0005575	GO:0008199	GO:0006826	GO:0046872	GO:0006879
dhrsx	GO:0008152	GO:0016491
srsf9	GO:0005575	GO:0000166	GO:0003676	GO:0005575	GO:0000166	GO:0003676
[truncated: 9,061 more rows]
[truncated: 154 more columns]

## Sheet: Table S5
Table S5. OS genes mapped to GO categories from zebrafish
[truncated: 9,248 more rows]
[truncated: 154 more columns]

## Sheet: Table S6
Table S6 Index of DAVID functional annotation analyses of BY up-regulated DEGs
[truncated: 726 more rows]

## Sheet: Table S7
Table S7 Index of DAVID functional annotation analyses of the overlapped BY up-regulated DEGs
[truncated: 386 more rows]

[truncated: 5 more sheets: Table S8, Table S9, Table S10, Table S11, Table S12]
